# Supplementary material for: TgAP2X-7 is a novel cell cycle-regulated transcription factor that plays an essential role in Toxoplasma tachyzoite propagation
Source: mSphere. 2025 Sep 8;10(9):e00438-25. doi: 10.1128/msphere.00438-25 (PMC12482157; doi:10.1128/msphere.00438-25)
Supplement: Data Set S1 — RNAseq data. [file msphere.00438-25-s0001.xlsx]

## Sheet: RNA seq data
GeneID	logFC	AveExpr	t	P.Value	adj.P.Val	B	Gene ID	source_id	Genomic Location (Gene)	Product Description	Gene Type	Computed GO Components	Computed GO Processes	Computed GO Functions	T.gondii GT1 CRISPR Phenotype - Mean Phenotype
TGGT1_254510	3.5191	7.00018	7.08895	1.48578e-05	0.0755814	0.573393	TGGT1_254510	TGGT1_254510-t26_1	TGGT1_chrIII:1,776,640..1,781,215(-)	ankyrin repeat-containing protein	protein coding gene			protein binding	-0.84
TGGT1_273080	3.80641	10.4186	6.48876	3.43179e-05	0.0872876	0.244024	TGGT1_273080	TGGT1_273080-t26_1	TGGT1_chrVIII:3,672,972..3,673,850(+)	hypothetical protein	protein coding gene	integral component of membrane			-2.38
TGGT1_253680	-3.11806	6.90578	-5.1067	0.000284069	0.361211	-0.714989	TGGT1_253680	TGGT1_253680-t26_1	TGGT1_chrIII:1,080,420..1,081,135(-)	hypothetical protein	protein coding gene				2.2
TGGT1_263430	3.06821	3.77712	4.96414	0.000358693	0.361211	-0.831976	TGGT1_263430	TGGT1_263430-t26_1	TGGT1_chrVIIb:530,639..535,283(+)	3-hydroxyisobutyrate dehydrogenase	protein coding gene		fatty acid metabolic process;obsolete oxidation-reduction process;pentose-phosphate shunt	2-hydroxy-3-oxopropionate reductase activity;3-hydroxyacyl-CoA dehydrogenase activity;NAD binding;NADP binding;oxidoreductase activity;phosphogluconate dehydrogenase (decarboxylating) activity	0.99
TGGT1_266120	2.56968	4.40313	4.94001	0.000373242	0.361211	-0.852135	TGGT1_266120	TGGT1_266120-t26_1	TGGT1_chrIX:1,111,656..1,115,328(-)	thioredoxin-dependent peroxidase TPX1/2	protein coding gene	apicoplast;cytoplasm;mitochondrion	obsolete oxidation-reduction process;response to oxidative stress	glutathione peroxidase activity;peroxiredoxin activity	-0.62
TGGT1_300010	2.38326	7.1849	4.86006	0.00042604	0.361211	-0.919666	TGGT1_300010	TGGT1_300010-t26_1	TGGT1_chrXII:241,429..247,736(-)	hypothetical protein	protein coding gene	integral component of membrane			0.51
TGGT1_273075	2.55634	8.63933	4.50768	0.00077127	0.504098	-1.23105	TGGT1_273075	TGGT1_273075-t26_1	TGGT1_chrVIII:3,674,009..3,674,696(+)	hypothetical protein	protein coding gene				0.75
TGGT1_320730	-2.49938	4.39529	-4.4916	0.000792763	0.504098	-1.2458	TGGT1_320730	TGGT1_320730-t26_1	TGGT1_chrIV:55,367..58,202(+)	putative homoserine O-acetyltransferase	protein coding gene		biosynthetic process	acyltransferase activity, transferring groups other than amino-acyl groups;homoserine O-acetyltransferase activity	0.36
TGGT1_246060	2.00262	5.94848	4.37098	0.000975246	0.510243	-1.35789	TGGT1_246060	TGGT1_246060-t26_1	TGGT1_chrXII:2,564,665..2,572,547(+)	DNA-dependent RNA polymerase	protein coding gene		transcription, DNA-templated	DNA binding;DNA-directed 5'-3' RNA polymerase activity	-5.97
TGGT1_265110	2.67239	4.26158	4.3547	0.00100303	0.510243	-1.37321	TGGT1_265110	TGGT1_265110-t26_1	TGGT1_chrIX:1,578,932..1,586,530(+)	putative ribosome biogenesis protein	protein coding gene	nucleus	ribosome biogenesis		-4.36
TGGT1_251590	2.16853	7.09015	4.28618	0.00112938	0.522286	-1.43825	TGGT1_251590	TGGT1_251590-t26_1	TGGT1_chrXII:5,394,097..5,398,047(-)	hypothetical protein	protein coding gene				-4.4
TGGT1_284680	-2.44761	3.08899	-4.21857	0.00127035	0.535058	-1.50325	TGGT1_284680	TGGT1_284680-t26_1	TGGT1_chrV:2,474,854..2,475,971(+)	hypothetical protein	protein coding gene				1.71
TGGT1_300020	2.28673	6.54201	4.11589	0.00152041	0.535058	-1.60351	TGGT1_300020	TGGT1_300020-t26_1	TGGT1_chrXII:231,909..239,606(+)	ATP-dependent metallopeptidase HflB subfamily protein	protein coding gene	integral component of membrane;membrane	DNA recombination;DNA repair;proteolysis	ATP binding;four-way junction helicase activity;metalloendopeptidase activity;microtubule-severing ATPase activity	0.01
TGGT1_232770	-2.45602	3.22726	-4.11353	0.00152672	0.535058	-1.60583	TGGT1_232770	TGGT1_232770-t26_1	TGGT1_chrVIII:2,250,742..2,251,108(+)	hypothetical protein	protein coding gene				0.39
TGGT1_268210	2.76071	5.90913	4.09483	0.00157772	0.535058	-1.6243	TGGT1_268210	TGGT1_268210-t26_1	TGGT1_chrVIII:6,636,910..6,641,684(-)	AGC kinase	protein coding gene		protein phosphorylation	AMP-activated protein kinase activity;ATP binding;cAMP-dependent protein kinase activity;protein kinase activity	-2.68
TGGT1_291310	2.12495	6.13635	4.02201	0.00179377	0.570308	-1.69678	TGGT1_291310	TGGT1_291310-t26_1	TGGT1_chrIX:4,042,933..4,045,881(-)	putative V-ATPase subunit c' proteolipid	protein coding gene	integral component of membrane;proton-transporting V-type ATPase, V0 domain;proton-transporting two-sector ATPase complex, proton-transporting domain	proton transmembrane transport	proton transmembrane transporter activity	-5.45
TGGT1_214800	-1.94313	4.75685	-3.84446	0.00245869	0.735726	-1.87729	TGGT1_214800	TGGT1_214800-t26_1	TGGT1_chrX:6,390,288..6,392,567(-)	hypothetical protein	protein coding gene				-0.04
TGGT1_277990	2.1907	4.62871	3.71596	0.00309495	0.868782	-2.01116	TGGT1_277990	TGGT1_277990-t26_1	TGGT1_chrXII:6,282,649..6,284,331(-)	OTU family cysteine protease	protein coding gene		protein deubiquitination;ubiquitin-dependent ERAD pathway	deubiquitinase activity;nucleic acid binding;thiol-dependent deubiquitinase	-0.13
TGGT1_218195	3.11323	5.13455	3.68965	0.00324491	0.868782	-2.03889	TGGT1_218195	TGGT1_218195-t26_1	TGGT1_chrXII:1,646,436..1,647,466(-)	hypothetical protein	protein coding gene				1.63
TGGT1_314295	-2.08501	6.59132	-3.57934	0.00395934	0.939053	-2.15631	TGGT1_314295	TGGT1_314295-t26_1	TGGT1_chrXI:3,951,643..3,956,234(+)	ribosomal l25 family protein	protein coding gene		translation		-4.48
TGGT1_220060B	-1.80421	6.50991	-3.53721	0.00427307	0.939053	-2.20163	TGGT1_220060B	TGGT1_220060B-t26_1	AAQM03000383:477..882(+)	hypothetical protein	protein coding gene
TGGT1_273070	2.56058	4.64742	3.53223	0.00431179	0.939053	-2.207	TGGT1_273070	TGGT1_273070-t26_1	TGGT1_chrVIII:3,675,277..3,682,823(+)	putative GTPase activating protein for adp ribosylation factor	protein coding gene		regulation of GTPase activity	GTPase activator activity;metal ion binding;zinc ion binding	-3.81
TGGT1_320105	-2.17326	4.5701	-3.48903	0.00466316	0.939053	-2.25377	TGGT1_320105	TGGT1_320105-t26_1	TGGT1_chrIV:436,525..438,100(-)	hypothetical protein	protein coding gene				1.56
TGGT1_318742	-1.69182	6.3657	-3.48484	0.00469878	0.939053	-2.25832	TGGT1_318742	TGGT1_318742-t26_1	TGGT1_chrIV:1,053,293..1,055,000(-)	hypothetical protein	protein coding gene				1.07
TGGT1_273468	-1.96906	3.67348	-3.4704	0.00482363	0.939053	-2.27402	TGGT1_273468	TGGT1_273468-t26_1	TGGT1_chrVIII:3,485,298..3,488,268(+)	hypothetical protein	protein coding gene				0.06
TGGT1_311425	-2.13651	6.94708	-3.46364	0.00488325	0.939053	-2.28138	TGGT1_311425	TGGT1_311425-t26_1	TGGT1_chrXI:2,030,941..2,031,321(+)	hypothetical protein	protein coding gene				1.72
TGGT1_209830	-1.72829	4.25754	-3.44371	0.00506337	0.939053	-2.30311	TGGT1_209830	TGGT1_209830-t26_1	TGGT1_chrIb:1,489,897..1,496,898(+)	putative myosin heavy chain	protein coding gene			protein binding	-0.61
TGGT1_262940	-1.97747	6.27367	-3.41484	0.00533631	0.939053	-2.33468	TGGT1_262940	TGGT1_262940-t26_1	TGGT1_chrVIIb:881,585..883,991(+)	putative aspartyl proteinase (eimepsin)	protein coding gene		proteolysis	aspartic-type endopeptidase activity	1.22
TGGT1_240610	-1.75023	8.97034	-3.37766	0.00571005	0.939053	-2.3755	TGGT1_240610	TGGT1_240610-t26_1	TGGT1_chrVI:1,310,066..1,311,398(-)	hypothetical protein	protein coding gene				2.54
TGGT1_289130	1.63247	7.15154	3.36792	0.00581234	0.939053	-2.38623	TGGT1_289130	TGGT1_289130-t26_1	TGGT1_chrIX:2,827,927..2,829,570(+)	hypothetical protein	protein coding gene	integral component of membrane			-0.73
TGGT1_227050	1.71726	5.2355	3.27567	0.0068781	0.939053	-2.48838	TGGT1_227050	TGGT1_227050-t26_1	TGGT1_chrX:1,028,719..1,031,859(-)	ATPase/histidine kinase/DNA gyrase B/HSP90 domain-containing protein	protein coding gene	mitochondrial matrix	phosphorylation	ATP binding;protein kinase activity;transferase activity, transferring phosphorus-containing groups	-0.92
TGGT1_248590	-1.68638	4.74592	-3.26423	0.0070233	0.939053	-2.50111	TGGT1_248590	TGGT1_248590-t26_1	TGGT1_chrXII:3,945,183..3,948,730(+)	hypothetical protein	protein coding gene			calcium ion binding	0.51
TGGT1_267030	1.82563	7.76276	3.24457	0.00728038	0.939053	-2.52304	TGGT1_267030	TGGT1_267030-t26_1	TGGT1_chrIX:654,825..676,327(+)	ribonuclease type III Dicer	protein coding gene		RNA processing	ATP binding;DNA binding;RNA binding;helicase activity;hydrolase activity;nucleic acid binding;ribonuclease III activity	-4.03
TGGT1_213700	-2.28068	4.53424	-3.23984	0.00734355	0.939053	-2.52832	TGGT1_213700	TGGT1_213700-t26_1	TGGT1_chrV:1,112,726..1,115,275(+)	hypothetical protein	protein coding gene				0.08
TGGT1_211440	1.79127	4.94603	3.21572	0.00767479	0.939053	-2.55529	TGGT1_211440	TGGT1_211440-t26_1	TGGT1_chrIV:1,640,416..1,651,617(+)	hypothetical protein	protein coding gene				-5.67
TGGT1_247652	1.67606	5.44925	3.20779	0.00778707	0.939053	-2.56418	TGGT1_247652	TGGT1_247652-t26_1	TGGT1_chrXII:3,389,971..3,392,584(+)	hypothetical protein	protein coding gene	integral component of peroxisomal membrane	protein targeting to peroxisome	protein C-terminus binding;zinc ion binding	-0.73
TGGT1_223700	-1.77496	3.5557	-3.20269	0.00786008	0.939053	-2.56989	TGGT1_223700	TGGT1_223700-t26_1	TGGT1_chrX:3,551,928..3,558,070(-)	F5/8 type C domain-containing protein	protein coding gene		cell adhesion		-0.32
TGGT1_214400	-1.56487	5.65656	-3.16704	0.00839003	0.939053	-2.60991	TGGT1_214400	TGGT1_214400-t26_1	TGGT1_chrX:6,165,708..6,167,055(+)	hypothetical protein	protein coding gene				2.56
TGGT1_288590	-2.29664	5.41791	-3.16679	0.00839397	0.939053	-2.6102	TGGT1_288590	TGGT1_288590-t26_1	TGGT1_chrIX:2,438,242..2,439,417(-)	hypothetical protein	protein coding gene				1.09
TGGT1_297350	-2.31531	4.79319	-3.16613	0.00840417	0.939053	-2.61094	TGGT1_297350	TGGT1_297350-t26_1	TGGT1_chrII:1,686,141..1,687,611(-)	hypothetical protein	protein coding gene				1.94
TGGT1_216900	1.67365	5.19346	3.16493	0.00842265	0.939053	-2.61229	TGGT1_216900	TGGT1_216900-t26_1	TGGT1_chrXI:5,717,643..5,721,591(-)	cytokine induced apoptosis inhibitor 1 family protein	protein coding gene	cytoplasm;mitochondrial intermembrane space	iron-sulfur cluster assembly	2 iron, 2 sulfur cluster binding;4 iron, 4 sulfur cluster binding;electron transfer activity;iron-sulfur cluster binding;metal ion binding	-2.88
TGGT1_311390	-1.92031	4.38588	-3.15645	0.00855449	0.939053	-2.62184	TGGT1_311390	TGGT1_311390-t26_1	TGGT1_chrXI:2,007,091..2,009,393(+)	tRNA (guanine(9)-N(1))-methyltransferase	protein coding gene			methyltransferase activity;tRNA (guanine(9)-N(1))-methyltransferase activity	1.42
TGGT1_362210	-2.08139	5.09283	-3.15283	0.00861137	0.939053	-2.62591	TGGT1_362210	TGGT1_362210-t26_1	TGGT1_chrX:3,551,226..3,551,537(+)	hypothetical protein	protein coding gene				-1.76
TGGT1_254625	-1.85293	3.88918	-3.14906	0.00867102	0.939053	-2.63015	TGGT1_254625	TGGT1_254625-t26_1	TGGT1_chrIII:1,844,265..1,845,836(+)	hypothetical protein	protein coding gene				1.77
TGGT1_236820	1.77069	4.41552	3.14524	0.00873193	0.939053	-2.63446	TGGT1_236820	TGGT1_236820-t26_1	TGGT1_chrX:5,416,227..5,418,613(-)	hypothetical protein	protein coding gene				-4.69
TGGT1_207470	-1.81076	6.12205	-3.14103	0.00879944	0.939053	-2.6392	TGGT1_207470	TGGT1_207470-t26_1	TGGT1_chrIb:102,269..106,650(+)	hypothetical protein	protein coding gene				0.03
TGGT1_285660C	-2.09116	3.84946	-3.12959	0.00898587	0.939053	-2.6521	TGGT1_285660C	TGGT1_285660C-t26_1	TGGT1_chrV:2,169,246..2,173,642(+)	DEAD/DEAH box helicase domain-containing protein	protein coding gene			ATP binding;helicase activity;hydrolase activity, acting on acid anhydrides, in phosphorus-containing anhydrides;nucleic acid binding	-0.89
TGGT1_308960	-1.95697	8.05653	-3.12743	0.00902146	0.939053	-2.65454	TGGT1_308960	TGGT1_308960-t26_1	TGGT1_chrXI:348,702..355,549(-)	ATPase, AAA family protein	protein coding gene	peroxisomal membrane	protein targeting to peroxisome	ATP binding	0.14
TGGT1_319690	-1.88017	6.82299	-3.12599	0.00904533	0.939053	-2.65616	TGGT1_319690	TGGT1_319690-t26_1	TGGT1_chrIV:728,838..729,656(-)	hypothetical protein	protein coding gene				-0.11
TGGT1_312700	1.6563	4.90578	3.11329	0.00925833	0.941942	-2.67051	TGGT1_312700	TGGT1_312700-t26_1	TGGT1_chrXI:2,873,744..2,886,278(+)	hypothetical protein	protein coding gene	integral component of membrane			-2.86
TGGT1_295040	1.61089	4.48537	3.0717	0.00999187	0.945183	-2.71759	TGGT1_295040	TGGT1_295040-t26_1	TGGT1_chrIa:1,332,125..1,343,550(-)	HEAT repeat-containing protein	protein coding gene		protein import into nucleus	protein binding	-5.63
TGGT1_230900	1.70388	5.219	3.04629	0.0104683	0.945183	-2.74641	TGGT1_230900	TGGT1_230900-t26_1	TGGT1_chrVIII:1,080,067..1,080,561(+)	hypothetical protein	protein coding gene				0.28
TGGT1_209770	1.51191	4.38726	3.02917	0.0108023	0.945183	-2.76587	TGGT1_209770	TGGT1_209770-t26_1	TGGT1_chrIb:1,449,880..1,464,040(-)	putative helicase	protein coding gene		nucleobase-containing compound metabolic process	ATP binding;DNA binding;DNA helicase activity;helicase activity;hydrolase activity, acting on acid anhydrides, in phosphorus-containing anhydrides;nucleic acid binding	-4.09
TGGT1_277830	-1.86621	6.85362	-3.02421	0.0109009	0.945183	-2.77152	TGGT1_277830	TGGT1_277830-t26_1	TGGT1_chrXII:6,404,767..6,405,222(-)	hypothetical protein	protein coding gene				1.01
TGGT1_215270	-1.46572	8.30953	-3.02205	0.0109443	0.945183	-2.77398	TGGT1_215270	TGGT1_215270-t26_1	TGGT1_chrX:6,760,263..6,760,757(+)	hypothetical protein	protein coding gene				-0.52
TGGT1_321580	-1.82848	7.40818	-2.95394	0.0124008	0.945183	-2.85166	TGGT1_321580	TGGT1_321580-t26_1	TGGT1_chrIb:1,731,275..1,732,857(+)	putative membrane protein	protein coding gene				0.79
TGGT1_270760	1.4435	6.83577	2.93351	0.0128743	0.945183	-2.87502	TGGT1_270760	TGGT1_270760-t26_1	TGGT1_chrVIII:5,009,526..5,016,578(-)	asparagine synthase	protein coding gene		asparagine biosynthetic process	asparagine synthase (glutamine-hydrolyzing) activity	-2.49
TGGT1_244130	1.42101	7.42362	2.92828	0.0129986	0.945183	-2.88102	TGGT1_244130	TGGT1_244130-t26_1	TGGT1_chrVI:2,963,739..2,972,106(+)	hypothetical protein	protein coding gene				-0.27
TGGT1_229020	-1.45464	10.125	-2.90462	0.013575	0.945183	-2.90811	TGGT1_229020	TGGT1_229020-t26_1	TGGT1_chrVIII:25,541..33,826(-)	putative cell-cycle-associated protein kinase CDK	protein coding gene		protein phosphorylation	ATP binding;RNA polymerase II CTD heptapeptide repeat kinase activity;protein kinase activity	-4.09
TGGT1_273300	-2.02249	5.46543	-2.89508	0.0138148	0.945183	-2.91906	TGGT1_273300	TGGT1_273300-t26_1	TGGT1_chrVIII:3,599,554..3,600,045(+)	hypothetical protein	protein coding gene				-1.29
TGGT1_210770	-1.94796	6.8542	-2.89232	0.0138848	0.945183	-2.92222	TGGT1_210770	TGGT1_210770-t26_1	TGGT1_chrIV:2,016,782..2,018,372(-)	hypothetical protein	protein coding gene				0.53
TGGT1_217810	-1.50237	9.39044	-2.88944	0.0139584	0.945183	-2.92552	TGGT1_217810	TGGT1_217810-t26_1	TGGT1_chrXII:2,088,130..2,088,720(-)	hypothetical protein	protein coding gene				-0.52
TGGT1_286060	-1.70203	4.1203	-2.86249	0.0146655	0.945183	-2.95646	TGGT1_286060	TGGT1_286060-t26_1	TGGT1_chrV:1,880,175..1,883,407(+)	tricarboxylate carrier protein	protein coding gene	integral component of membrane;membrane	cation transport;ion transport;transmembrane transport	cation transmembrane transporter activity;ion transmembrane transporter activity	0.46
TGGT1_235740	2.06373	4.80911	2.85799	0.014787	0.945183	-2.96163	TGGT1_235740	TGGT1_235740-t26_1	TGGT1_chrX:4,969,976..4,975,342(+)	hypothetical protein	protein coding gene				-2.11
TGGT1_359000	-1.66558	4.15285	-2.85661	0.0148246	0.945183	-2.96321	TGGT1_359000	TGGT1_359000-t26_1	TGGT1_chrXII:3,256,391..3,256,876(-)	hypothetical protein	protein coding gene				2.24
TGGT1_225060	-1.39866	5.15779	-2.83622	0.0153893	0.945183	-2.98665	TGGT1_225060	TGGT1_225060-t26_1	TGGT1_chrX:2,457,861..2,462,582(+)	nucleoredoxin family protein	protein coding gene	obsolete cell	cell redox homeostasis;obsolete oxidation-reduction process	antioxidant activity;oxidoreductase activity;protein-disulfide reductase (NAD(P)) activity	-0.9
TGGT1_233390	-1.57786	8.59743	-2.80425	0.0163181	0.945183	-3.02344	TGGT1_233390	TGGT1_233390-t26_1	TGGT1_chrVIII:2,617,275..2,622,435(+)	hypothetical protein	protein coding gene				2.07
TGGT1_268240	1.65427	7.21312	2.76977	0.0173819	0.945183	-3.06316	TGGT1_268240	TGGT1_268240-t26_1	TGGT1_chrVIII:6,606,981..6,614,480(-)	hypothetical protein	protein coding gene				-1.35
TGGT1_293620	-2.2229	4.8261	-2.76533	0.0175238	0.945183	-3.06828	TGGT1_293620	TGGT1_293620-t26_1	TGGT1_chrIa:446,627..449,389(+)	hypothetical protein	protein coding gene				1.09
TGGT1_250900	-1.93393	4.34422	-2.74937	0.0180435	0.945183	-3.08668	TGGT1_250900	TGGT1_250900-t26_1	TGGT1_chrXII:5,232,023..5,237,541(+)	hypothetical protein	protein coding gene	integral component of membrane			-3.05
TGGT1_231620	-1.81278	6.24673	-2.74719	0.0181156	0.945183	-3.08919	TGGT1_231620	TGGT1_231620-t26_1	TGGT1_chrVIII:1,498,447..1,500,125(+)	hypothetical protein	protein coding gene			catalytic activity;kinase activity;transferase activity, transferring phosphorus-containing groups	0.35
TGGT1_283810	-1.43504	5.09303	-2.74648	0.0181393	0.945183	-3.09002	TGGT1_283810	TGGT1_283810-t26_1	TGGT1_chrV:2,788,631..2,799,242(+)	hypothetical protein	protein coding gene				0.06
TGGT1_269050	-1.36801	8.0164	-2.74271	0.0182648	0.945183	-3.09436	TGGT1_269050	TGGT1_269050-t26_1	TGGT1_chrVIII:6,102,007..6,108,590(-)	hypothetical protein	protein coding gene				1.45
TGGT1_313848	1.54197	4.48943	2.74195	0.0182904	0.945183	-3.09525	TGGT1_313848	TGGT1_313848-t26_1	TGGT1_chrXI:3,693,488..3,695,645(-)	hypothetical protein	protein coding gene				-0.58
TGGT1_273530	-1.48784	7.00592	-2.73912	0.0183851	0.945183	-3.0985	TGGT1_273530	TGGT1_273530-t26_1	TGGT1_chrVIII:3,412,637..3,413,347(-)	flagellar associated protein	protein coding gene	motile cilium		heme binding	-0.02
TGGT1_216370	1.61707	6.68466	2.73486	0.0185292	0.945183	-3.10342	TGGT1_216370	TGGT1_216370-t26_1	TGGT1_chrXI:6,125,079..6,126,761(+)	hypothetical protein	protein coding gene				-4.37
TGGT1_217490	-1.72716	4.39435	-2.73258	0.0186067	0.945183	-3.10605	TGGT1_217490	TGGT1_217490-t26_1	TGGT1_chrXII:1,815,649..1,816,980(+)	hypothetical protein	protein coding gene				-0.07
TGGT1_220250	-1.51169	7.0776	-2.73085	0.0186658	0.945183	-3.10805	TGGT1_220250	TGGT1_220250-t26_1	TGGT1_chrV:144,095..146,690(-)	Nucleotide-sensitive chloride conductance regulator (ICln) protein	protein coding gene				-4.99
TGGT1_219160	-1.81692	7.131	-2.72961	0.0187081	0.945183	-3.10948	TGGT1_219160	TGGT1_219160-t26_1	TGGT1_chrXII:1,040,567..1,042,366(+)	hypothetical protein	protein coding gene				1.3
TGGT1_291840	-1.88416	6.62374	-2.71655	0.0191604	0.945183	-3.12455	TGGT1_291840	TGGT1_291840-t26_1	TGGT1_chrIX:4,186,959..4,187,902(+)	hypothetical protein	protein coding gene				1.48
TGGT1_267490	-1.65122	4.89272	-2.70044	0.0197336	0.945183	-3.14315	TGGT1_267490	TGGT1_267490-t26_1	TGGT1_chrIX:447,050..449,857(+)	putative preprocathepsin c precursor	protein coding gene		proteolysis	cysteine-type peptidase activity	1.67
TGGT1_242670	1.55002	5.10963	2.6915	0.0200586	0.945183	-3.15347	TGGT1_242670	TGGT1_242670-t26_1	TGGT1_chrVI:2,085,434..2,091,467(-)	hypothetical protein	protein coding gene				-3.26
TGGT1_265175	-1.29881	5.80816	-2.68591	0.0202649	0.945183	-3.15993	TGGT1_265175	TGGT1_265175-t26_1	TGGT1_chrIX:1,552,302..1,553,213(-)	hypothetical protein	protein coding gene				-0.66
TGGT1_218860	-1.44664	7.39301	-2.66922	0.0208923	0.945183	-3.1792	TGGT1_218860	TGGT1_218860-t26_1	TGGT1_chrXII:1,188,000..1,189,637(+)	hypothetical protein	protein coding gene				0.51
TGGT1_309830	-1.68498	4.56396	-2.65064	0.0216135	0.945183	-3.20067	TGGT1_309830	TGGT1_309830-t26_1	TGGT1_chrXI:795,301..795,757(-)	hypothetical protein	protein coding gene				2.22
TGGT1_213115	1.29601	10.247	2.64922	0.0216696	0.945183	-3.20231	TGGT1_213115	TGGT1_213115-t26_1	TGGT1_chrV:732,142..736,409(+)	hypothetical protein	protein coding gene				-4.37
TGGT1_256020	-1.7994	6.51145	-2.60788	0.023368	0.945183	-3.25008	TGGT1_256020	TGGT1_256020-t26_1	TGGT1_chrVIIb:4,474,652..4,479,365(-)	putative EFHC1	protein coding gene			calcium ion binding	0.1
TGGT1_262825	1.42285	8.35923	2.60659	0.0234227	0.945183	-3.25156	TGGT1_262825	TGGT1_262825-t26_1	TGGT1_chrVIIb:957,969..982,242(+)	peptidase family c50 protein	protein coding gene	nucleus	proteolysis	peptidase activity	-3.06
TGGT1_243440	-1.32587	5.43428	-2.60306	0.0235743	0.945183	-3.25565	TGGT1_243440	TGGT1_243440-t26_1	TGGT1_chrVI:2,548,787..2,555,747(-)	histone lysine acetyltransferase GCN5-B	protein coding gene	nucleus		N-acetyltransferase activity;histone acetyltransferase activity;protein binding	-2.96
TGGT1_254500	2.39108	6.08418	2.58844	0.0242107	0.945183	-3.27254	TGGT1_254500	TGGT1_254500-t26_1	TGGT1_chrIII:1,771,609..1,774,733(+)	hypothetical protein	protein coding gene		mRNA export from nucleus	protein binding	-0.77
TGGT1_292935	-1.4	4.42814	-2.57671	0.0247339	0.945183	-3.2861	TGGT1_292935	TGGT1_292935-t26_1	TGGT1_chrIa:12,013..20,243(-)	hypothetical protein	protein coding gene		axoneme assembly		-0.91
TGGT1_220175	1.22828	8.80589	2.57393	0.0248593	0.945183	-3.28931	TGGT1_220175	TGGT1_220175-t26_1	TGGT1_chrV:89,222..92,952(+)	hypothetical protein	protein coding gene				-1.58
TGGT1_218800	1.43583	7.04483	2.56185	0.0254123	0.945183	-3.30327	TGGT1_218800	TGGT1_218800-t26_1	TGGT1_chrXII:1,229,447..1,236,915(-)	hypothetical protein	protein coding gene				-5.11
TGGT1_287260	-1.38394	4.46425	-2.55718	0.0256292	0.945183	-3.30866	TGGT1_287260	TGGT1_287260-t26_1	TGGT1_chrV:1,346,495..1,351,213(-)	hypothetical protein	protein coding gene				-0.47
TGGT1_259060	-1.37279	4.08231	-2.55672	0.0256503	0.945183	-3.30918	TGGT1_259060	TGGT1_259060-t26_1	TGGT1_chrVIIb:2,948,097..2,949,223(+)	hypothetical protein	protein coding gene				-0.38
TGGT1_245660	1.47929	4.06641	2.55018	0.0259574	0.945183	-3.31674	TGGT1_245660	TGGT1_245660-t26_1	TGGT1_chrXII:2,389,429..2,395,245(-)	hypothetical protein	protein coding gene	integral component of membrane	mRNA processing;protein ubiquitination	nucleic acid binding;ubiquitin protein ligase activity;zinc ion binding	-2.59
TGGT1_221200A	1.32945	8.47881	2.54412	0.0262454	0.945183	-3.32374	TGGT1_221200A	TGGT1_221200A-t26_1	TGGT1_chrII:107,067..114,345(-)	CW-type Zinc Finger protein	protein coding gene			hydrolase activity;zinc ion binding	-1.34
TGGT1_294660	1.20506	4.79506	2.541	0.0263946	0.945183	-3.32734	TGGT1_294660	TGGT1_294660-t26_1	TGGT1_chrIa:1,035,530..1,036,441(+)	hypothetical protein	protein coding gene				-0.97
TGGT1_253050	-1.42048	5.77704	-2.53992	0.0264468	0.945183	-3.32859	TGGT1_253050	TGGT1_253050-t26_1	TGGT1_chrIII:691,063..691,929(+)	hypothetical protein	protein coding gene				-2.9
TGGT1_217790	1.35756	7.44888	2.53305	0.0267791	0.945183	-3.33652	TGGT1_217790	TGGT1_217790-t26_1	TGGT1_chrXII:2,060,231..2,072,344(-)	S1 RNA binding domain-containing protein	protein coding gene	integral component of membrane		RNA binding;nucleic acid binding	-4.21
TGGT1_232840	-1.54586	4.81253	-2.52803	0.0270246	0.945183	-3.34232	TGGT1_232840	TGGT1_232840-t26_1	TGGT1_chrVIII:2,281,251..2,282,039(-)	hypothetical protein	protein coding gene				0.49
TGGT1_232620	-1.44481	4.78594	-2.50662	0.0280965	0.945183	-3.36704	TGGT1_232620	TGGT1_232620-t26_1	TGGT1_chrVIII:2,190,187..2,193,269(+)	hypothetical protein	protein coding gene		dephosphorylation	phosphatase activity	-0.13
TGGT1_273280	1.33278	8.64392	2.49801	0.0285394	0.945183	-3.37698	TGGT1_273280	TGGT1_273280-t26_1	TGGT1_chrVIII:3,609,287..3,617,119(+)	hypothetical protein	protein coding gene				-0.59
TGGT1_240525	-1.66748	7.86973	-2.49319	0.0287898	0.945183	-3.38253	TGGT1_240525	TGGT1_240525-t26_1	TGGT1_chrVI:1,276,709..1,279,825(-)	hypothetical protein	protein coding gene				0.89
TGGT1_257568	-1.37533	9.40516	-2.49072	0.0289194	0.945183	-3.38539	TGGT1_257568	TGGT1_257568-t26_1	TGGT1_chrVIIb:3,901,057..3,902,433(-)	hypothetical protein	protein coding gene				0.22
TGGT1_295110	-1.42289	3.40495	-2.48807	0.0290586	0.945183	-3.38844	TGGT1_295110	TGGT1_295110-t26_1	AAQM03000462:293..2,020(-)	rhoptry protein ROP7	protein coding gene		protein phosphorylation	ATP binding;protein kinase activity
TGGT1_286250	-1.76026	5.36226	-2.48768	0.0290791	0.945183	-3.38889	TGGT1_286250	TGGT1_286250-t26_1	TGGT1_chrV:1,742,532..1,744,979(-)	hypothetical protein	protein coding gene				1.38
TGGT1_259270	-1.41127	4.82117	-2.47946	0.0295161	0.945183	-3.39838	TGGT1_259270	TGGT1_259270-t26_1	TGGT1_chrVIIb:2,785,517..2,786,989(+)	SAG-related sequence SRS26E	protein coding gene	membrane			2.05
TGGT1_265455	-1.3943	10.3357	-2.4733	0.0298478	0.945183	-3.40548	TGGT1_265455	TGGT1_265455-t26_1	TGGT1_chrIX:1,360,292..1,362,482(+)	hypothetical protein	protein coding gene				1.04
TGGT1_311140	1.25509	8.99327	2.47296	0.0298662	0.945183	-3.40588	TGGT1_311140	TGGT1_311140-t26_1	TGGT1_chrXI:1,780,327..1,790,674(-)	hypothetical protein	protein coding gene				-0.58
TGGT1_265850	1.20755	8.89839	2.4713	0.0299561	0.945183	-3.40779	TGGT1_265850	TGGT1_265850-t26_1	TGGT1_chrIX:1,228,679..1,237,151(+)	hypothetical protein	protein coding gene			protein binding	-0.54
TGGT1_224100	-1.60617	6.94855	-2.46831	0.0301187	0.945183	-3.41123	TGGT1_224100	TGGT1_224100-t26_1	TGGT1_chrX:3,229,757..3,230,305(-)	hypothetical protein	protein coding gene				0.56
TGGT1_300130	-1.61285	5.25322	-2.45462	0.0308752	0.945183	-3.42701	TGGT1_300130	TGGT1_300130-t26_1	TGGT1_chrXII:150,753..154,136(-)	apical membrane antigen 1 domain-containing protein	protein coding gene	integral component of membrane;membrane;microneme	obsolete pathogenesis		0.41
TGGT1_285300	-1.84081	6.13415	-2.44786	0.0312552	0.945183	-3.4348	TGGT1_285300	TGGT1_285300-t26_1	TGGT1_chrV:2,314,206..2,315,156(+)	hypothetical protein	protein coding gene				-0.32
TGGT1_253800	1.33451	5.40564	2.44555	0.0313867	0.945183	-3.43747	TGGT1_253800	TGGT1_253800-t26_1	TGGT1_chrIII:1,186,199..1,191,489(+)	putative ribosomal protein L15	protein coding gene	large ribosomal subunit	translation	structural constituent of ribosome	-1.91
TGGT1_253410	1.36261	6.14077	2.44088	0.031653	0.945183	-3.44285	TGGT1_253410	TGGT1_253410-t26_1	TGGT1_chrIII:911,728..914,478(+)	hypothetical protein	protein coding gene	integral component of membrane			-2.92
TGGT1_217660	-1.3928	9.67653	-2.43881	0.0317716	0.945183	-3.44523	TGGT1_217660	TGGT1_217660-t26_1	TGGT1_chrXII:1,916,934..1,918,051(+)	Tctex-1 family protein	protein coding gene				2.51
TGGT1_248380	-1.33038	8.11536	-2.4379	0.0318238	0.945183	-3.44627	TGGT1_248380	TGGT1_248380-t26_1	TGGT1_chrXII:3,760,880..3,762,156(-)	hypothetical protein	protein coding gene	integral component of membrane			1.73
TGGT1_214330	-1.4138	6.69275	-2.43614	0.0319253	0.945183	-3.4483	TGGT1_214330	TGGT1_214330-t26_1	TGGT1_chrX:6,142,100..6,143,233(-)	DnaJ domain-containing protein	protein coding gene	integral component of membrane		heat shock protein binding	1.5
TGGT1_259130	1.2962	5.97099	2.43441	0.0320253	0.945183	-3.45029	TGGT1_259130	TGGT1_259130-t26_1	TGGT1_chrVIIb:2,916,310..2,919,042(+)	4-hydroxybenzoate polyprenyl transferase	protein coding gene	integral component of membrane;integral component of mitochondrial inner membrane	isoprenoid biosynthetic process;ubiquinone biosynthetic process	4-hydroxybenzoate decaprenyltransferase activity;4-hydroxybenzoate nonaprenyltransferase activity;prenyltransferase activity;transferase activity, transferring alkyl or aryl (other than methyl) groups	-4.07
TGGT1_238010	-1.15649	5.31715	-2.42884	0.0323498	0.945183	-3.45671	TGGT1_238010	TGGT1_238010-t26_1	TGGT1_chrVI:8,631..10,722(+)	ribosomal protein RPL23A	protein coding gene	ribosome	translation	structural constituent of ribosome	-4.8
TGGT1_269640	-1.62928	4.1326	-2.42735	0.0324369	0.945183	-3.45842	TGGT1_269640	TGGT1_269640-t26_1	TGGT1_chrVIII:5,726,746..5,728,067(+)	hypothetical protein	protein coding gene				0.17
TGGT1_284530	-1.36439	5.23432	-2.4249	0.0325812	0.945183	-3.46125	TGGT1_284530	TGGT1_284530-t26_1	TGGT1_chrV:2,583,117..2,590,633(+)	hypothetical protein	protein coding gene	integral component of membrane	potassium ion transport;regulation of ion transmembrane transport	inward rectifier potassium channel activity	0.74
TGGT1_268760	-1.35969	5.01501	-2.41962	0.0328939	0.945183	-3.46733	TGGT1_268760	TGGT1_268760-t26_1	TGGT1_chrVIII:6,327,416..6,328,769(-)	hypothetical protein	protein coding gene				1.84
TGGT1_301270	1.19463	10.3911	2.40501	0.0337737	0.945183	-3.48414	TGGT1_301270	TGGT1_301270-t26_1	TGGT1_chrIV:2,241,797..2,257,616(+)	Tyrosine kinase-like (TKL) protein	protein coding gene		protein phosphorylation	ATP binding;MAP kinase kinase kinase activity;protein kinase activity	-5.18
TGGT1_223580	1.29252	5.29499	2.39586	0.0343363	0.945183	-3.49466	TGGT1_223580	TGGT1_223580-t26_1	TGGT1_chrX:3,628,884..3,633,071(+)	mediator complex subunit MED4	protein coding gene				-3.74
TGGT1_239290	1.25657	4.82089	2.3915	0.0346075	0.945183	-3.49967	TGGT1_239290	TGGT1_239290-t26_1	TGGT1_chrVI:513,472..522,817(-)	hypothetical protein	protein coding gene				-1.58
TGGT1_236780	1.37598	4.8603	2.38674	0.0349058	0.945183	-3.50514	TGGT1_236780	TGGT1_236780-t26_1	TGGT1_chrX:5,387,156..5,395,132(+)	zinc finger, C3HC4 type (RING finger) domain-containing protein	protein coding gene			metal ion binding	-0.67
TGGT1_262110	-1.85372	4.67415	-2.38627	0.0349353	0.945183	-3.50568	TGGT1_262110	TGGT1_262110-t26_1	TGGT1_chrVIIb:1,347,720..1,351,434(+)	hypothetical protein	protein coding gene				-0.27
TGGT1_248260	-1.14245	5.27391	-2.37655	0.0355529	0.945183	-3.51684	TGGT1_248260	TGGT1_248260-t26_1	TGGT1_chrXII:3,698,912..3,699,508(+)	hypothetical protein	protein coding gene	integral component of membrane			-0.23
TGGT1_225050	-1.24395	4.88653	-2.37593	0.0355927	0.945183	-3.51756	TGGT1_225050	TGGT1_225050-t26_1	TGGT1_chrX:2,464,799..2,467,238(-)	putative adenosylhomocysteinase	protein coding gene		obsolete oxidation-reduction process;one-carbon metabolic process	adenosylhomocysteinase activity;obsolete cofactor binding;oxidoreductase activity, acting on the CH-OH group of donors, NAD or NADP as acceptor	-1.58
TGGT1_288860	-1.3714	9.57849	-2.37101	0.0359096	0.945183	-3.5232	TGGT1_288860	TGGT1_288860-t26_1	TGGT1_chrIX:2,586,575..2,593,961(-)	RuvB family 2 protein	protein coding gene	Ino80 complex;NuA4 histone acetyltransferase complex;R2TP complex	DNA recombination;DNA repair;DNA replication	5'-3' DNA helicase activity;ATP binding;DNA helicase activity;four-way junction helicase activity;kinase activity	-4.09
TGGT1_240470	-1.77794	5.34437	-2.3623	0.0364782	0.945183	-3.53321	TGGT1_240470	TGGT1_240470-t26_1	TGGT1_chrVI:1,260,293..1,262,567(-)	hypothetical protein	protein coding gene				-0.17
TGGT1_214860	-1.11805	5.77171	-2.35721	0.0368138	0.945183	-3.53905	TGGT1_214860	TGGT1_214860-t26_1	TGGT1_chrX:6,442,781..6,443,323(+)	hypothetical protein	protein coding gene				-0.8
TGGT1_209150	1.15599	5.78281	2.35502	0.0369594	0.945183	-3.54156	TGGT1_209150	TGGT1_209150-t26_1	TGGT1_chrIb:1,092,807..1,095,489(+)	non-proton pumping type-II NADH dehydrogenase I	protein coding gene	mitochondrion	obsolete oxidation-reduction process	NADH dehydrogenase (ubiquinone) activity;flavin adenine dinucleotide binding;oxidoreductase activity	-0.19
TGGT1_247340	-1.76643	3.44025	-2.35247	0.0371294	0.945183	-3.54449	TGGT1_247340	TGGT1_247340-t26_1	TGGT1_chrXII:3,204,199..3,205,846(+)	hypothetical protein	protein coding gene				0.6
TGGT1_254640	-1.45577	7.09631	-2.3508	0.0372412	0.945183	-3.54641	TGGT1_254640	TGGT1_254640-t26_1	TGGT1_chrIII:1,854,490..1,855,549(-)	hypothetical protein	protein coding gene	host cell nucleus	DNA replication		2.36
TGGT1_285780	1.20225	4.67841	2.34882	0.0373741	0.945183	-3.54868	TGGT1_285780	TGGT1_285780-t26_1	TGGT1_chrV:2,089,148..2,100,289(-)	hypothetical protein	protein coding gene	microtubule organizing center;spindle pole	microtubule nucleation	gamma-tubulin binding	-5.41
TGGT1_254490	1.37153	5.8189	2.34361	0.0377256	0.945183	-3.55464	TGGT1_254490	TGGT1_254490-t26_1	TGGT1_chrIII:1,753,248..1,767,669(+)	Sel1 repeat-containing protein	protein coding gene	integral component of membrane		protein binding	-3.29
TGGT1_321530	1.19895	6.48247	2.34232	0.0378134	0.945183	-3.55612	TGGT1_321530	TGGT1_321530-t26_1	TGGT1_chrIb:1,759,925..1,763,220(-)	cathepsin CPL	protein coding gene	apical part of cell;integral component of membrane	proteolysis	cysteine-type peptidase activity	0.68
TGGT1_202910	-1.20535	6.3152	-2.33896	0.0380427	0.945183	-3.55998	TGGT1_202910	TGGT1_202910-t26_1	TGGT1_chrVIIa:2,846,352..2,847,713(+)	zinc carboxypeptidase superfamily protein	protein coding gene		proteolysis	metallocarboxypeptidase activity;zinc ion binding	0.77
TGGT1_223870	1.18808	5.4013	2.33802	0.038107	0.945183	-3.56105	TGGT1_223870	TGGT1_223870-t26_1	TGGT1_chrX:3,420,400..3,427,156(+)	hypothetical protein	protein coding gene				-0.12
TGGT1_288880	1.08995	6.40069	2.33533	0.0382915	0.945183	-3.56413	TGGT1_288880	TGGT1_288880-t26_1	TGGT1_chrIX:2,596,601..2,599,504(+)	hypothetical protein	protein coding gene				-4.6
TGGT1_267330	1.2934	4.63853	2.33352	0.0384167	0.945183	-3.56621	TGGT1_267330	TGGT1_267330-t26_1	TGGT1_chrIX:545,528..551,285(+)	fumarate hydratase	protein coding gene			fumarate hydratase activity;hydro-lyase activity;lyase activity	-3.5
TGGT1_222930	-1.52799	7.66311	-2.32951	0.0386943	0.945183	-3.5708	TGGT1_222930	TGGT1_222930-t26_1	TGGT1_chrII:1,296,969..1,298,857(-)	hypothetical protein	protein coding gene	integral component of membrane			-0.7
TGGT1_310000	1.16619	4.33585	2.32384	0.0390908	0.945183	-3.5773	TGGT1_310000	TGGT1_310000-t26_1	TGGT1_chrXI:960,190..965,833(+)	putative membrane protein	protein coding gene	integral component of membrane			0.68
TGGT1_201380	1.16236	5.72627	2.32268	0.0391723	0.945183	-3.57863	TGGT1_201380	TGGT1_201380-t26_1	TGGT1_chrVIIa:3,812,592..3,817,565(+)	putative chorismate synthase	protein coding gene		aromatic amino acid family biosynthetic process	chorismate synthase activity	-2.84
TGGT1_200260	-1.14791	6.22412	-2.3205	0.0393257	0.945183	-3.58112	TGGT1_200260	TGGT1_200260-t26_1	AAQM03000405:1,333..2,034(-)	hypothetical protein	protein coding gene
TGGT1_266390	1.58074	7.09946	2.31602	0.0396434	0.945183	-3.58625	TGGT1_266390	TGGT1_266390-t26_1	TGGT1_chrIX:1,000,917..1,006,837(-)	DNA mismatch repair protein, C-terminal domain-containing protein	protein coding gene	mismatch repair complex	mismatch repair	ATP binding;ATP hydrolysis activity;mismatched DNA binding	-1.9
TGGT1_258160	-1.22442	4.26553	-2.31056	0.0400337	0.945183	-3.59249	TGGT1_258160	TGGT1_258160-t26_1	TGGT1_chrVIIb:3,507,787..3,511,764(+)	carbohydrate kinase	protein coding gene		nicotinamide nucleotide metabolic process	ADP-dependent NAD(P)H-hydrate dehydratase activity;ATP binding;ATP-dependent NAD(P)H-hydrate dehydratase activity;kinase activity	0.9
TGGT1_213650	-1.0773	5.11295	-2.3086	0.040175	0.945183	-3.59474	TGGT1_213650	TGGT1_213650-t26_1	TGGT1_chrV:1,074,015..1,075,581(+)	ATP-binding domain 1 family protein	protein coding gene			ATP binding;GTP binding;hydrolase activity;nucleotide binding	-2.19
TGGT1_312930	-1.64451	7.14428	-2.30737	0.0402638	0.945183	-3.59615	TGGT1_312930	TGGT1_312930-t26_1	TGGT1_chrXI:2,949,920..2,952,036(-)	putative cystathione gamma lyase	protein coding gene		biosynthetic process;cellular amino acid metabolic process;metabolic process;transsulfuration	L-cysteine desulfhydrase activity;L-cystine L-cysteine-lyase (deaminating);catalytic activity;cystathionine gamma-lyase activity;pyridoxal phosphate binding;transferase activity, transferring nitrogenous groups	2
TGGT1_309010	1.20256	4.4913	2.30652	0.0403252	0.945183	-3.59712	TGGT1_309010	TGGT1_309010-t26_1	TGGT1_chrXI:397,290..400,221(-)	putative elongation factor P	protein coding gene		translational elongation	translation elongation factor activity	-3.16
TGGT1_280660	1.14104	10.5348	2.30217	0.0406408	0.945183	-3.60209	TGGT1_280660	TGGT1_280660-t26_1	TGGT1_chrVIIa:173,679..235,804(-)	HECT-domain (ubiquitin-transferase) domain-containing protein	protein coding gene	intracellular anatomical structure	cellular protein modification process	acid-amino acid ligase activity;ubiquitin-protein transferase activity	-1.29
TGGT1_255380	1.08168	5.41964	2.29476	0.0411848	0.945183	-3.61057	TGGT1_255380	TGGT1_255380-t26_1	TGGT1_chrVIIb:4,778,377..4,779,229(-)	hypothetical protein	protein coding gene				1.17
TGGT1_231860	-1.41688	4.92105	-2.29234	0.0413635	0.945183	-3.61332	TGGT1_231860	TGGT1_231860-t26_1	TGGT1_chrVIII:1,588,681..1,589,523(+)	hypothetical protein	protein coding gene				0.5
TGGT1_313030	-1.28515	9.07714	-2.29202	0.0413874	0.945183	-3.61369	TGGT1_313030	TGGT1_313030-t26_1	TGGT1_chrXI:3,019,585..3,026,086(+)	hypothetical protein	protein coding gene	integral component of membrane			-0.44
TGGT1_219218	-1.45249	5.47757	-2.29149	0.0414263	0.945183	-3.61429	TGGT1_219218	TGGT1_219218-t26_1	TGGT1_chrXII:997,692..1,003,039(-)	hypothetical protein	protein coding gene				1.04
TGGT1_256950	-1.14071	6.5355	-2.28965	0.0415634	0.945183	-3.6164	TGGT1_256950	TGGT1_256950-t26_1	TGGT1_chrVIIb:4,265,941..4,266,513(-)	hypothetical protein	protein coding gene				-3.63
TGGT1_234507	-1.25723	5.27218	-2.28001	0.0422873	0.945183	-3.62741	TGGT1_234507	TGGT1_234507-t26_1	TGGT1_chrX:4,325,537..4,327,027(+)	hypothetical protein	protein coding gene				0.4
TGGT1_281955	-1.20327	6.92659	-2.2786	0.0423938	0.945183	-3.62901	TGGT1_281955	TGGT1_281955-t26_1	TGGT1_chrVIIa:4,188,745..4,189,931(+)	hypothetical protein	protein coding gene				-2.75
TGGT1_237830	1.13631	7.42104	2.27246	0.0428623	0.945183	-3.63602	TGGT1_237830	TGGT1_237830-t26_1	TGGT1_chrIV:2,418,463..2,429,686(+)	DNA polymerase I domain-containing protein	protein coding gene		DNA replication;DNA-dependent DNA replication	DNA binding;DNA-directed DNA polymerase activity	-4.93
TGGT1_239780	-1.3384	4.79041	-2.26966	0.0430774	0.945183	-3.63921	TGGT1_239780	TGGT1_239780-t26_1	TGGT1_chrVI:899,490..902,802(+)	hypothetical protein	protein coding gene	integral component of membrane			0.52
TGGT1_212840	1.09378	5.46698	2.26898	0.0431305	0.945183	-3.63999	TGGT1_212840	TGGT1_212840-t26_1	TGGT1_chrV:509,275..514,927(-)	HIT zinc finger protein	protein coding gene			metal ion binding	-4.75
TGGT1_234550	-1.16525	6.00011	-2.25422	0.0442837	0.945183	-3.65682	TGGT1_234550	TGGT1_234550-t26_1	TGGT1_chrX:4,345,310..4,346,680(-)	ribosomal protein RPL29	protein coding gene	intracellular anatomical structure;ribosome	translation	structural constituent of ribosome	-2.89
TGGT1_263200	1.0557	5.19479	2.25217	0.0444456	0.945183	-3.65914	TGGT1_263200	TGGT1_263200-t26_1	TGGT1_chrVIIb:691,046..700,838(+)	hypothetical protein	protein coding gene				-0.61
TGGT1_266065	-1.58128	4.28254	-2.25153	0.0444964	0.945183	-3.65987	TGGT1_266065	TGGT1_266065-t26_1	TGGT1_chrIX:1,145,086..1,146,349(-)	hypothetical protein	protein coding gene				1.92
TGGT1_267290	-1.19991	7.8782	-2.25148	0.0445009	0.945183	-3.65993	TGGT1_267290	TGGT1_267290-t26_1	TGGT1_chrIX:572,530..573,270(+)	hypothetical protein	protein coding gene				0.94
TGGT1_307790	-1.12019	7.32745	-2.24788	0.0447877	0.945183	-3.66403	TGGT1_307790	TGGT1_307790-t26_1	TGGT1_chrXII:349,867..355,079(+)	hypothetical protein	protein coding gene				0.15
TGGT1_205680	-1.15799	6.68735	-2.24417	0.0450853	0.945183	-3.66825	TGGT1_205680	TGGT1_205680-t26_1	TGGT1_chrVIIa:1,127,561..1,131,412(-)	hypothetical protein	protein coding gene	integral component of membrane			1.77
TGGT1_243330	1.33294	7.04578	2.24294	0.0451848	0.945183	-3.66966	TGGT1_243330	TGGT1_243330-t26_1	TGGT1_chrVI:2,466,438..2,475,815(+)	hypothetical protein	protein coding gene				-2.73
TGGT1_261560	-1.27489	6.69245	-2.2424	0.0452278	0.945183	-3.67026	TGGT1_261560	TGGT1_261560-t26_1	TGGT1_chrVIIb:1,632,978..1,635,070(-)	Tat binding protein 1(TBP-1)-interacting protein TBPIP	protein coding gene		reciprocal meiotic recombination		2.24
TGGT1_232780	-1.3162	4.32729	-2.2353	0.0458046	0.945183	-3.67834	TGGT1_232780	TGGT1_232780-t26_1	TGGT1_chrVIII:2,255,308..2,260,311(-)	hypothetical protein	protein coding gene				-1.88
TGGT1_223845	-1.23736	5.53944	-2.23003	0.0462376	0.945183	-3.68434	TGGT1_223845	TGGT1_223845-t26_1	TGGT1_chrX:3,438,423..3,440,031(+)	hypothetical protein	protein coding gene				1.03
TGGT1_257460	-1.92025	3.78977	-2.22764	0.0464348	0.945183	-3.68705	TGGT1_257460	TGGT1_257460-t26_1	TGGT1_chrVIIb:3,974,949..3,975,653(-)	hypothetical protein	protein coding gene	integral component of membrane			0.08
TGGT1_244540	-1.1327	6.8012	-2.22525	0.0466329	0.945183	-3.68977	TGGT1_244540	TGGT1_244540-t26_1	TGGT1_chrVI:3,263,273..3,266,236(+)	mitochondrial carrier superfamily protein	protein coding gene	integral component of membrane			1.52
TGGT1_306390	-1.30856	7.08587	-2.22314	0.0468087	0.945183	-3.69217	TGGT1_306390	TGGT1_306390-t26_1	TGGT1_chrIX:5,825,686..5,828,653(+)	hypothetical protein	protein coding gene	mitochondrion			-2.67
TGGT1_314800	-1.17028	9.20425	-2.21761	0.0472718	0.945183	-3.69844	TGGT1_314800	TGGT1_314800-t26_1	TGGT1_chrXI:4,250,844..4,252,949(+)	hypothetical protein	protein coding gene				-0.12
TGGT1_262050	-1.23179	3.76707	-2.20843	0.0480506	0.945183	-3.70886	TGGT1_262050	TGGT1_262050-t26_1	TGGT1_chrVIIb:1,382,528..1,384,294(+)	rhoptry kinase family protein ROP39	protein coding gene	membrane	lipopolysaccharide biosynthetic process;protein phosphorylation	ATP binding;myosin light chain kinase activity;phosphotransferase activity, alcohol group as acceptor;protein kinase activity	1.97
TGGT1_214850	-1.3169	5.46453	-2.20714	0.0481615	0.945183	-3.71032	TGGT1_214850	TGGT1_214850-t26_1	TGGT1_chrX:6,435,529..6,442,196(-)	putative 1-deoxy-D-xylulose 5-phosphate reductoisomerase	protein coding gene	apicoplast	isoprenoid biosynthetic process;obsolete oxidation-reduction process	1-deoxy-D-xylulose-5-phosphate reductoisomerase activity;NADPH binding;isomerase activity;metal ion binding;protein binding	-3.98
TGGT1_241165	-1.30152	3.64478	-2.20368	0.0484592	0.945183	-3.71425	TGGT1_241165	TGGT1_241165-t26_1	TGGT1_chrVI:1,634,233..1,636,447(-)	hypothetical protein	protein coding gene				0.54
TGGT1_249365	-1.45877	5.79203	-2.20262	0.0485498	0.945183	-3.71544	TGGT1_249365	TGGT1_249365-t26_1	TGGT1_chrXII:4,428,576..4,429,400(+)	hypothetical protein	protein coding gene	cilium	intraciliary transport		1.89
TGGT1_314240	1.22045	6.58099	2.19894	0.048869	0.945183	-3.71962	TGGT1_314240	TGGT1_314240-t26_1	TGGT1_chrXI:3,908,440..3,923,379(+)	general transcription factor IIIC polypeptide 3 GTF3C3	protein coding gene		transcription by RNA polymerase III	obsolete RNA polymerase III transcription regulator recruiting activity;protein binding	-4.75
TGGT1_293320	1.0606	6.84486	2.19774	0.0489733	0.945183	-3.72098	TGGT1_293320	TGGT1_293320-t26_1	TGGT1_chrIa:232,486..245,499(+)	hypothetical protein	protein coding gene	integral component of membrane			-3.76
TGGT1_299060	-1.31878	4.59743	-2.191	0.049564	0.945183	-3.72862	TGGT1_299060	TGGT1_299060-t26_1	TGGT1_chrIII:2,197,238..2,203,867(+)	sodium/hydrogen exchanger NHE2	protein coding gene	apical part of cell;integral component of membrane	cation transport;transmembrane transport	solute:proton antiporter activity	-1.07
TGGT1_247570	-1.56814	5.58333	-2.19085	0.0495769	0.945183	-3.72878	TGGT1_247570	TGGT1_247570-t26_1	TGGT1_chrXII:3,353,276..3,355,495(+)	hypothetical protein	protein coding gene				0.63
TGGT1_310810	1.40653	5.22245	2.18726	0.049894	0.945183	-3.73285	TGGT1_310810	TGGT1_310810-t26_1	TGGT1_chrXI:1,570,171..1,574,154(+)	apyrase	protein coding gene	integral component of membrane		8-oxo-dGTP phosphohydrolase activity;GTP phosphohydrolase activity;calcium ion binding;dATP phosphohydrolase activity;dCTP phosphohydrolase activity;dGTP phosphohydrolase activity;dTTP phosphohydrolase activity;dUTP phosphohydrolase activity;nucleoside-diphosphatase activity;pyrophosphatase activity	0.51
TGGT1_311450	-1.15356	6.47611	-2.18685	0.0499305	0.945183	-3.73331	TGGT1_311450	TGGT1_311450-t26_1	TGGT1_chrXI:2,040,288..2,044,035(+)	zinc finger, c2h2 type domain-containing protein	protein coding gene	intracellular anatomical structure		nucleic acid binding;zinc ion binding	-4.64
TGGT1_257490	-1.31978	5.85152	-2.18388	0.0501947	0.945183	-3.73668	TGGT1_257490	TGGT1_257490-t26_1	TGGT1_chrVIIb:3,950,985..3,954,827(+)	prefoldin subunit superfamily protein	protein coding gene	prefoldin complex	protein folding	unfolded protein binding	-0.72
TGGT1_271850	-1.3567	6.23621	-2.18058	0.0504892	0.945183	-3.7404	TGGT1_271850	TGGT1_271850-t26_1	TGGT1_chrVIII:4,332,441..4,333,216(+)	hypothetical protein	protein coding gene				0.87
TGGT1_300300	-1.27625	5.72866	-2.18037	0.0505079	0.945183	-3.74064	TGGT1_300300	TGGT1_300300-t26_1	TGGT1_chrXII:65,959..66,950(-)	hypothetical protein	protein coding gene				0.78
TGGT1_320530A	-1.21854	6.37525	-2.17644	0.0508612	0.945183	-3.74508	TGGT1_320530A	TGGT1_320530A-t26_1	TGGT1_chrIV:224,901..225,803(+)	hypothetical protein	protein coding gene				0.55
TGGT1_297520	1.00735	7.05671	2.17415	0.0510691	0.945183	-3.74768	TGGT1_297520	TGGT1_297520-t26_1	TGGT1_chrII:1,824,333..1,834,988(-)	proteophosphoglycan PPG1	protein coding gene	cytoplasm		microtubule binding	-1.62
TGGT1_295710	1.20864	9.97197	2.17183	0.0512792	0.945183	-3.75029	TGGT1_295710	TGGT1_295710-t26_1	TGGT1_chrIa:1,556,788..1,587,317(-)	HECT-domain (ubiquitin-transferase) domain-containing protein	protein coding gene	intracellular anatomical structure	cellular protein modification process	acid-amino acid ligase activity;protein binding;ubiquitin-protein transferase activity	-5.34
TGGT1_305610	1.30078	5.02753	2.16365	0.0520285	0.945183	-3.75954	TGGT1_305610	TGGT1_305610-t26_1	TGGT1_chrIX:5,280,437..5,285,939(-)	hypothetical protein	protein coding gene				-0.34
TGGT1_226330	1.0516	5.09825	2.16337	0.0520545	0.945183	-3.75985	TGGT1_226330	TGGT1_226330-t26_1	TGGT1_chrX:1,617,286..1,621,607(-)	hypothetical protein	protein coding gene	integral component of membrane			-1.89
TGGT1_246040	1.03269	7.30498	2.15721	0.0526253	0.945183	-3.7668	TGGT1_246040	TGGT1_246040-t26_1	TGGT1_chrXII:2,542,718..2,555,975(+)	MIF4G domain-containing protein	protein coding gene		RNA metabolic process;nuclear-transcribed mRNA catabolic process, nonsense-mediated decay	RNA binding;protein binding	-3.29
TGGT1_310515	-1.30546	6.70841	-2.15709	0.0526365	0.945183	-3.76694	TGGT1_310515	TGGT1_310515-t26_1	TGGT1_chrXI:1,354,654..1,355,234(+)	hypothetical protein	protein coding gene				1.93
TGGT1_273130	-1.13214	3.80001	-2.15554	0.0527808	0.945183	-3.76868	TGGT1_273130	TGGT1_273130-t26_1	TGGT1_chrVIII:3,638,958..3,640,118(-)	SAG-related sequence SRS30A	protein coding gene	membrane			0.81
TGGT1_280522	1.4934	5.02906	2.15362	0.0529613	0.945183	-3.77086	TGGT1_280522	TGGT1_280522-t26_1	TGGT1_chrVIIa:314,219..317,173(+)	hypothetical protein	protein coding gene				-2.87
TGGT1_211080	-1.28118	7.14945	-2.14725	0.0535618	0.945183	-3.77804	TGGT1_211080	TGGT1_211080-t26_1	TGGT1_chrIV:1,872,521..1,872,979(+)	hypothetical protein	protein coding gene				1.63
TGGT1_226940	1.40835	8.22192	2.14555	0.0537228	0.945183	-3.77995	TGGT1_226940	TGGT1_226940-t26_1	TGGT1_chrX:1,121,643..1,126,005(-)	ubiquitin carboxyl-terminal hydrolase	protein coding gene		protein deubiquitination;ubiquitin-dependent protein catabolic process	obsolete ubiquitin thiolesterase activity;thiol-dependent ubiquitinyl hydrolase activity	-3.8
TGGT1_261370	1.14767	7.21829	2.14049	0.0542057	0.945183	-3.78565	TGGT1_261370	TGGT1_261370-t26_1	TGGT1_chrVIIb:1,755,467..1,763,503(-)	hypothetical protein	protein coding gene			protein binding	-2.9
TGGT1_320040	-1.18105	4.73382	-2.13913	0.0543366	0.945183	-3.78718	TGGT1_320040	TGGT1_320040-t26_1	TGGT1_chrIV:504,864..508,157(-)	CHORD protein	protein coding gene				0.07
TGGT1_213960	-1.54908	5.65459	-2.13571	0.0546659	0.945183	-3.79103	TGGT1_213960	TGGT1_213960-t26_1	TGGT1_chrV:1,329,566..1,329,910(+)	hypothetical protein	protein coding gene				-1
TGGT1_409730	-1.168	5.06939	-2.13556	0.05468	0.945183	-3.79119	TGGT1_409730	TGGT1_409730-t26_1	TGGT1_chrX:5,195,924..5,195,996(+)	tRNA-Arg	ncRNA gene
TGGT1_318275	1.33904	6.94323	2.12854	0.0553628	0.945183	-3.7991	TGGT1_318275	TGGT1_318275-t26_1	TGGT1_chrIV:1,386,321..1,390,259(+)	peptidyl-prolyl cis-trans isomerase, FKBP-type domain-containing protein	protein coding gene		protein folding	peptidyl-prolyl cis-trans isomerase activity	0.46
TGGT1_232475	-1.01842	6.03374	-2.12811	0.0554044	0.945183	-3.79957	TGGT1_232475	TGGT1_232475-t26_1	TGGT1_chrVIII:2,110,037..2,113,638(+)	hypothetical protein	protein coding gene				1.1
TGGT1_233400	-1.40172	4.96716	-2.12462	0.055747	0.945183	-3.8035	TGGT1_233400	TGGT1_233400-t26_1	TGGT1_chrVIII:2,622,801..2,623,313(-)	TAF9 RNA polymerase II, TATA box binding protein (TBP)-associated factor isoform 2 family protein	protein coding gene	nucleus		ATP binding;ATP hydrolysis activity;adenylate kinase activity	-3.78
TGGT1_229260	1.27678	4.07767	2.12106	0.0560991	0.945183	-3.80751	TGGT1_229260	TGGT1_229260-t26_1	TGGT1_chrVIII:112,028..122,410(-)	hypothetical protein	protein coding gene				-3.52
TGGT1_310802	1.3338	3.70728	2.12003	0.0562012	0.945183	-3.80866	TGGT1_310802	TGGT1_310802-t26_1	TGGT1_chrXI:1,562,990..1,566,501(+)	CRAL/TRIO domain-containing protein	protein coding gene				-1.26
TGGT1_208400B	1.41002	9.93844	2.11891	0.0563119	0.945183	-3.80992	TGGT1_208400B	TGGT1_208400B-t26_1	TGGT1_chrIb:671,628..681,222(-)	hypothetical protein	protein coding gene				-1.52
TGGT1_297160	1.30602	4.43134	2.11807	0.0563954	0.945183	-3.81086	TGGT1_297160	TGGT1_297160-t26_1	TGGT1_chrII:1,555,497..1,559,368(-)	hypothetical protein	protein coding gene				0.1
TGGT1_218580	1.24938	6.14929	2.11792	0.0564103	0.945183	-3.81103	TGGT1_218580	TGGT1_218580-t26_1	TGGT1_chrXII:1,343,203..1,357,999(+)	RNA methyltransferase, TrmH family protein	protein coding gene		RNA processing	RNA binding;RNA methyltransferase activity;tRNA (guanosine-2'-O-)-methyltransferase activity	0.94
TGGT1_203790	-1.09099	5.29849	-2.1134	0.0568618	0.945183	-3.8161	TGGT1_203790	TGGT1_203790-t26_1	TGGT1_chrVIIa:2,136,205..2,140,811(+)	hypothetical protein	protein coding gene				1.07
TGGT1_224040	-1.21025	5.18344	-2.10394	0.0578176	0.945183	-3.82671	TGGT1_224040	TGGT1_224040-t26_1	TGGT1_chrX:3,276,490..3,277,410(+)	flagellar associated protein	protein coding gene	motile cilium		protein binding	1.07
TGGT1_260440	-1.68295	6.43716	-2.10263	0.0579519	0.945183	-3.82819	TGGT1_260440	TGGT1_260440-t26_1	TGGT1_chrVIIb:2,242,975..2,247,472(-)	nuclear factor NF3	protein coding gene	cytoplasm;nucleus			0.03
TGGT1_299260	-1.62735	4.31392	-2.10227	0.0579879	0.945183	-3.82858	TGGT1_299260	TGGT1_299260-t26_1	TGGT1_chrIII:2,068,549..2,070,355(+)	hypothetical protein	protein coding gene				0.37
TGGT1_223010	-1.50149	3.89959	-2.10187	0.058029	0.945183	-3.82903	TGGT1_223010	TGGT1_223010-t26_1	TGGT1_chrII:1,351,559..1,351,990(+)	hypothetical protein	protein coding gene				1.25
TGGT1_255390	1.36349	5.53987	2.09898	0.0583256	0.945183	-3.83228	TGGT1_255390	TGGT1_255390-t26_1	TGGT1_chrVIIb:4,760,962..4,776,958(+)	HEAT repeat-containing protein	protein coding gene				-1.89
TGGT1_309820	-1.00539	5.5639	-2.09514	0.0587206	0.945183	-3.83657	TGGT1_309820	TGGT1_309820-t26_1	TGGT1_chrXI:792,484..794,108(+)	ribosomal protein RPL11	protein coding gene	intracellular anatomical structure;ribosome	translation	structural constituent of ribosome	-4.13
TGGT1_316635	1.0594	9.6533	2.093	0.0589421	0.945183	-3.83897	TGGT1_316635	TGGT1_316635-t26_1	TGGT1_chrXI:5,388,077..5,399,266(-)	hypothetical protein	protein coding gene				-4.75
TGGT1_247950	-1.86898	6.13623	-2.09249	0.0589949	0.945183	-3.83953	TGGT1_247950	TGGT1_247950-t26_1	TGGT1_chrXII:3,569,274..3,571,555(+)	hypothetical protein	protein coding gene				-0.8
TGGT1_237250	1.2839	6.65318	2.09221	0.0590244	0.945183	-3.83985	TGGT1_237250	TGGT1_237250-t26_1	TGGT1_chrX:5,697,810..5,699,972(+)	hypothetical protein	protein coding gene	endoplasmic reticulum membrane;integral component of membrane			-3.51
TGGT1_251610	1.1163	7.24063	2.08962	0.0592937	0.945183	-3.84275	TGGT1_251610	TGGT1_251610-t26_1	TGGT1_chrXII:5,408,666..5,416,556(+)	hypothetical protein	protein coding gene				-5.32
TGGT1_269680	-1.38075	7.40855	-2.08714	0.0595524	0.945183	-3.84552	TGGT1_269680	TGGT1_269680-t26_1	TGGT1_chrVIII:5,683,149..5,686,378(-)	putative acyl-CoA carboxyltransferase beta chain	protein coding gene			ligase activity;methylcrotonoyl-CoA carboxylase activity;transferase activity	-0.25
TGGT1_284620	-1.23638	3.57508	-2.0841	0.0598716	0.945183	-3.84892	TGGT1_284620	TGGT1_284620-t26_1	TGGT1_chrV:2,503,011..2,514,597(+)	hypothetical protein	protein coding gene				-1.02
TGGT1_277910	1.12648	4.66174	2.08302	0.0599857	0.945183	-3.85013	TGGT1_277910	TGGT1_277910-t26_1	TGGT1_chrXII:6,346,830..6,352,604(+)	thrombospondin type 1 domain-containing protein	protein coding gene				-2.95
TGGT1_305320	-1.12409	6.83366	-2.08245	0.0600454	0.945183	-3.85076	TGGT1_305320	TGGT1_305320-t26_1	TGGT1_chrIX:5,132,887..5,140,124(+)	mRNA capping enzyme	protein coding gene		7-methylguanosine mRNA capping;mRNA processing	mRNA guanylyltransferase activity	-3.97
TGGT1_320580	-1.02796	4.85288	-2.08125	0.0601724	0.945183	-3.8521	TGGT1_320580	TGGT1_320580-t26_1	TGGT1_chrIV:194,874..196,408(-)	hypothetical protein	protein coding gene				1.19
TGGT1_216970	1.24145	4.40232	2.08077	0.0602238	0.945183	-3.85265	TGGT1_216970	TGGT1_216970-t26_1	TGGT1_chrXI:5,670,966..5,682,010(-)	putative coronin	protein coding gene			histone acetyltransferase activity;protein binding	0.71
TGGT1_257530	-1.14446	3.48144	-2.07907	0.0604037	0.945183	-3.85454	TGGT1_257530	TGGT1_257530-t26_1	TGGT1_chrVIIb:3,924,727..3,926,365(-)	transporter, major facilitator family protein	protein coding gene	integral component of membrane	transmembrane transport	transmembrane transporter activity	-4.73
TGGT1_462972	1.32463	5.52239	2.0788	0.0604319	0.945183	-3.85484	TGGT1_462972	TGGT1_462972-t26_1	TGGT1_chrII:1,142,311..1,142,952(+)	hypothetical protein	protein coding gene				-0.97
TGGT1_249800	1.02836	7.32515	2.07333	0.0610161	0.945183	-3.86096	TGGT1_249800	TGGT1_249800-t26_1	TGGT1_chrXII:4,739,984..4,742,611(-)	hypothetical protein	protein coding gene				-0.37
TGGT1_251660	1.3421	5.43656	2.06898	0.0614838	0.945183	-3.86581	TGGT1_251660	TGGT1_251660-t26_1	TGGT1_chrXII:5,434,954..5,435,457(+)	hypothetical protein	protein coding gene				0.72
TGGT1_247700	1.12332	9.73216	2.06868	0.0615155	0.945183	-3.86614	TGGT1_247700	TGGT1_247700-t26_1	TGGT1_chrXII:3,439,195..3,451,035(-)	AP2 domain transcription factor AP2XII-4	protein coding gene		regulation of transcription, DNA-templated	DNA-binding transcription factor activity	-5.12
TGGT1_273915	-1.05905	6.62942	-2.06851	0.0615339	0.945183	-3.86633	TGGT1_273915	TGGT1_273915-t26_1	TGGT1_chrVIII:3,176,294..3,177,481(-)	hypothetical protein	protein coding gene				0.81
TGGT1_230460	-1.16544	8.84303	-2.06431	0.0619891	0.945183	-3.87102	TGGT1_230460	TGGT1_230460-t26_1	TGGT1_chrVIII:796,732..802,483(-)	Dpy-30 motif protein	protein coding gene		nucleobase-containing compound metabolic process	ATP binding;adenylate kinase activity;cytidylate kinase activity;nucleobase-containing compound kinase activity	-0.35
TGGT1_412000	-1.2082	6.23537	-2.0581	0.0626676	0.945183	-3.87794	TGGT1_412000	TGGT1_412000-t26_1	AAQM03000554:670..741(+)	tRNA-Phe	ncRNA gene
TGGT1_257100	-1.12675	4.73833	-2.05468	0.063044	0.945183	-3.88174	TGGT1_257100	TGGT1_257100-t26_1	TGGT1_chrVIIb:4,153,116..4,154,810(+)	hypothetical protein	protein coding gene				0.24
TGGT1_256975	-1.44206	3.24266	-2.05181	0.0633618	0.945183	-3.88494	TGGT1_256975	TGGT1_256975-t26_1	TGGT1_chrVIIb:4,244,581..4,245,463(-)	hypothetical protein	protein coding gene				0.9
TGGT1_202300	-1.56993	4.00583	-2.05125	0.063424	0.945183	-3.88556	TGGT1_202300	TGGT1_202300-t26_1	TGGT1_chrVIIa:3,332,319..3,335,586(+)	putative inosine triphosphate pyrophosphatase	protein coding gene	cytoplasm	deoxyribonucleoside triphosphate catabolic process;nucleoside triphosphate catabolic process;nucleotide metabolic process	NADH pyrophosphatase activity;hydrolase activity;metal ion binding;nucleoside-triphosphate diphosphatase activity;nucleotide binding	0.42
TGGT1_220180	1.09488	6.95394	2.04979	0.0635873	0.945183	-3.88719	TGGT1_220180	TGGT1_220180-t26_1	TGGT1_chrV:93,454..93,708(-)	hypothetical protein	protein coding gene				-1.89
TGGT1_233510	-1.36119	8.24674	-2.04877	0.0637007	0.945183	-3.88833	TGGT1_233510	TGGT1_233510-t26_1	TGGT1_chrVIII:2,684,844..2,685,572(-)	hypothetical protein	protein coding gene				0.25
TGGT1_363640	-1.31252	6.40969	-2.04709	0.0638882	0.945183	-3.89019	TGGT1_363640	TGGT1_363640-t26_1	TGGT1_chrIX:860,879..861,328(-)	hypothetical protein	protein coding gene				1.34
TGGT1_283850	1.04651	5.42503	2.04673	0.0639286	0.945183	-3.89059	TGGT1_283850	TGGT1_283850-t26_1	TGGT1_chrV:2,748,825..2,756,049(-)	peptidyl-prolyl cis-trans isomerase	protein coding gene		protein folding;protein peptidyl-prolyl isomerization	peptidyl-prolyl cis-trans isomerase activity;protein binding	-1.59
TGGT1_212930	-1.55652	6.62676	-2.04517	0.0641036	0.945183	-3.89233	TGGT1_212930	TGGT1_212930-t26_1	TGGT1_chrV:569,656..571,705(-)	NifU family domain-containing protein	protein coding gene		iron-sulfur cluster assembly	iron ion binding;iron-sulfur cluster binding	-1.03
TGGT1_236980	-1.27601	4.33435	-2.0442	0.0642121	0.945183	-3.89341	TGGT1_236980	TGGT1_236980-t26_1	TGGT1_chrX:5,537,628..5,548,376(+)	AMP-binding enzyme domain-containing protein	protein coding gene		metabolic process	catalytic activity;erythronolide synthase activity;long-chain fatty acid [acyl-carrier-protein] ligase activity;obsolete cofactor binding;phosphopantetheine binding;transferase activity	0.78
TGGT1_225315	-1.25582	6.33246	-2.04133	0.0645358	0.945183	-3.8966	TGGT1_225315	TGGT1_225315-t26_1	TGGT1_chrX:2,225,430..2,227,456(-)	hypothetical protein	protein coding gene				0.08
TGGT1_267120	-1.38981	4.95056	-2.04131	0.064538	0.945183	-3.89662	TGGT1_267120	TGGT1_267120-t26_1	TGGT1_chrIX:606,689..608,682(-)	hypothetical protein	protein coding gene				0.25
TGGT1_266460	-1.13844	3.89757	-2.04062	0.0646155	0.945183	-3.89738	TGGT1_266460	TGGT1_266460-t26_1	TGGT1_chrIX:944,091..944,969(-)	putative small ubiquitin family modifier	protein coding gene			protein binding	-4.44
TGGT1_311150	1.08587	7.36022	2.03917	0.0647798	0.945183	-3.899	TGGT1_311150	TGGT1_311150-t26_1	TGGT1_chrXI:1,793,583..1,795,661(-)	hypothetical protein	protein coding gene	integral component of membrane;membrane;mitochondrial inner membrane			-4.2
TGGT1_219370	1.2444	5.15127	2.03557	0.0651883	0.945183	-3.90299	TGGT1_219370	TGGT1_219370-t26_1	TGGT1_chrXII:901,870..903,632(-)	hypothetical protein	protein coding gene				0.31
TGGT1_365020	-1.20489	9.5222	-2.0355	0.0651967	0.945183	-3.90307	TGGT1_365020	TGGT1_365020-t26_1	AAQM03000385:50..542(+)	cytochrome C family oxidase subunit III subfamily protein	protein coding gene	integral component of membrane;membrane		obsolete heme-copper terminal oxidase activity
TGGT1_295020	-1.25896	3.75745	-2.0316	0.0656428	0.945183	-3.9074	TGGT1_295020	TGGT1_295020-t26_1	TGGT1_chrIa:1,307,872..1,314,415(-)	Sterol-sensing domain of SREBP cleavage-activation domain-containing protein	protein coding gene	integral component of membrane;membrane			1.99
TGGT1_232700	-1.41887	6.08337	-2.02957	0.0658755	0.945183	-3.90965	TGGT1_232700	TGGT1_232700-t26_1	TGGT1_chrVIII:2,229,291..2,230,218(-)	hypothetical protein	protein coding gene				1.91
TGGT1_273065	-1.33008	4.82124	-2.02889	0.0659537	0.945183	-3.9104	TGGT1_273065	TGGT1_273065-t26_1	TGGT1_chrVIII:3,685,456..3,686,562(+)	hypothetical protein	protein coding gene				1.69
TGGT1_220060A	-1.46149	5.2714	-2.02807	0.0660483	0.945183	-3.91131	TGGT1_220060A	TGGT1_220060A-t26_1	AAQM03000381:335..2,051(+)	hypothetical protein	protein coding gene
TGGT1_249980	-1.54468	7.08072	-2.02711	0.0661593	0.945183	-3.91238	TGGT1_249980	TGGT1_249980-t26_1	TGGT1_chrXII:4,902,671..4,903,798(-)	leucine rich repeat-containing protein	protein coding gene			protein binding	0.34
TGGT1_214520	1.12333	4.47687	2.02052	0.0669255	0.945183	-3.91969	TGGT1_214520	TGGT1_214520-t26_1	TGGT1_chrX:6,220,422..6,224,905(-)	general transcription factor IIH polypeptide 4 GTF2H4	protein coding gene	transcription factor TFIIH core complex	nucleotide-excision repair	ATPase activator activity	-3.67
TGGT1_272540	-1.3968	5.51353	-2.01797	0.0672232	0.945183	-3.92251	TGGT1_272540	TGGT1_272540-t26_1	TGGT1_chrVIII:3,902,558..3,912,834(-)	protein kinase (incomplete catalytic triad)	protein coding gene		protein phosphorylation	AMP-activated protein kinase activity;ATP binding;cAMP-dependent protein kinase activity;protein kinase activity;protein serine/threonine kinase activity	0.39
TGGT1_275990	1.17431	7.84629	2.01577	0.067482	0.945183	-3.92494	TGGT1_275990	TGGT1_275990-t26_1	TGGT1_chrIII:142,724..149,395(+)	hypothetical protein	protein coding gene				-3.75
TGGT1_293280	0.980322	8.24281	2.01469	0.067609	0.945183	-3.92614	TGGT1_293280	TGGT1_293280-t26_1	TGGT1_chrIa:214,410..222,128(-)	cyclin protein	protein coding gene		regulation of cyclin-dependent protein serine/threonine kinase activity	protein kinase binding	-1.84
TGGT1_229760	1.1187	3.6927	2.00978	0.0681898	0.945183	-3.93157	TGGT1_229760	TGGT1_229760-t26_1	TGGT1_chrVIII:425,485..426,120(+)	hypothetical protein	protein coding gene				-3.11
TGGT1_254830	1.14126	5.16703	2.00652	0.0685781	0.945183	-3.93517	TGGT1_254830	TGGT1_254830-t26_1	TGGT1_chrIII:1,930,863..1,936,784(-)	hypothetical protein	protein coding gene				-3.37
TGGT1_359700	-1.25322	5.42675	-2.00525	0.0687307	0.945183	-3.93658	TGGT1_359700	TGGT1_359700-t26_1	TGGT1_chrVI:3,370,541..3,370,933(-)	hypothetical protein	protein coding gene				0.17
TGGT1_289640	-1.0455	8.01238	-2.00306	0.0689934	0.945183	-3.939	TGGT1_289640	TGGT1_289640-t26_1	TGGT1_chrIX:3,170,813..3,172,145(-)	hypothetical protein	protein coding gene				-3.38
TGGT1_270260	-0.991681	5.42816	-1.99913	0.0694664	0.945183	-3.94333	TGGT1_270260	TGGT1_270260-t26_1	TGGT1_chrVIII:5,304,064..5,305,787(-)	hypothetical protein	protein coding gene				2.93
TGGT1_217340	0.959253	7.50888	1.99905	0.0694771	0.945183	-3.94343	TGGT1_217340	TGGT1_217340-t26_1	TGGT1_chrXII:1,698,424..1,701,882(+)	hypothetical protein	protein coding gene	integral component of membrane			-1.09
TGGT1_220340	1.09993	5.5603	1.99785	0.0696219	0.945183	-3.94475	TGGT1_220340	TGGT1_220340-t26_1	TGGT1_chrV:204,811..212,055(+)	hypothetical protein	protein coding gene	integral component of membrane			-1.25
TGGT1_206310	-1.03051	5.55358	-1.99702	0.0697223	0.945183	-3.94566	TGGT1_206310	TGGT1_206310-t26_1	TGGT1_chrVIIa:1,045,454..1,049,984(+)	prenyltransferase, UbiA family protein	protein coding gene	integral component of membrane	heme O biosynthetic process	prenyltransferase activity;protoheme IX farnesyltransferase activity;transferase activity, transferring alkyl or aryl (other than methyl) groups	-1.87
TGGT1_247720	-1.08098	8.33836	-1.99665	0.0697671	0.945183	-3.94607	TGGT1_247720	TGGT1_247720-t26_1	TGGT1_chrXII:3,463,923..3,464,531(-)	hypothetical protein	protein coding gene				-1.14
TGGT1_288845	-1.02989	4.45339	-1.98985	0.0705977	0.945183	-3.95358	TGGT1_288845	TGGT1_288845-t26_1	TGGT1_chrIX:2,578,299..2,579,480(-)	hypothetical protein	protein coding gene				1.13
TGGT1_233695	-0.994173	6.52589	-1.98785	0.0708432	0.945183	-3.95578	TGGT1_233695	TGGT1_233695-t26_1	TGGT1_chrVIII:2,724,918..2,727,133(-)	hypothetical protein	protein coding gene	integral component of membrane			0.7
TGGT1_257640	1.43837	6.49614	1.98724	0.0709188	0.945183	-3.95645	TGGT1_257640	TGGT1_257640-t26_1	TGGT1_chrVIIb:3,866,839..3,869,955(+)	hypothetical protein	protein coding gene				-3.81
TGGT1_208300	-1.20211	3.71898	-1.987	0.0709479	0.945183	-3.95671	TGGT1_208300	TGGT1_208300-t26_1	TGGT1_chrIb:619,209..619,974(+)	hypothetical protein	protein coding gene	mitochondrial intermembrane space	mitochondrial cytochrome c oxidase assembly		-1.88
TGGT1_316280	-1.13605	4.50264	-1.98459	0.0712461	0.945183	-3.95937	TGGT1_316280	TGGT1_316280-t26_1	TGGT1_chrXI:5,163,677..5,165,628(-)	transporter, major facilitator family protein	protein coding gene	integral component of membrane	transmembrane transport	transmembrane transporter activity	-0.34
TGGT1_215500	-1.40374	6.62746	-1.98405	0.0713121	0.945183	-3.95996	TGGT1_215500	TGGT1_215500-t26_1	TGGT1_chrX:6,876,534..6,880,588(+)	TPR repeat-containing protein	protein coding gene			protein binding	0.34
TGGT1_298620	-1.47296	7.0566	-1.98262	0.0714901	0.945183	-3.96154	TGGT1_298620	TGGT1_298620-t26_1	TGGT1_chrXI:6,525,685..6,526,050(+)	hypothetical protein	protein coding gene				-1.21
TGGT1_210815	-1.12915	5.43867	-1.97969	0.0718551	0.945183	-3.96477	TGGT1_210815	TGGT1_210815-t26_1	TGGT1_chrIV:1,966,403..1,967,934(-)	hypothetical protein	protein coding gene				1.55
TGGT1_313860	1.25992	9.38097	1.97769	0.0721045	0.945183	-3.96696	TGGT1_313860	TGGT1_313860-t26_1	TGGT1_chrXI:3,707,625..3,720,004(-)	regulator of chromosome condensation (RCC1) repeat-containing protein	protein coding gene				-2.68
TGGT1_285200	0.924137	5.05016	1.97618	0.0722938	0.945183	-3.96862	TGGT1_285200	TGGT1_285200-t26_1	TGGT1_chrV:2,393,711..2,397,530(-)	cleavage and polyadenylation specifity factor protein	protein coding gene				-3.6
TGGT1_226420	-1.25275	4.28605	-1.97391	0.0725786	0.945183	-3.97111	TGGT1_226420	TGGT1_226420-t26_1	TGGT1_chrX:1,555,855..1,562,891(+)	peptidase family M3 protein	protein coding gene		proteolysis	metal ion binding;metalloendopeptidase activity;metallopeptidase activity;zinc ion binding	1.15
TGGT1_250330	1.09519	6.36435	1.97078	0.0729742	0.945183	-3.97456	TGGT1_250330	TGGT1_250330-t26_1	TGGT1_chrXII:4,987,032..4,990,337(-)	hypothetical protein	protein coding gene				-2.6
TGGT1_227020	-0.99793	4.57892	-1.97036	0.0730278	0.945183	-3.97502	TGGT1_227020	TGGT1_227020-t26_1	TGGT1_chrX:1,038,642..1,042,339(-)	histone deacetylase SIR2	protein coding gene		protein deacetylation	NAD(P)+-protein-arginine ADP-ribosyltransferase activity;NAD+ binding;zinc ion binding	0.87
TGGT1_228690	1.39101	9.25165	1.96751	0.0733885	0.945183	-3.97814	TGGT1_228690	TGGT1_228690-t26_1	TGGT1_chrX:106,615..137,306(+)	phosphatidylinositol 3- and 4-kinase	protein coding gene		phosphatidylinositol phosphate biosynthetic process;phosphatidylinositol-mediated signaling	1-phosphatidylinositol 4-kinase activity;kinase activity	-1.21
TGGT1_284580	1.0326	4.01411	1.96697	0.0734572	0.945183	-3.97874	TGGT1_284580	TGGT1_284580-t26_1	TGGT1_chrV:2,550,684..2,555,455(+)	ribose-phosphate diphosphokinase subfamily protein	protein coding gene		nucleoside metabolic process;nucleotide biosynthetic process	kinase activity;magnesium ion binding;ribose phosphate diphosphokinase activity	-0.72
TGGT1_255990	-1.12453	7.65735	-1.96385	0.0738562	0.945183	-3.98217	TGGT1_255990	TGGT1_255990-t26_1	TGGT1_chrVIIb:4,489,636..4,490,097(-)	hypothetical protein	protein coding gene				2.43
TGGT1_218850	-1.20889	3.48548	-1.96337	0.0739169	0.945183	-3.98269	TGGT1_218850	TGGT1_218850-t26_1	TGGT1_chrXII:1,189,790..1,190,959(-)	ribosomal protein RPS9	protein coding gene	apicoplast;integral component of membrane;intracellular anatomical structure;ribosome	translation	structural constituent of ribosome	-4.23
TGGT1_269700	0.987653	4.81536	1.96231	0.0740534	0.945183	-3.98386	TGGT1_269700	TGGT1_269700-t26_1	TGGT1_chrVIII:5,668,582..5,674,433(+)	NLI interacting factor family phosphatase	protein coding gene		dephosphorylation of RNA polymerase II C-terminal domain	RNA polymerase II CTD heptapeptide repeat phosphatase activity;phosphoprotein phosphatase activity;protein binding	-4.37
TGGT1_293510	-1.35965	3.4557	-1.96215	0.0740735	0.945183	-3.98403	TGGT1_293510	TGGT1_293510-t26_1	TGGT1_chrIa:371,571..373,049(-)	poly(ADP-ribose) polymerase and DNA-Ligase Zn-finger region domain-containing protein	protein coding gene	nucleus		DNA binding;NAD+ ADP-ribosyltransferase activity;ligase activity;zinc ion binding	1.42
TGGT1_249710	-1.59269	4.73652	-1.96214	0.0740746	0.945183	-3.98404	TGGT1_249710	TGGT1_249710-t26_1	TGGT1_chrXII:4,688,083..4,690,896(+)	Parkinson disease 7 domain containing 1 family protein	protein coding gene				0
TGGT1_209930	-1.13132	7.42112	-1.96117	0.0741995	0.945183	-3.9851	TGGT1_209930	TGGT1_209930-t26_1	TGGT1_chrIb:1,569,582..1,571,099(+)	hypothetical protein	protein coding gene				1.05
TGGT1_204520	-1.28266	7.99512	-1.96087	0.0742376	0.945183	-3.98543	TGGT1_204520	TGGT1_204520-t26_1	TGGT1_chrVIIa:1,634,899..1,636,008(-)	hypothetical protein	protein coding gene				2.63
TGGT1_269270	-1.1673	4.93043	-1.95732	0.0746959	0.945183	-3.98933	TGGT1_269270	TGGT1_269270-t26_1	TGGT1_chrVIII:5,948,338..5,953,846(+)	leucine rich repeat-containing protein	protein coding gene			protein binding	-0.31
TGGT1_216590	1.42418	6.35244	1.95336	0.0752093	0.945183	-3.99366	TGGT1_216590	TGGT1_216590-t26_1	TGGT1_chrXI:5,982,217..5,988,765(-)	HEAT repeat-containing protein	protein coding gene		intracellular protein transport;protein import into nucleus	Ran GTPase binding;obsolete protein transporter activity;protein binding	-5.1
TGGT1_253550	-1.08433	3.54897	-1.95274	0.0752899	0.945183	-3.99434	TGGT1_253550	TGGT1_253550-t26_1	TGGT1_chrIII:1,003,694..1,006,695(+)	putative WD repeat-containing protein 92	protein coding gene			protein binding	0.05
TGGT1_267390	-1.29856	5.49792	-1.94977	0.0756788	0.945183	-3.9976	TGGT1_267390	TGGT1_267390-t26_1	TGGT1_chrIX:510,256..513,006(+)	DNA-directed RNA polymerase I RPAC1	protein coding gene		transcription, DNA-templated	DNA-directed 5'-3' RNA polymerase activity;protein dimerization activity	-5.2
TGGT1_295360	-0.913415	6.57251	-1.93976	0.0769985	0.945183	-4.00854	TGGT1_295360	TGGT1_295360-t26_1	TGGT1_chrIa:1,791,407..1,792,949(+)	hypothetical protein	protein coding gene				1.13
TGGT1_273770	-0.991429	5.89346	-1.93966	0.0770121	0.945183	-4.00865	TGGT1_273770	TGGT1_273770-t26_1	TGGT1_chrVIII:3,282,484..3,283,833(+)	hypothetical protein	protein coding gene	integral component of membrane			0.51
TGGT1_242845	-1.39611	3.91891	-1.9385	0.0771667	0.945183	-4.00992	TGGT1_242845	TGGT1_242845-t26_1	TGGT1_chrVI:2,258,734..2,260,252(+)	hypothetical protein	protein coding gene				0.22
TGGT1_273670	-1.68021	5.59965	-1.93833	0.0771889	0.945183	-4.0101	TGGT1_273670	TGGT1_273670-t26_1	TGGT1_chrVIII:3,319,232..3,321,334(+)	hypothetical protein	protein coding gene				-1.38
TGGT1_210820	-0.954407	6.08447	-1.93634	0.0774544	0.945183	-4.01227	TGGT1_210820	TGGT1_210820-t26_1	TGGT1_chrIV:1,959,315..1,963,312(-)	hypothetical protein	protein coding gene	integral component of membrane	nucleoside transmembrane transport	nucleoside transmembrane transporter activity	-2.68
TGGT1_263870	-1.03658	4.95968	-1.93542	0.0775779	0.945183	-4.01328	TGGT1_263870	TGGT1_263870-t26_1	TGGT1_chrVIIb:247,108..256,643(-)	glutamate-tRNA ligase	protein coding gene	cytoplasm	glutamyl-tRNA aminoacylation;tRNA aminoacylation;tRNA aminoacylation for protein translation;translation	ATP binding;aminoacyl-tRNA ligase activity;glutamate-tRNA ligase activity;nucleotide binding	-4.2
TGGT1_233080	1.14912	7.11337	1.9346	0.0776876	0.945183	-4.01417	TGGT1_233080	TGGT1_233080-t26_1	TGGT1_chrVIII:2,391,965..2,397,097(+)	G-patch domain-containing protein	protein coding gene	nucleus	regulation of transcription, DNA-templated	DNA binding;nucleic acid binding	-4.9
TGGT1_309720	1.11064	5.72707	1.93233	0.0779927	0.945183	-4.01665	TGGT1_309720	TGGT1_309720-t26_1	TGGT1_chrXI:729,056..732,157(+)	hypothetical protein	protein coding gene				-2.11
TGGT1_272710	0.931878	5.97451	1.9309	0.0781858	0.945183	-4.01822	TGGT1_272710	TGGT1_272710-t26_1	TGGT1_chrVIII:3,773,476..3,783,729(-)	AP2 domain transcription factor AP2VIII-4	protein coding gene		regulation of transcription, DNA-templated	DNA-binding transcription factor activity	-0.21
TGGT1_231420	-1.09249	5.65864	-1.92907	0.0784321	0.945183	-4.02021	TGGT1_231420	TGGT1_231420-t26_1	TGGT1_chrVIII:1,407,647..1,410,070(+)	putative folate/biopterin transporter	protein coding gene	integral component of membrane	transmembrane transport		0.65
TGGT1_313950	-0.95375	6.11039	-1.92775	0.078612	0.945183	-4.02165	TGGT1_313950	TGGT1_313950-t26_1	TGGT1_chrXI:3,793,750..3,799,688(+)	GMC oxidoreductase	protein coding gene		obsolete oxidation-reduction process	choline dehydrogenase activity;flavin adenine dinucleotide binding;oxidoreductase activity, acting on CH-OH group of donors	0.23
TGGT1_290980	-1.06598	4.71948	-1.9263	0.078808	0.945183	-4.02323	TGGT1_290980	TGGT1_290980-t26_1	TGGT1_chrIX:3,815,266..3,817,238(-)	putative glycine C-acetyltransferase	protein coding gene		biosynthetic process;cellular amino acid metabolic process	catalytic activity;pyridoxal phosphate binding;serine C-palmitoyltransferase activity;transferase activity;transferase activity, transferring nitrogenous groups	-0.62
TGGT1_247310	-1.15787	6.09432	-1.92582	0.0788731	0.945183	-4.02375	TGGT1_247310	TGGT1_247310-t26_1	TGGT1_chrXII:3,180,319..3,182,358(+)	cpw-wpc domain-containing protein	protein coding gene				1.55
TGGT1_265030	-1.10543	5.11166	-1.92553	0.0789128	0.945183	-4.02407	TGGT1_265030	TGGT1_265030-t26_1	TGGT1_chrIX:1,646,247..1,647,587(-)	hypothetical protein	protein coding gene				1.66
TGGT1_220920	0.977469	6.12136	1.92102	0.0795281	0.945183	-4.02898	TGGT1_220920	TGGT1_220920-t26_1	TGGT1_chrII:47,191..52,236(+)	hypothetical protein	protein coding gene				-4.78
TGGT1_310300	-0.895889	6.05327	-1.92001	0.0796674	0.945183	-4.03008	TGGT1_310300	TGGT1_310300-t26_1	TGGT1_chrXI:1,203,992..1,214,123(+)	hypothetical protein	protein coding gene				-3.8
TGGT1_242760	-1.14449	4.87519	-1.91923	0.0797741	0.945183	-4.03093	TGGT1_242760	TGGT1_242760-t26_1	TGGT1_chrVI:2,154,540..2,159,822(-)	hypothetical protein	protein coding gene				-0.84
TGGT1_309390	-1.16379	5.04212	-1.91676	0.0801148	0.945183	-4.03362	TGGT1_309390	TGGT1_309390-t26_1	TGGT1_chrXI:623,150..625,134(+)	hypothetical protein	protein coding gene				-4.95
TGGT1_289680	-1.41802	4.66593	-1.91425	0.0804613	0.945183	-4.03635	TGGT1_289680	TGGT1_289680-t26_1	TGGT1_chrIX:3,181,746..3,185,073(-)	Ras-related protein Rab11	protein coding gene	apical part of cell;cytoplasm;intracellular anatomical structure;nucleus	small GTPase mediated signal transduction	GTP binding;GTPase activity	-3.58
TGGT1_360500	0.95063	7.66705	1.91425	0.0804615	0.945183	-4.03635	TGGT1_360500	TGGT1_360500-t26_1	TGGT1_chrVI:51,390..54,790(-)	hypothetical protein	protein coding gene				-3.84
TGGT1_258550	-1.38912	6.86318	-1.91312	0.0806177	0.945183	-4.03757	TGGT1_258550	TGGT1_258550-t26_1	TGGT1_chrVIIb:3,307,797..3,308,801(+)	SAG-related sequence SRS28	protein coding gene	membrane			1.62
TGGT1_244230	1.11225	4.51429	1.91223	0.0807419	0.945183	-4.03855	TGGT1_244230	TGGT1_244230-t26_1	TGGT1_chrVI:3,044,286..3,045,263(+)	hypothetical protein	protein coding gene				-1.63
TGGT1_234590	-1.33149	4.19698	-1.91185	0.0807944	0.945183	-4.03896	TGGT1_234590	TGGT1_234590-t26_1	TGGT1_chrX:4,381,229..4,381,969(-)	hypothetical protein	protein coding gene	integral component of membrane			-0.14
TGGT1_232655	-1.2331	7.64404	-1.91036	0.0810016	0.945183	-4.04058	TGGT1_232655	TGGT1_232655-t26_1	TGGT1_chrVIII:2,204,681..2,205,673(+)	hypothetical protein	protein coding gene	integral component of membrane			2.21
TGGT1_267100	1.05806	5.90365	1.90981	0.0810776	0.945183	-4.04117	TGGT1_267100	TGGT1_267100-t26_1	TGGT1_chrIX:612,107..616,900(-)	protein phosphatase 2C domain-containing protein	protein coding gene		protein dephosphorylation	catalytic activity;cation binding;metal ion binding;phosphoprotein phosphatase activity;protein serine/threonine phosphatase activity	-1.3
TGGT1_260460	-1.42041	6.13158	-1.9094	0.0811353	0.945183	-4.04162	TGGT1_260460	TGGT1_260460-t26_1	TGGT1_chrVIIb:2,225,155..2,226,165(-)	putative oxidoreductase	protein coding gene		metabolic process	oxidoreductase activity;protochlorophyllide reductase activity	0.94
TGGT1_232640	-1.22539	5.09632	-1.90876	0.0812246	0.945183	-4.04231	TGGT1_232640	TGGT1_232640-t26_1	TGGT1_chrVIII:2,198,745..2,199,887(+)	RNA 2'-phosphotransferase, Tpt1/KptA family protein	protein coding gene		tRNA splicing, via endonucleolytic cleavage and ligation	tRNA 2'-phosphotransferase activity;transferase activity, transferring phosphorus-containing groups	-3.99
TGGT1_310480	-1.26452	6.8625	-1.90742	0.0814117	0.945183	-4.04376	TGGT1_310480	TGGT1_310480-t26_1	TGGT1_chrXI:1,341,735..1,344,946(+)	flagellar/basal body protein, PACRG family protein	protein coding gene	motile cilium			0.98
TGGT1_205110	0.895814	6.47403	1.90465	0.0818005	0.945183	-4.04677	TGGT1_205110	TGGT1_205110-t26_1	TGGT1_chrVIIa:1,542,881..1,543,345(-)	hypothetical protein	protein coding gene				-0.42
TGGT1_240560	-1.29022	5.32342	-1.90328	0.0819938	0.945183	-4.04826	TGGT1_240560	TGGT1_240560-t26_1	TGGT1_chrVI:1,290,251..1,291,629(-)	MAPEG family protein	protein coding gene	integral component of membrane		glutathione transferase activity	0.12
TGGT1_233870	-0.998964	4.89878	-1.90308	0.0820223	0.945183	-4.04848	TGGT1_233870	TGGT1_233870-t26_1	TGGT1_chrVIII:2,865,666..2,870,627(-)	hypothetical protein	protein coding gene				0.81
TGGT1_212280	-1.24765	8.37088	-1.90298	0.0820352	0.945183	-4.04858	TGGT1_212280	TGGT1_212280-t26_1	TGGT1_chrX:3,848,272..3,848,964(+)	hypothetical protein	protein coding gene				0.69
TGGT1_202080	1.04727	6.52342	1.90018	0.0824308	0.945183	-4.05162	TGGT1_202080	TGGT1_202080-t26_1	TGGT1_chrVIIa:3,519,526..3,529,057(+)	hypothetical protein	protein coding gene				-3.85
TGGT1_226320	0.991942	4.62034	1.89873	0.0826373	0.945183	-4.0532	TGGT1_226320	TGGT1_226320-t26_1	TGGT1_chrX:1,627,498..1,631,184(+)	hypothetical protein	protein coding gene	nucleus		RNA binding;nucleic acid binding	-3.16
TGGT1_238100	1.08047	6.01253	1.8948	0.0831965	0.945183	-4.05745	TGGT1_238100	TGGT1_238100-t26_1	TGGT1_chrVI:63,589..66,092(-)	transmembrane protein	protein coding gene	endoplasmic reticulum membrane;integral component of membrane	transport		-4.44
TGGT1_219070	1.08662	7.78896	1.89405	0.0833032	0.945183	-4.05826	TGGT1_219070	TGGT1_219070-t26_1	TGGT1_chrXII:1,082,059..1,109,501(-)	cyclic nucleotide-binding domain-containing protein	protein coding gene			cGMP-dependent protein kinase activity;calcium ion binding	-2.2
TGGT1_216530	0.876003	5.37011	1.89401	0.0833088	0.945183	-4.05831	TGGT1_216530	TGGT1_216530-t26_1	TGGT1_chrXI:6,012,909..6,015,643(-)	ribosome recycling factor protein	protein coding gene		translation		-3.81
TGGT1_289560	1.13472	4.50232	1.88707	0.0843067	0.945183	-4.06582	TGGT1_289560	TGGT1_289560-t26_1	TGGT1_chrIX:3,112,269..3,114,540(+)	RNA recognition motif-containing protein	protein coding gene	nuclear cap binding complex;nucleus	mRNA cis splicing, via spliceosome	RNA cap binding;nucleic acid binding	-3.47
TGGT1_295050	0.984545	6.01395	1.88583	0.0844869	0.945183	-4.06716	TGGT1_295050	TGGT1_295050-t26_1	TGGT1_chrIa:1,347,347..1,351,789(+)	tRNA ligase class II core domain (G, H, P, S and T) domain-containing protein	protein coding gene	cytoplasm	tRNA aminoacylation for protein translation	ATP binding;aminoacyl-tRNA ligase activity;ligase activity;nucleotide binding	-2.96
TGGT1_247380	1.06644	4.00949	1.88314	0.0848767	0.945183	-4.07007	TGGT1_247380	TGGT1_247380-t26_1	TGGT1_chrXII:3,230,314..3,236,812(-)	hypothetical protein	protein coding gene	integral component of membrane;membrane			-3.91
TGGT1_297925	-1.20134	7.33374	-1.88198	0.0850462	0.945183	-4.07133	TGGT1_297925	TGGT1_297925-t26_1	TGGT1_chrII:2,094,643..2,099,154(+)	HesB-like domain-containing protein	protein coding gene		protein maturation by iron-sulfur cluster transfer	iron-sulfur cluster binding;structural molecule activity	-4.01
TGGT1_287490	-1.02113	8.11511	-1.8809	0.0852035	0.945183	-4.07249	TGGT1_287490	TGGT1_287490-t26_1	TGGT1_chrV:429,793..432,933(-)	hypothetical protein	protein coding gene				1.15
TGGT1_285470	-0.97571	11.8717	-1.88001	0.0853336	0.945183	-4.07345	TGGT1_285470	TGGT1_285470-t26_1	TGGT1_chrV:2,253,054..2,263,037(-)	patched family protein	protein coding gene	integral component of membrane;membrane		hedgehog receptor activity	0.66
TGGT1_233960	0.911439	5.79648	1.87833	0.0855787	0.945183	-4.07526	TGGT1_233960	TGGT1_233960-t26_1	TGGT1_chrVIII:2,919,943..2,929,434(+)	hypothetical protein	protein coding gene				-2.25
TGGT1_248730	-1.08223	4.5028	-1.87819	0.0855992	0.945183	-4.07541	TGGT1_248730	TGGT1_248730-t26_1	TGGT1_chrXII:4,062,043..4,064,604(-)	hypothetical protein	protein coding gene				0.42
TGGT1_215740	-1.12477	3.97166	-1.8767	0.0858174	0.945183	-4.07702	TGGT1_215740	TGGT1_215740-t26_1	TGGT1_chrX:7,030,643..7,037,897(-)	putative notchless	protein coding gene	nucleolus		histone acetyltransferase activity;protein binding	-4.92
TGGT1_318632	-1.83635	6.13073	-1.87385	0.0862374	0.945183	-4.08009	TGGT1_318632	TGGT1_318632-t26_1	TGGT1_chrIV:1,120,883..1,121,427(-)	hypothetical protein	protein coding gene				0.24
TGGT1_222400	-1.08357	4.63566	-1.87382	0.0862424	0.945183	-4.08013	TGGT1_222400	TGGT1_222400-t26_1	TGGT1_chrII:1,096,079..1,099,979(+)	hypothetical protein	protein coding gene	integral component of membrane			-0.13
TGGT1_260580	-1.14624	4.70679	-1.87366	0.0862656	0.945183	-4.0803	TGGT1_260580	TGGT1_260580-t26_1	TGGT1_chrVIIb:2,119,527..2,126,039(+)	hypothetical protein	protein coding gene				-3.26
TGGT1_258590	-1.12673	4.86911	-1.87279	0.0863938	0.945183	-4.08124	TGGT1_258590	TGGT1_258590-t26_1	TGGT1_chrVIIb:3,279,124..3,285,716(+)	hypothetical protein	protein coding gene	integral component of membrane			-4.23
TGGT1_215385	-1.05184	7.85918	-1.8725	0.0864375	0.945183	-4.08155	TGGT1_215385	TGGT1_215385-t26_1	TGGT1_chrX:6,830,081..6,832,167(+)	transporter, major facilitator family protein	protein coding gene	integral component of membrane	transmembrane transport	transmembrane transporter activity	0.08
TGGT1_306620	0.881236	5.29315	1.87248	0.0864394	0.945183	-4.08157	TGGT1_306620	TGGT1_306620-t26_1	TGGT1_chrIX:6,000,552..6,004,568(-)	AP2 domain transcription factor AP2IX-9	protein coding gene		regulation of transcription, DNA-templated	DNA-binding transcription factor activity	1.56
TGGT1_215920	-0.952693	7.4044	-1.87228	0.0864697	0.945183	-4.08179	TGGT1_215920	TGGT1_215920-t26_1	TGGT1_chrXI:6,444,017..6,446,919(+)	hypothetical protein	protein coding gene				-2.55
TGGT1_275840	1.36751	8.47832	1.87146	0.0865913	0.945183	-4.08267	TGGT1_275840	TGGT1_275840-t26_1	TGGT1_chrIII:177,308..186,515(-)	protein phosphatase 2C domain-containing protein	protein coding gene			catalytic activity;phosphoprotein phosphatase activity	-0.14
TGGT1_286595	-1.46837	4.18764	-1.87	0.0868074	0.945183	-4.08425	TGGT1_286595	TGGT1_286595-t26_1	TGGT1_chrV:1,622,998..1,623,669(+)	hypothetical protein	protein coding gene				1.51
TGGT1_203330	1.06446	3.95706	1.86747	0.0871837	0.945183	-4.08697	TGGT1_203330	TGGT1_203330-t26_1	TGGT1_chrVIIa:2,470,051..2,471,908(-)	hypothetical protein	protein coding gene				0.92
TGGT1_308850	-1.13751	4.2381	-1.86534	0.0875015	0.945183	-4.08926	TGGT1_308850	TGGT1_308850-t26_1	TGGT1_chrXI:262,579..266,298(+)	hypothetical protein	protein coding gene				-1.01
TGGT1_360000	-1.13244	6.7686	-1.86506	0.0875437	0.945183	-4.08957	TGGT1_360000	TGGT1_360000-t26_1	TGGT1_chrXII:2,180,020..2,180,382(+)	hypothetical protein	protein coding gene				1.72
TGGT1_297850	-1.3666	4.09434	-1.86372	0.0877444	0.945183	-4.09101	TGGT1_297850	TGGT1_297850-t26_1	TGGT1_chrII:2,058,483..2,061,003(+)	Branched-chain-amino-acid aminotransferase	protein coding gene		metabolic process	L-isoleucine transaminase activity;L-leucine transaminase activity;L-valine transaminase activity;branched-chain-amino-acid transaminase activity;catalytic activity	1.04
TGGT1_313305	-1.02155	6.4233	-1.86339	0.0877946	0.945183	-4.09137	TGGT1_313305	TGGT1_313305-t26_1	TGGT1_chrXI:3,220,752..3,222,070(-)	hypothetical protein	protein coding gene				1.43
TGGT1_278640	-0.897239	5.71932	-1.86144	0.0880869	0.945183	-4.09346	TGGT1_278640	TGGT1_278640-t26_1	TGGT1_chrXII:5,880,498..5,892,849(-)	MIZ/SP-RING zinc finger domain-containing protein	protein coding gene			zinc ion binding	-0.71
TGGT1_269075	-0.928948	9.23539	-1.859	0.0884552	0.945183	-4.09609	TGGT1_269075	TGGT1_269075-t26_1	TGGT1_chrVIII:6,069,375..6,088,169(+)	hypothetical protein	protein coding gene				-1.32
TGGT1_225570	-1.0272	3.97629	-1.85738	0.0886995	0.945183	-4.09783	TGGT1_225570	TGGT1_225570-t26_1	TGGT1_chrX:2,056,420..2,058,573(-)	hypothetical protein	protein coding gene				0.3
TGGT1_286240	0.943375	5.17124	1.85638	0.0888514	0.945183	-4.0989	TGGT1_286240	TGGT1_286240-t26_1	TGGT1_chrV:1,748,542..1,751,447(+)	putative kelch repeat protein	protein coding gene			protein binding	0.28
TGGT1_268035	0.92201	7.34169	1.85514	0.0890392	0.945183	-4.10023	TGGT1_268035	TGGT1_268035-t26_1	TGGT1_chrVIII:6,675,057..6,688,373(+)	hypothetical protein	protein coding gene	integral component of membrane			-2
TGGT1_219100	-1.0597	3.78137	-1.85393	0.0892228	0.945183	-4.10153	TGGT1_219100	TGGT1_219100-t26_1	TGGT1_chrXII:1,070,914..1,073,359(-)	cyclin-dependent kinase regulatory subunit protein	protein coding gene		cell cycle;cell division	cyclin-dependent protein serine/threonine kinase regulator activity;kinase activity	-3.47
TGGT1_265050	-1.52353	3.75917	-1.85364	0.0892679	0.945183	-4.10185	TGGT1_265050	TGGT1_265050-t26_1	TGGT1_chrIX:1,636,238..1,639,882(+)	hypothetical protein	protein coding gene				-0.23
TGGT1_315715	-1.35508	3.59049	-1.85335	0.0893122	0.945183	-4.10216	TGGT1_315715	TGGT1_315715-t26_1	TGGT1_chrXI:4,867,384..4,868,097(-)	hypothetical protein	protein coding gene				0.16
TGGT1_313110	0.972049	5.0201	1.85195	0.0895249	0.945183	-4.10366	TGGT1_313110	TGGT1_313110-t26_1	TGGT1_chrXI:3,068,187..3,070,226(+)	hypothetical protein	protein coding gene				-0.4
TGGT1_286660	-0.892791	5.91261	-1.85121	0.0896378	0.945183	-4.10445	TGGT1_286660	TGGT1_286660-t26_1	TGGT1_chrV:1,591,657..1,593,771(+)	putative kinesin	protein coding gene	microtubule	microtubule-based movement	ATP binding;microtubule binding;microtubule motor activity	1.08
TGGT1_233360	-1.30052	3.17189	-1.84888	0.0899953	0.945183	-4.10695	TGGT1_233360	TGGT1_233360-t26_1	TGGT1_chrVIII:2,605,507..2,606,495(-)	hypothetical protein	protein coding gene				2.07
TGGT1_209583	-1.16969	5.31983	-1.84723	0.0902486	0.945183	-4.10872	TGGT1_209583	TGGT1_209583-t26_1	TGGT1_chrIb:1,367,466..1,368,164(-)	hypothetical protein	protein coding gene	integral component of membrane			0.94
TGGT1_209820	-0.989502	5.91851	-1.84649	0.090362	0.945183	-4.10951	TGGT1_209820	TGGT1_209820-t26_1	TGGT1_chrIb:1,486,705..1,487,020(+)	syntaxin protein	protein coding gene			protein binding	-2.12
TGGT1_314358	1.11484	6.30571	1.84581	0.0904668	0.945183	-4.11024	TGGT1_314358	TGGT1_314358-t26_1	TGGT1_chrXI:3,993,477..4,000,520(+)	hypothetical protein	protein coding gene			protein binding	-3.04
TGGT1_236000	-1.05335	7.24282	-1.84529	0.0905476	0.945183	-4.1108	TGGT1_236000	TGGT1_236000-t26_1	TGGT1_chrX:5,123,510..5,126,856(+)	putative ferredoxin	protein coding gene			2 iron, 2 sulfur cluster binding;electron transfer activity;iron-sulfur cluster binding	0.2
TGGT1_258400	-1.28014	9.97907	-1.84282	0.0909296	0.945183	-4.11345	TGGT1_258400	TGGT1_258400-t26_1	TGGT1_chrVIIb:3,402,235..3,406,302(+)	PA14 domain-containing protein	protein coding gene		cell adhesion		1.73
TGGT1_300190	-0.980158	5.34104	-1.84232	0.0910064	0.945183	-4.11398	TGGT1_300190	TGGT1_300190-t26_1	TGGT1_chrXII:125,333..127,624(+)	ribosomal protein RPL37A	protein coding gene	intracellular anatomical structure;ribosome	translation	structural constituent of ribosome	-4.82
TGGT1_218910	-1.20722	4.25844	-1.84147	0.0911385	0.945183	-4.11489	TGGT1_218910	TGGT1_218910-t26_1	TGGT1_chrXII:1,156,424..1,162,368(-)	hypothetical protein	protein coding gene	integral component of membrane			1.41
TGGT1_263637	-0.946898	6.34829	-1.83888	0.0915405	0.945183	-4.11766	TGGT1_263637	TGGT1_263637-t26_1	TGGT1_chrVIIb:397,132..397,515(+)	hypothetical protein	protein coding gene				-4.79
TGGT1_252880B	1.50467	8.10644	1.83767	0.0917293	0.945183	-4.11896	TGGT1_252880B	TGGT1_252880B-t26_1	TGGT1_chrIII:630,384..633,731(-)	hypothetical protein	protein coding gene				-2.09
TGGT1_283570	-1.00742	8.41505	-1.83573	0.092033	0.945183	-4.12104	TGGT1_283570	TGGT1_283570-t26_1	TGGT1_chrV:2,909,910..2,910,383(-)	hypothetical protein	protein coding gene				0.51
TGGT1_319670	0.996544	4.45374	1.83504	0.0921405	0.945183	-4.12177	TGGT1_319670	TGGT1_319670-t26_1	TGGT1_chrIV:734,818..737,225(-)	hypothetical protein	protein coding gene				0.67
TGGT1_316680	1.02669	6.53749	1.83408	0.0922916	0.945183	-4.1228	TGGT1_316680	TGGT1_316680-t26_1	TGGT1_chrXI:5,438,209..5,447,413(+)	RNA pseudouridine synthase superfamily protein	protein coding gene		RNA modification;pseudouridine synthesis	RNA binding;pseudouridine synthase activity	-3.07
TGGT1_285880	1.17157	4.19976	1.83228	0.0925744	0.945183	-4.12472	TGGT1_285880	TGGT1_285880-t26_1	TGGT1_chrV:2,011,372..2,011,671(+)	hypothetical protein	protein coding gene				1.52
TGGT1_223570	0.966044	4.58059	1.83221	0.0925858	0.945183	-4.1248	TGGT1_223570	TGGT1_223570-t26_1	TGGT1_chrX:3,634,987..3,640,689(-)	hypothetical protein	protein coding gene			nucleic acid binding	-3.13
TGGT1_262890	-1.21488	6.25925	-1.8299	0.0929506	0.945183	-4.12727	TGGT1_262890	TGGT1_262890-t26_1	TGGT1_chrVIIb:921,716..924,572(+)	hypothetical protein	protein coding gene				0
TGGT1_358470	-1.22118	3.93676	-1.82985	0.0929574	0.945183	-4.12732	TGGT1_358470	TGGT1_358470-t26_1	AAQM03000487:87..428(+)	hypothetical protein	protein coding gene
TGGT1_301370	-1.0646	8.1226	-1.82942	0.0930261	0.945183	-4.12778	TGGT1_301370	TGGT1_301370-t26_1	TGGT1_chrIV:2,304,597..2,305,949(-)	DHHC zinc finger domain-containing protein	protein coding gene	integral component of membrane		palmitoyltransferase activity;protein-cysteine S-palmitoyltransferase activity;zinc ion binding	0.69
TGGT1_216430	1.05367	8.58214	1.82845	0.0931788	0.945183	-4.12881	TGGT1_216430	TGGT1_216430-t26_1	TGGT1_chrXI:6,072,785..6,084,660(-)	TBC domain-containing protein	protein coding gene	cytosol;intracellular anatomical structure	regulation of GTPase activity;retrograde transport, endosome to Golgi	GTPase activator activity	0.09
TGGT1_239810	-0.950909	10.1072	-1.828	0.0932508	0.945183	-4.1293	TGGT1_239810	TGGT1_239810-t26_1	TGGT1_chrVI:924,747..929,546(+)	hypothetical protein	protein coding gene				0.36
TGGT1_216800	-1.29872	6.67841	-1.82779	0.0932835	0.945183	-4.12952	TGGT1_216800	TGGT1_216800-t26_1	TGGT1_chrXI:5,795,321..5,797,952(-)	flagellar/basal body protein	protein coding gene	motile cilium			2.1
TGGT1_215290	1.07468	4.53925	1.82704	0.0934034	0.945183	-4.13032	TGGT1_215290	TGGT1_215290-t26_1	TGGT1_chrX:6,770,133..6,775,131(+)	saccharopine dehydrogenase domain-containing protein	protein coding gene		obsolete oxidation-reduction process	oxidoreductase activity;saccharopine dehydrogenase (NAD+, L-glutamate-forming) activity	1.2
TGGT1_218790	-0.981766	5.42222	-1.8263	0.0935203	0.945183	-4.13111	TGGT1_218790	TGGT1_218790-t26_1	TGGT1_chrXII:1,240,487..1,247,496(+)	elongation factor G C-terminus domain-containing protein	protein coding gene			GTP binding;translation elongation factor activity	-3.3
TGGT1_290590	0.965762	4.25287	1.8259	0.0935838	0.945183	-4.13154	TGGT1_290590	TGGT1_290590-t26_1	TGGT1_chrIX:3,563,117..3,565,939(-)	hypothetical protein	protein coding gene				1.23
TGGT1_300048	1.22012	5.58766	1.82485	0.0937505	0.945183	-4.13265	TGGT1_300048	TGGT1_300048-t26_1	TGGT1_chrXII:208,466..210,486(-)	hypothetical protein	protein coding gene	integral component of membrane			1.48
TGGT1_233245	0.982763	8.30677	1.81874	0.0947287	0.945183	-4.13917	TGGT1_233245	TGGT1_233245-t26_1	TGGT1_chrVIII:2,524,069..2,536,037(-)	hypothetical protein	protein coding gene				-5.55
TGGT1_209940	-0.985202	4.91858	-1.81828	0.0948031	0.945183	-4.13967	TGGT1_209940	TGGT1_209940-t26_1	TGGT1_chrIb:1,573,493..1,579,934(+)	transporter/permease protein	protein coding gene	Golgi membrane;integral component of membrane	carbohydrate transport	carbohydrate:proton symporter activity	0.94
TGGT1_252220	-1.22472	3.99843	-1.81813	0.0948265	0.945183	-4.13982	TGGT1_252220	TGGT1_252220-t26_1	TGGT1_chrIII:391,134..397,188(+)	tetratricopeptide repeat domain containing protein	protein coding gene			protein binding	-1.03
TGGT1_218290	-1.00021	5.58419	-1.81454	0.0954063	0.945183	-4.14365	TGGT1_218290	TGGT1_218290-t26_1	TGGT1_chrXII:1,556,802..1,564,414(-)	WD domain, G-beta repeat-containing protein	protein coding gene		cilium assembly	protein binding	0.88
TGGT1_257420	1.04263	6.3623	1.81196	0.0958245	0.945183	-4.14639	TGGT1_257420	TGGT1_257420-t26_1	TGGT1_chrVIIb:3,995,821..3,997,596(-)	hypothetical protein	protein coding gene				-1.34
TGGT1_226925	-0.965625	4.80239	-1.8118	0.0958494	0.945183	-4.14656	TGGT1_226925	TGGT1_226925-t26_1	TGGT1_chrX:1,127,943..1,130,435(+)	hypothetical protein	protein coding gene				0.15
TGGT1_259250	-1.12365	6.31699	-1.81155	0.0958901	0.945183	-4.14682	TGGT1_259250	TGGT1_259250-t26_1	TGGT1_chrVIIb:2,797,771..2,803,921(-)	ATP-dependent DNA helicase, RecQ family protein	protein coding gene	nucleus	DNA recombination	ATP binding;DNA helicase activity;helicase activity;nucleic acid binding	-1.46
TGGT1_251770	0.877401	6.8736	1.80977	0.0961799	0.945183	-4.14872	TGGT1_251770	TGGT1_251770-t26_1	TGGT1_chrXII:5,493,972..5,500,465(-)	hypothetical protein	protein coding gene	integral component of membrane			0.67
TGGT1_220890	-1.08457	5.84071	-1.8097	0.0961925	0.945183	-4.1488	TGGT1_220890	TGGT1_220890-t26_1	TGGT1_chrII:23,072..25,782(-)	hypothetical protein	protein coding gene	integral component of membrane			2.06
TGGT1_220200	0.924819	5.75489	1.80934	0.0962508	0.945183	-4.14918	TGGT1_220200	TGGT1_220200-t26_1	TGGT1_chrV:100,743..103,365(+)	hypothetical protein	protein coding gene				-2.38
TGGT1_306400	1.07597	8.02077	1.80906	0.0962968	0.945183	-4.14948	TGGT1_306400	TGGT1_306400-t26_1	TGGT1_chrIX:5,832,391..5,837,378(+)	hypothetical protein	protein coding gene			metal ion binding	0.51
TGGT1_231215	-1.10369	7.92237	-1.80855	0.0963798	0.945183	-4.15002	TGGT1_231215	TGGT1_231215-t26_1	TGGT1_chrVIII:1,332,846..1,333,400(-)	hypothetical protein	protein coding gene				-0.25
TGGT1_245680	-0.9111	4.7467	-1.80808	0.0964555	0.945183	-4.15051	TGGT1_245680	TGGT1_245680-t26_1	TGGT1_chrXII:2,403,148..2,403,621(+)	ribosomal protein RPL21	protein coding gene	intracellular anatomical structure;ribosome	translation	structural constituent of ribosome	-3.65
TGGT1_217550	-0.925118	4.47762	-1.80767	0.0965223	0.945183	-4.15095	TGGT1_217550	TGGT1_217550-t26_1	TGGT1_chrXII:1,839,426..1,841,786(+)	hypothetical protein	protein coding gene	dynactin complex			2.07
TGGT1_228620	-1.45508	3.5483	-1.80751	0.0965497	0.945183	-4.15113	TGGT1_228620	TGGT1_228620-t26_1	TGGT1_chrX:183,602..184,682(-)	hypothetical protein	protein coding gene				0.34
TGGT1_268220	1.17146	4.68383	1.80655	0.0967068	0.945183	-4.15214	TGGT1_268220	TGGT1_268220-t26_1	TGGT1_chrVIII:6,629,537..6,635,080(+)	hypothetical protein	protein coding gene				-2.74
TGGT1_207840	-1.10687	5.47201	-1.80445	0.0970507	0.945183	-4.15437	TGGT1_207840	TGGT1_207840-t26_1	TGGT1_chrIb:342,658..344,358(-)	ribosomal protein RPS17	protein coding gene	intracellular anatomical structure;ribosome	translation	structural constituent of ribosome	-3.75
TGGT1_252400	1.04332	5.62013	1.80227	0.0974092	0.945183	-4.15668	TGGT1_252400	TGGT1_252400-t26_1	TGGT1_chrIII:533,500..537,892(-)	HIT zinc finger protein	protein coding gene			metal ion binding	-4.14
TGGT1_294720	0.986494	6.3363	1.80175	0.097496	0.945183	-4.15724	TGGT1_294720	TGGT1_294720-t26_1	TGGT1_chrIa:1,077,965..1,080,988(+)	hypothetical protein	protein coding gene				-0.93
TGGT1_252510	0.847365	5.12378	1.7999	0.097801	0.945183	-4.1592	TGGT1_252510	TGGT1_252510-t26_1	TGGT1_chrIII:583,102..590,457(-)	hypothetical protein	protein coding gene				-1.46
TGGT1_226340	0.885895	5.39762	1.79986	0.097808	0.945183	-4.15925	TGGT1_226340	TGGT1_226340-t26_1	TGGT1_chrX:1,605,796..1,615,501(+)	hypothetical protein	protein coding gene				-2.56
TGGT1_220400	-0.947446	4.73584	-1.79963	0.0978452	0.945183	-4.15948	TGGT1_220400	TGGT1_220400-t26_1	TGGT1_chrV:254,875..256,188(-)	actin depolymerizing factor ADF	protein coding gene	actin cytoskeleton;intracellular anatomical structure	actin filament depolymerization	actin binding	-4.23
TGGT1_223750	1.14004	6.93462	1.79807	0.0981044	0.945183	-4.16114	TGGT1_223750	TGGT1_223750-t26_1	TGGT1_chrX:3,518,940..3,523,680(+)	hypothetical protein	protein coding gene				-1.04
TGGT1_224710	-0.956938	4.22173	-1.79786	0.0981391	0.945183	-4.16136	TGGT1_224710	TGGT1_224710-t26_1	TGGT1_chrX:2,769,517..2,772,207(-)	hypothetical protein	protein coding gene	integral component of membrane			-0.9
TGGT1_310140	-0.979592	5.02122	-1.79697	0.0982865	0.945183	-4.16231	TGGT1_310140	TGGT1_310140-t26_1	TGGT1_chrXI:1,047,771..1,054,350(+)	hypothetical protein	protein coding gene	integral component of membrane			-3.14
TGGT1_209040	-1.41875	6.40789	-1.79508	0.0986007	0.945183	-4.16431	TGGT1_209040	TGGT1_209040-t26_1	TGGT1_chrIb:1,017,239..1,021,550(-)	hypothetical protein	protein coding gene				1.04
TGGT1_222350	1.02738	3.90516	1.79504	0.0986087	0.945183	-4.16436	TGGT1_222350	TGGT1_222350-t26_1	TGGT1_chrII:1,038,452..1,045,656(-)	hypothetical protein	protein coding gene				-1.31
TGGT1_248440	-1.10313	9.8845	-1.79437	0.0987191	0.945183	-4.16506	TGGT1_248440	TGGT1_248440-t26_1	TGGT1_chrXII:3,782,570..3,786,712(+)	hypothetical protein	protein coding gene				0.69
TGGT1_214120	0.94595	4.30278	1.79403	0.0987772	0.945183	-4.16543	TGGT1_214120	TGGT1_214120-t26_1	TGGT1_chrX:5,933,186..5,936,995(+)	hypothetical protein	protein coding gene				0.2
TGGT1_308090	-0.998322	3.87162	-1.79376	0.0988214	0.945183	-4.16571	TGGT1_308090	TGGT1_308090-t26_1	AAQM03000031:206..1,855(-)	rhoptry protein ROP5	protein coding gene	rhoptry	protein phosphorylation	ATP binding;protein kinase activity
TGGT1_262630	-1.17386	5.91426	-1.7936	0.0988478	0.945183	-4.16587	TGGT1_262630	TGGT1_262630-t26_1	TGGT1_chrVIIb:1,087,828..1,092,164(-)	hypothetical protein	protein coding gene				1
TGGT1_248620	-0.891074	7.37141	-1.79008	0.0994374	0.945183	-4.1696	TGGT1_248620	TGGT1_248620-t26_1	TGGT1_chrXII:3,965,654..3,966,343(-)	hypothetical protein	protein coding gene				0.7
TGGT1_240980	0.882302	6.2161	1.78919	0.0995866	0.945183	-4.17054	TGGT1_240980	TGGT1_240980-t26_1	TGGT1_chrVI:1,573,378..1,582,470(+)	hypothetical protein	protein coding gene			protein binding	-0.98
TGGT1_213560	-1.53289	5.35754	-1.78888	0.0996395	0.945183	-4.17087	TGGT1_213560	TGGT1_213560-t26_1	TGGT1_chrV:1,016,859..1,019,117(+)	hypothetical protein	protein coding gene				-0.77
TGGT1_257680	0.898024	4.94213	1.78533	0.100238	0.945183	-4.17462	TGGT1_257680	TGGT1_257680-t26_1	TGGT1_chrVIIb:3,843,366..3,845,688(+)	myosin light chain MLC1	protein coding gene	cytoplasm;inner membrane pellicle complex;plasma membrane		calcium ion binding	-2.7
TGGT1_291940	-1.14591	4.61461	-1.78475	0.100337	0.945183	-4.17524	TGGT1_291940	TGGT1_291940-t26_1	TGGT1_chrIX:4,219,873..4,224,091(+)	hypothetical protein	protein coding gene	integral component of membrane			0.18
TGGT1_214840	0.965886	8.38668	1.7842	0.10043	0.945183	-4.17582	TGGT1_214840	TGGT1_214840-t26_1	TGGT1_chrX:6,426,532..6,432,141(+)	AP2 domain transcription factor AP2X-7	protein coding gene		regulation of transcription, DNA-templated	DNA-binding transcription factor activity	-3.39
TGGT1_271000	0.944271	7.90124	1.78418	0.100433	0.945183	-4.17584	TGGT1_271000	TGGT1_271000-t26_1	TGGT1_chrVIII:4,792,680..4,805,028(+)	hypothetical protein	protein coding gene		regulation of dephosphorylation		-2.72
TGGT1_275490	0.861451	7.48118	1.78395	0.100472	0.945183	-4.17608	TGGT1_275490	TGGT1_275490-t26_1	TGGT1_chrX:7,191,250..7,202,951(-)	hypothetical protein	protein coding gene	nuclear pore		structural constituent of nuclear pore	-4.18
TGGT1_268835	-1.167	8.16573	-1.78088	0.100993	0.945183	-4.17932	TGGT1_268835	TGGT1_268835-t26_1	TGGT1_chrVIII:6,256,688..6,265,329(+)	hypothetical protein	protein coding gene	mitochondrial proton-transporting ATP synthase complex, coupling factor F(o)	ATP synthesis coupled proton transport	proton transmembrane transporter activity	-2.02
TGGT1_202820	0.964864	4.04717	1.78005	0.101136	0.945183	-4.18021	TGGT1_202820	TGGT1_202820-t26_1	TGGT1_chrVIIa:2,909,267..2,911,128(+)	ubiquitin-conjugating enzyme subfamily protein	protein coding gene			ATP binding;acid-amino acid ligase activity;ligase activity;transferase activity;ubiquitin-protein transferase activity	-4.77
TGGT1_245428	0.884528	5.02472	1.77948	0.101233	0.945183	-4.18081	TGGT1_245428	TGGT1_245428-t26_1	AAQM03000491:372..1,388(-)	hypothetical protein	protein coding gene
TGGT1_224270	0.91334	7.41944	1.77892	0.101329	0.945183	-4.1814	TGGT1_224270	TGGT1_224270-t26_1	TGGT1_chrX:3,043,060..3,054,241(-)	hypothetical protein	protein coding gene			protein binding	-3.75
TGGT1_251860	1.21031	6.36578	1.77884	0.101341	0.945183	-4.18148	TGGT1_251860	TGGT1_251860-t26_1	TGGT1_chrXII:5,555,110..5,555,583(-)	hypothetical protein	protein coding gene				2.15
TGGT1_220230A	0.876229	6.45032	1.77508	0.101985	0.945183	-4.18544	TGGT1_220230A	TGGT1_220230A-t26_1	TGGT1_chrV:129,639..135,841(-)	leucine rich repeat-containing protein	protein coding gene			protein binding	-0.76
TGGT1_213392	0.956024	6.50955	1.77256	0.10242	0.945183	-4.18811	TGGT1_213392	TGGT1_213392-t26_1	TGGT1_chrV:850,154..864,700(+)	surface antigen repeat-containing protein	protein coding gene		actin cytoskeleton organization	actin binding	-5.02
TGGT1_278450	-1.19196	5.46811	-1.77152	0.102599	0.945183	-4.18919	TGGT1_278450	TGGT1_278450-t26_1	TGGT1_chrXII:6,005,451..6,007,472(+)	hypothetical protein	protein coding gene				1.31
TGGT1_248560	-0.905759	7.10892	-1.77052	0.102771	0.945183	-4.19025	TGGT1_248560	TGGT1_248560-t26_1	TGGT1_chrXII:3,935,690..3,936,400(-)	hypothetical protein	protein coding gene				0.26
TGGT1_257390	0.915505	5.18083	1.77004	0.102855	0.945183	-4.19076	TGGT1_257390	TGGT1_257390-t26_1	TGGT1_chrVIIb:3,999,896..4,011,168(+)	ribosome biogenesis GTP-binding protein YsxC protein	protein coding gene			GTP binding	-3.96
TGGT1_232530	0.840128	5.13886	1.76962	0.102928	0.945183	-4.1912	TGGT1_232530	TGGT1_232530-t26_1	TGGT1_chrVIII:2,136,215..2,141,560(+)	hypothetical protein	protein coding gene			hydrolase activity, acting on acid anhydrides	-3.34
TGGT1_252210	-1.08685	4.9898	-1.76933	0.102979	0.945183	-4.19151	TGGT1_252210	TGGT1_252210-t26_1	TGGT1_chrIII:378,447..385,902(-)	pentatricopeptide repeat domain-containing protein	protein coding gene			protein binding	-4.16
TGGT1_311230	1.17853	11.757	1.76578	0.103595	0.945183	-4.19524	TGGT1_311230	TGGT1_311230-t26_1	TGGT1_chrXI:1,844,321..1,862,670(+)	hypothetical protein	protein coding gene	integral component of membrane			0.74
TGGT1_238390	0.929941	6.3335	1.76382	0.103937	0.945183	-4.1973	TGGT1_238390	TGGT1_238390-t26_1	TGGT1_chrVI:181,213..189,293(+)	hypothetical protein	protein coding gene	integral component of membrane			-3.38
TGGT1_264960	0.837246	8.21914	1.76316	0.104053	0.945183	-4.198	TGGT1_264960	TGGT1_264960-t26_1	TGGT1_chrIX:1,702,034..1,704,147(-)	hypothetical protein	protein coding gene				-3.52
TGGT1_243750	1.1646	5.80543	1.76192	0.104271	0.945183	-4.1993	TGGT1_243750	TGGT1_243750-t26_1	TGGT1_chrVI:2,749,969..2,756,140(-)	tetratricopeptide repeat-containing protein	protein coding gene			protein binding	-1.7
TGGT1_269450	1.05843	5.88263	1.76118	0.1044	0.945183	-4.20008	TGGT1_269450	TGGT1_269450-t26_1	TGGT1_chrVIII:5,789,626..5,790,678(-)	hypothetical protein	protein coding gene				-3.66
TGGT1_254780	-1.12663	3.46643	-1.75677	0.105176	0.945183	-4.20471	TGGT1_254780	TGGT1_254780-t26_1	TGGT1_chrIII:1,906,225..1,907,214(-)	hypothetical protein	protein coding gene				1.92
TGGT1_223915	-1.18295	3.69988	-1.75677	0.105176	0.945183	-4.20471	TGGT1_223915	TGGT1_223915-t26_1	TGGT1_chrX:3,369,215..3,370,068(+)	hypothetical protein	protein coding gene				0.39
TGGT1_231020	-0.959331	4.62879	-1.75587	0.105335	0.945183	-4.20565	TGGT1_231020	TGGT1_231020-t26_1	TGGT1_chrVIII:1,196,663..1,198,385(+)	hypothetical protein	protein coding gene				-2.96
TGGT1_277690	-0.915789	5.24773	-1.75372	0.105715	0.945183	-4.2079	TGGT1_277690	TGGT1_277690-t26_1	TGGT1_chrXII:6,483,409..6,487,133(+)	hypothetical protein	protein coding gene				-2.66
TGGT1_271270	-0.997854	5.16066	-1.75247	0.105938	0.945183	-4.20921	TGGT1_271270	TGGT1_271270-t26_1	TGGT1_chrVIII:4,606,070..4,612,122(-)	hypothetical protein	protein coding gene	integral component of membrane			-0.55
TGGT1_310450	0.963654	3.97788	1.75244	0.105944	0.945183	-4.20925	TGGT1_310450	TGGT1_310450-t26_1	TGGT1_chrXI:1,312,630..1,327,285(+)	putative myosin heavy chain	protein coding gene				-1.24
TGGT1_263190	0.98325	3.78695	1.7507	0.106253	0.945183	-4.21107	TGGT1_263190	TGGT1_263190-t26_1	TGGT1_chrVIIb:704,350..711,222(-)	putative adenylosuccinate lyase	protein coding gene		'de novo' AMP biosynthetic process;'de novo' IMP biosynthetic process;IMP biosynthetic process;purine ribonucleotide biosynthetic process	(S)-2-(5-amino-1-(5-phospho-D-ribosyl)imidazole-4-carboxamido) succinate lyase (fumarate-forming) activity;N6-(1,2-dicarboxyethyl)AMP AMP-lyase (fumarate-forming) activity;catalytic activity	-0.41
TGGT1_258800	-0.99886	3.60072	-1.75053	0.106283	0.945183	-4.21125	TGGT1_258800	TGGT1_258800-t26_1	TGGT1_chrVIIb:3,142,724..3,144,319(+)	rhoptry kinase family protein ROP31	protein coding gene		protein phosphorylation	ATP binding;calmodulin-dependent protein kinase activity;protein kinase activity	-0.2
TGGT1_264690	0.961699	4.4416	1.74845	0.106656	0.945183	-4.21343	TGGT1_264690	TGGT1_264690-t26_1	TGGT1_chrIX:1,927,814..1,932,076(-)	putative cyclin 4	protein coding gene	host cell nucleus	regulation of transcription by RNA polymerase II	cyclin-dependent protein serine/threonine kinase regulator activity	-1.63
TGGT1_314440	-1.42234	11.4397	-1.74748	0.106829	0.945183	-4.21445	TGGT1_314440	TGGT1_314440-t26_1	TGGT1_chrXI:4,073,273..4,073,941(-)	hypothetical protein	protein coding gene				0.75
TGGT1_243240	0.81894	5.59752	1.74688	0.106935	0.945183	-4.21506	TGGT1_243240	TGGT1_243240-t26_1	TGGT1_chrVI:2,373,989..2,380,246(+)	WD domain, G-beta repeat-containing protein	protein coding gene			protein binding	-3.1
TGGT1_216890	1.00132	5.17321	1.74686	0.10694	0.945183	-4.21509	TGGT1_216890	TGGT1_216890-t26_1	TGGT1_chrXI:5,722,480..5,732,877(+)	hypothetical protein	protein coding gene	integral component of membrane	G protein-coupled receptor signaling pathway;response to pheromone		1.01
TGGT1_229910	-1.3795	5.5052	-1.74547	0.10719	0.945183	-4.21655	TGGT1_229910	TGGT1_229910-t26_1	TGGT1_chrVIII:456,576..457,451(-)	EF hand domain-containing protein	protein coding gene			calcium ion binding	1.42
TGGT1_309920	1.0038	5.41664	1.74369	0.10751	0.945183	-4.21841	TGGT1_309920	TGGT1_309920-t26_1	TGGT1_chrXI:864,279..869,407(+)	hypothetical protein	protein coding gene				1.21
TGGT1_252420	0.81068	7.20575	1.74295	0.107642	0.945183	-4.21918	TGGT1_252420	TGGT1_252420-t26_1	TGGT1_chrIII:540,056..547,297(+)	histone arginine methyltransferase PRMT3	protein coding gene	cytoplasm	metabolic process;protein methylation	histone-arginine N-methyltransferase activity;methyltransferase activity;protein methyltransferase activity;protein-arginine N-methyltransferase activity	-0.53
TGGT1_261060	-1.03637	4.50414	-1.74155	0.107896	0.945183	-4.22065	TGGT1_261060	TGGT1_261060-t26_1	TGGT1_chrVIIb:1,852,264..1,856,907(-)	diphthamide biosynthesis protein 2-related domain-containing protein	protein coding gene	cytoplasm	peptidyl-diphthamide biosynthetic process from peptidyl-histidine		-1.94
TGGT1_275760	-1.38598	4.20285	-1.74066	0.108056	0.945183	-4.22157	TGGT1_275760	TGGT1_275760-t26_1	TGGT1_chrIII:233,301..234,656(+)	hypothetical protein	protein coding gene				0.15
TGGT1_262740	-0.993959	5.66049	-1.73896	0.108364	0.945183	-4.22335	TGGT1_262740	TGGT1_262740-t26_1	TGGT1_chrVIIb:1,020,085..1,026,500(+)	hypothetical protein	protein coding gene			zinc ion binding	1.08
TGGT1_315962	-0.995831	4.28107	-1.73658	0.108797	0.945183	-4.22584	TGGT1_315962	TGGT1_315962-t26_1	TGGT1_chrXI:5,051,403..5,054,334(-)	hypothetical protein	protein coding gene				-1.08
TGGT1_318650	-1.0596	12.1054	-1.73526	0.109039	0.945183	-4.22722	TGGT1_318650	TGGT1_318650-t26_1	TGGT1_chrIV:1,111,155..1,115,667(+)	transhydrogenase	protein coding gene	integral component of membrane	obsolete oxidation-reduction process;proton transmembrane transport	NAD(P)+ transhydrogenase (AB-specific) activity;NAD(P)+ transhydrogenase activity;NADP binding	2.27
TGGT1_203070	-1.05197	7.18768	-1.73459	0.10916	0.945183	-4.22791	TGGT1_203070	TGGT1_203070-t26_1	TGGT1_chrVIIa:2,718,544..2,719,518(+)	hypothetical protein	protein coding gene	integral component of membrane			1.87
TGGT1_221585	-1.3125	7.67573	-1.73406	0.109256	0.945183	-4.22846	TGGT1_221585	TGGT1_221585-t26_1	TGGT1_chrII:448,727..449,427(-)	hypothetical protein	protein coding gene				1.9
TGGT1_221500	0.835731	5.05066	1.7309	0.109835	0.945183	-4.23176	TGGT1_221500	TGGT1_221500-t26_1	TGGT1_chrII:384,010..387,824(-)	dual specificity phosphatase, catalytic domain-containing protein	protein coding gene		dephosphorylation;protein dephosphorylation	phosphoprotein phosphatase activity;protein tyrosine/serine/threonine phosphatase activity	-1.34
TGGT1_295935	-0.949715	9.07882	-1.73065	0.109882	0.945183	-4.23202	TGGT1_295935	TGGT1_295935-t26_1	TGGT1_chrIa:1,454,342..1,459,165(-)	KRUF family protein	protein coding gene				2.19
TGGT1_210400	-1.48898	4.61994	-1.72997	0.110006	0.945183	-4.23272	TGGT1_210400	TGGT1_210400-t26_1	TGGT1_chrIX:4,612,574..4,616,638(-)	hypothetical protein	protein coding gene	integral component of membrane			-0.51
TGGT1_410170	-1.41087	8.73823	-1.72865	0.11025	0.945183	-4.23411	TGGT1_410170	TGGT1_410170-t26_1	TGGT1_chrIII:802,126..805,203(-)	putative cytochrome protein B	protein coding gene	integral component of membrane;membrane	respiratory electron transport chain	electron transfer activity;oxidoreductase activity	-0.75
TGGT1_224560	-0.908449	4.84113	-1.7286	0.110259	0.945183	-4.23416	TGGT1_224560	TGGT1_224560-t26_1	TGGT1_chrX:2,883,680..2,884,620(-)	hypothetical protein	protein coding gene				-0.23
TGGT1_272030A	1.10227	5.58566	1.72845	0.110286	0.945183	-4.23431	TGGT1_272030A	TGGT1_272030A-t26_1	TGGT1_chrVIII:4,203,652..4,207,381(-)	kelch repeat-containing protein	protein coding gene			protein binding	-1.35
TGGT1_232050	1.18963	6.58468	1.72811	0.110349	0.945183	-4.23466	TGGT1_232050	TGGT1_232050-t26_1	TGGT1_chrVIII:1,780,837..1,792,241(-)	DnaJ domain-containing protein	protein coding gene	integral component of membrane		heat shock protein binding	-4.16
TGGT1_310960	-1.16727	3.38624	-1.72617	0.110707	0.945183	-4.23668	TGGT1_310960	TGGT1_310960-t26_1	TGGT1_chrXI:1,656,842..1,660,146(-)	putative vacuolar atp synthase subunit f	protein coding gene	proton-transporting V-type ATPase, V1 domain;proton-transporting two-sector ATPase complex, catalytic domain	ion transmembrane transport;proton transmembrane transport	proton-transporting ATP synthase activity, rotational mechanism;proton-transporting ATPase activity, rotational mechanism	-2.18
TGGT1_224320	-0.796949	4.88973	-1.72547	0.110838	0.945183	-4.23742	TGGT1_224320	TGGT1_224320-t26_1	TGGT1_chrX:2,990,822..2,998,596(+)	hypothetical protein	protein coding gene				-4.04
TGGT1_260610	0.93058	4.69289	1.72546	0.110839	0.945183	-4.23743	TGGT1_260610	TGGT1_260610-t26_1	TGGT1_chrVIIb:2,097,961..2,102,602(+)	methyltransferase	protein coding gene		metabolic process;rRNA (guanine-N7)-methylation	methyltransferase activity;rRNA (guanine) methyltransferase activity	-4.97
TGGT1_315123	0.850792	8.3612	1.72263	0.111363	0.945183	-4.24036	TGGT1_315123	TGGT1_315123-t26_1	TGGT1_chrXI:4,434,706..4,439,213(-)	hypothetical protein	protein coding gene				0.41
TGGT1_316390	-1.21685	8.55928	-1.72259	0.111371	0.945183	-4.24041	TGGT1_316390	TGGT1_316390-t26_1	TGGT1_chrXI:5,215,228..5,216,052(-)	hypothetical protein	protein coding gene				-0.14
TGGT1_247970	-1.26575	3.4394	-1.72246	0.111395	0.945183	-4.24054	TGGT1_247970	TGGT1_247970-t26_1	TGGT1_chrXII:3,576,984..3,581,805(+)	hypothetical protein	protein coding gene	integral component of membrane			-0.94
TGGT1_230950	1.3622	9.23918	1.72232	0.111422	0.945183	-4.24069	TGGT1_230950	TGGT1_230950-t26_1	TGGT1_chrVIII:1,123,267..1,131,311(+)	hypothetical protein	protein coding gene				-5.08
TGGT1_244210	0.803613	4.87494	1.72165	0.111547	0.945183	-4.24139	TGGT1_244210	TGGT1_244210-t26_1	TGGT1_chrVI:3,033,644..3,040,121(-)	RNA polymerase-associated protein RTF1	protein coding gene			DNA binding	-4.72
TGGT1_258010	0.795108	5.26292	1.72132	0.111607	0.945183	-4.24173	TGGT1_258010	TGGT1_258010-t26_1	TGGT1_chrVIIb:3,615,857..3,624,103(-)	putative calcium signaling protein kinase RAD53	protein coding gene		protein phosphorylation	ATP binding;myosin light chain kinase activity;protein kinase activity	-1.26
TGGT1_222300	-0.847896	7.98189	-1.72126	0.111619	0.945183	-4.24179	TGGT1_222300	TGGT1_222300-t26_1	TGGT1_chrII:997,106..1,002,828(-)	hypothetical protein	protein coding gene				-1.86
TGGT1_214820	0.828994	5.42523	1.72078	0.111709	0.945183	-4.24229	TGGT1_214820	TGGT1_214820-t26_1	TGGT1_chrX:6,402,048..6,404,851(+)	G-patch domain-containing protein	protein coding gene		regulation of RNA splicing	RNA binding;nucleic acid binding	-4.12
TGGT1_220208	0.864301	7.60208	1.71985	0.111882	0.945183	-4.24326	TGGT1_220208	TGGT1_220208-t26_1	TGGT1_chrV:105,361..116,934(-)	hypothetical protein	protein coding gene				-4.55
TGGT1_290900	-0.928615	4.88422	-1.71928	0.111989	0.945183	-4.24385	TGGT1_290900	TGGT1_290900-t26_1	TGGT1_chrIX:3,734,204..3,736,245(-)	hydrolase, NUDIX family protein	protein coding gene			hydrolase activity	-0.06
TGGT1_266910	-1.10086	8.55199	-1.7185	0.112135	0.945183	-4.24467	TGGT1_266910	TGGT1_266910-t26_1	TGGT1_chrIX:742,259..743,721(-)	putative cell-cycle-associated protein kinase GSK	protein coding gene		protein phosphorylation	ATP binding;RNA polymerase II CTD heptapeptide repeat kinase activity;protein kinase activity	1.91
TGGT1_240280	-0.89111	4.7466	-1.71789	0.112249	0.945183	-4.2453	TGGT1_240280	TGGT1_240280-t26_1	TGGT1_chrVI:1,125,848..1,133,275(-)	S1/P1nuclease	protein coding gene	integral component of membrane	DNA catabolic process	endonuclease activity;hydrolase activity, acting on ester bonds;nucleic acid binding	-2
TGGT1_270130	1.51803	5.6189	1.71729	0.112361	0.945183	-4.24592	TGGT1_270130	TGGT1_270130-t26_1	TGGT1_chrVIII:5,389,296..5,390,006(-)	hypothetical protein	protein coding gene				0.81
TGGT1_311660	0.853816	5.54887	1.7134	0.113092	0.945183	-4.24996	TGGT1_311660	TGGT1_311660-t26_1	TGGT1_chrXI:2,147,717..2,157,389(-)	putative histone lysine methyltransferase, SET	protein coding gene			histone-lysine N-methyltransferase activity;protein binding	-1.39
TGGT1_205625	1.1208	7.23806	1.71262	0.113238	0.945183	-4.25076	TGGT1_205625	TGGT1_205625-t26_1	TGGT1_chrVIIa:1,165,356..1,171,588(-)	hypothetical protein	protein coding gene	integral component of membrane			-2.05
TGGT1_288350	1.02225	8.06318	1.71192	0.113372	0.945183	-4.25149	TGGT1_288350	TGGT1_288350-t26_1	TGGT1_chrIX:2,274,573..2,280,483(-)	hypothetical protein	protein coding gene		negative regulation of transcription, DNA-templated	chromatin binding	-5.41
TGGT1_215540	-1.22884	3.7755	-1.71166	0.113419	0.945183	-4.25175	TGGT1_215540	TGGT1_215540-t26_1	TGGT1_chrX:6,897,757..6,898,829(-)	hypothetical protein	protein coding gene				1.81
TGGT1_320650	-1.04623	5.11406	-1.70911	0.113904	0.945183	-4.2544	TGGT1_320650	TGGT1_320650-t26_1	TGGT1_chrIV:112,160..118,515(-)	ankyrin repeat-containing protein	protein coding gene			protein binding	-0.18
TGGT1_275740	1.11462	5.35771	1.70859	0.114002	0.945183	-4.25494	TGGT1_275740	TGGT1_275740-t26_1	TGGT1_chrIII:240,424..247,727(+)	hypothetical protein	protein coding gene				-4.63
TGGT1_268390	-1.20887	3.73818	-1.70833	0.11405	0.945183	-4.25521	TGGT1_268390	TGGT1_268390-t26_1	TGGT1_chrVIII:6,462,060..6,463,139(+)	hypothetical protein	protein coding gene				0.16
TGGT1_225140	-1.35703	3.80176	-1.7064	0.114419	0.945183	-4.25721	TGGT1_225140	TGGT1_225140-t26_1	TGGT1_chrX:2,363,031..2,365,307(-)	BT1 family protein	protein coding gene	integral component of membrane			0.75
TGGT1_299800	-1.20367	6.67663	-1.70571	0.11455	0.945183	-4.25792	TGGT1_299800	TGGT1_299800-t26_1	TGGT1_chrXII:303,948..305,130(+)	hypothetical protein	protein coding gene				0.24
TGGT1_252440	0.94653	8.93697	1.70538	0.114613	0.945183	-4.25827	TGGT1_252440	TGGT1_252440-t26_1	TGGT1_chrIII:556,677..558,320(-)	peptidase c13 family protein	protein coding gene	GPI-anchor transamidase complex	attachment of GPI anchor to protein;proteolysis	GPI-anchor transamidase activity;cysteine-type endopeptidase activity;peptidase activity	-3.99
TGGT1_239083	-1.15731	5.27563	-1.70341	0.11499	0.945183	-4.26031	TGGT1_239083	TGGT1_239083-t26_1	TGGT1_chrVI:447,710..448,111(-)	hypothetical protein	protein coding gene				0.45
TGGT1_238230	-1.07719	6.36965	-1.70185	0.115288	0.945183	-4.26191	TGGT1_238230	TGGT1_238230-t26_1	TGGT1_chrVI:140,425..147,185(+)	Ser/Thr phosphatase family protein	protein coding gene		mRNA processing	hydrolase activity;hydrolase activity, acting on ester bonds	-4.34
TGGT1_292320	0.977232	5.84448	1.69963	0.115714	0.945183	-4.26421	TGGT1_292320	TGGT1_292320-t26_1	TGGT1_chrIX:4,486,670..4,489,417(-)	hypothetical protein	protein coding gene		tRNA modification	pentosyltransferase activity	-1.16
TGGT1_203450	-0.838619	5.21871	-1.69737	0.11615	0.945183	-4.26654	TGGT1_203450	TGGT1_203450-t26_1	TGGT1_chrVIIa:2,394,615..2,400,109(-)	DUF3228 domain-containing protein	protein coding gene				-3
TGGT1_307575	-1.18338	3.92078	-1.69706	0.116208	0.945183	-4.26686	TGGT1_307575	TGGT1_307575-t26_1	TGGT1_chrIX:4,767,622..4,768,388(-)	hypothetical protein	protein coding gene				0.79
TGGT1_248550	0.981577	5.13812	1.69668	0.116283	0.945183	-4.26726	TGGT1_248550	TGGT1_248550-t26_1	TGGT1_chrXII:3,921,661..3,933,040(+)	SPX domain-containing protein	protein coding gene	integral component of membrane			-1.66
TGGT1_304980	-0.894999	7.58336	-1.69595	0.116424	0.945183	-4.26801	TGGT1_304980	TGGT1_304980-t26_1	TGGT1_chrIX:4,924,835..4,925,485(-)	hypothetical protein	protein coding gene				-2.65
TGGT1_278740	-0.863	4.90184	-1.6951	0.116588	0.945183	-4.26889	TGGT1_278740	TGGT1_278740-t26_1	TGGT1_chrXII:5,822,054..5,825,645(-)	diaminopimelate decarboxylase	protein coding gene	integral component of membrane	lysine biosynthetic process via diaminopimelate	catalytic activity;diaminopimelate decarboxylase activity	0.43
TGGT1_248430	-0.937409	6.20523	-1.69426	0.11675	0.945183	-4.26975	TGGT1_248430	TGGT1_248430-t26_1	TGGT1_chrXII:3,780,797..3,781,780(+)	hypothetical protein	protein coding gene				1.15
TGGT1_227400	0.869827	6.49733	1.6928	0.117034	0.945183	-4.27125	TGGT1_227400	TGGT1_227400-t26_1	TGGT1_chrX:868,901..872,849(-)	hypothetical protein	protein coding gene				-2.25
TGGT1_248390	-0.890979	6.43858	-1.69183	0.117223	0.945183	-4.27226	TGGT1_248390	TGGT1_248390-t26_1	TGGT1_chrXII:3,763,041..3,764,059(-)	ribosomal protein RPL26	protein coding gene	large ribosomal subunit	translation	structural constituent of ribosome	-3.23
TGGT1_217580	-1.05946	5.23736	-1.69109	0.117367	0.945183	-4.27302	TGGT1_217580	TGGT1_217580-t26_1	TGGT1_chrXII:1,855,335..1,866,130(-)	DNA-directed RNA polymerase III RPC6	protein coding gene	RNA polymerase III complex	transcription by RNA polymerase III;transcription, DNA-templated	DNA binding;DNA-directed 5'-3' RNA polymerase activity	-4.89
TGGT1_203590	-1.10904	4.83557	-1.68939	0.117698	0.945183	-4.27477	TGGT1_203590	TGGT1_203590-t26_1	TGGT1_chrVIIa:2,311,902..2,313,191(-)	hypothetical protein	protein coding gene				1.35
TGGT1_223920	-0.97749	4.82329	-1.68721	0.118126	0.945183	-4.27702	TGGT1_223920	TGGT1_223920-t26_1	TGGT1_chrX:3,357,300..3,367,973(+)	rhoptry neck protein RON3	protein coding gene	apical part of cell;integral component of membrane			-4.41
TGGT1_300100	-0.815477	5.84812	-1.68714	0.118138	0.945183	-4.27709	TGGT1_300100	TGGT1_300100-t26_1	TGGT1_chrXII:175,560..186,129(-)	rhoptry neck protein RON2	protein coding gene	apical part of cell;inner membrane pellicle complex;integral component of membrane			-4.63
TGGT1_202040	-0.873326	4.38279	-1.6848	0.118598	0.945183	-4.27949	TGGT1_202040	TGGT1_202040-t26_1	TGGT1_chrVIIa:3,569,120..3,576,141(+)	hypothetical protein	protein coding gene				-0.2
TGGT1_212980	0.898999	5.75131	1.68383	0.11879	0.945183	-4.2805	TGGT1_212980	TGGT1_212980-t26_1	TGGT1_chrV:617,528..620,094(-)	hypothetical protein	protein coding gene	integral component of membrane		RNA binding;nucleic acid binding	-2.64
TGGT1_214080	-0.911107	4.51911	-1.68301	0.118951	0.945183	-4.28134	TGGT1_214080	TGGT1_214080-t26_1	TGGT1_chrX:5,904,318..5,905,055(+)	toxofilin	protein coding gene	apical part of cell;cytoplasm;plasma membrane			1.56
TGGT1_263000	0.944097	6.48168	1.68269	0.119014	0.945183	-4.28167	TGGT1_263000	TGGT1_263000-t26_1	TGGT1_chrVIIb:839,524..849,099(+)	Beige/BEACH domain-containing protein	protein coding gene			protein binding	-0.94
TGGT1_242790A	1.128	6.32984	1.68216	0.119119	0.945183	-4.28222	TGGT1_242790A	TGGT1_242790A-t26_1	TGGT1_chrVI:2,195,987..2,203,778(+)	putative trichohyalin	protein coding gene	integral component of membrane			0.02
TGGT1_248630	-0.920353	5.43698	-1.68115	0.119318	0.945183	-4.28325	TGGT1_248630	TGGT1_248630-t26_1	TGGT1_chrXII:3,967,125..3,972,429(-)	actin-related protein ARP1	protein coding gene				-1.82
TGGT1_254160	1.04118	4.4441	1.68103	0.119342	0.945183	-4.28338	TGGT1_254160	TGGT1_254160-t26_1	TGGT1_chrIII:1,463,613..1,474,809(+)	hypothetical protein	protein coding gene				-0.63
TGGT1_318300	1.02857	5.44316	1.676	0.120339	0.945183	-4.28854	TGGT1_318300	TGGT1_318300-t26_1	TGGT1_chrIV:1,371,494..1,373,947(-)	hypothetical protein	protein coding gene				-1.01
TGGT1_249350	0.804382	6.74119	1.67564	0.120412	0.945183	-4.28891	TGGT1_249350	TGGT1_249350-t26_1	TGGT1_chrXII:4,407,829..4,412,404(-)	esterase/lipase/thioesterase domain-containing protein	protein coding gene		proteolysis	aminopeptidase activity	0.25
TGGT1_307620	-1.18196	4.16195	-1.67558	0.120424	0.945183	-4.28897	TGGT1_307620	TGGT1_307620-t26_1	TGGT1_chrIX:4,806,724..4,808,210(-)	hypothetical protein	protein coding gene				-1.25
TGGT1_262750	-1.04728	3.68489	-1.67542	0.120455	0.945183	-4.28913	TGGT1_262750	TGGT1_262750-t26_1	TGGT1_chrVIIb:1,017,289..1,018,854(-)	putative histone lysine methyltransferase, SET	protein coding gene			histone-lysine N-methyltransferase activity;protein binding	-2.87
TGGT1_216540	1.14044	5.98224	1.6738	0.12078	0.945183	-4.2908	TGGT1_216540	TGGT1_216540-t26_1	TGGT1_chrXI:6,008,082..6,011,078(+)	dolichyl-phosphate beta-glucosyltransferase	protein coding gene	integral component of membrane		dolichyl-phosphate beta-glucosyltransferase activity	-3.36
TGGT1_205330	-1.24031	5.25027	-1.67206	0.121127	0.945183	-4.29258	TGGT1_205330	TGGT1_205330-t26_1	TGGT1_chrVIIa:1,382,464..1,383,827(-)	hypothetical protein	protein coding gene	integral component of membrane			2.96
TGGT1_221530	-0.886064	5.72544	-1.67101	0.121337	0.945183	-4.29366	TGGT1_221530	TGGT1_221530-t26_1	TGGT1_chrII:400,904..403,742(-)	hypothetical protein	protein coding gene				-0.7
TGGT1_238380	0.825092	5.8218	1.6683	0.121883	0.945183	-4.29644	TGGT1_238380	TGGT1_238380-t26_1	TGGT1_chrVI:171,173..176,739(+)	hypothetical protein	protein coding gene				0.66
TGGT1_243420	-1.03747	6.98293	-1.66824	0.121895	0.945183	-4.2965	TGGT1_243420	TGGT1_243420-t26_1	TGGT1_chrVI:2,536,839..2,537,366(+)	hypothetical protein	protein coding gene	integral component of membrane			1.23
TGGT1_293256	-0.867228	4.3424	-1.66821	0.121901	0.945183	-4.29653	TGGT1_293256	TGGT1_293256-t26_1	TGGT1_chrIa:190,979..191,869(+)	hypothetical protein	protein coding gene				0.33
TGGT1_310820	1.16096	7.76806	1.66759	0.122025	0.945183	-4.29716	TGGT1_310820	TGGT1_310820-t26_1	TGGT1_chrXI:1,577,748..1,581,504(+)	putative SLU7 splicing factor	protein coding gene		mRNA splicing, via spliceosome	pre-mRNA 3'-splice site binding;second spliceosomal transesterification activity	-0.29
TGGT1_259690	-1.12084	6.39265	-1.66751	0.122042	0.945183	-4.29724	TGGT1_259690	TGGT1_259690-t26_1	TGGT1_chrVIIb:2,683,165..2,686,084(-)	orotidine-5-phosphate decarboxylase/orotate phosphoribosyltransferase	protein coding gene		'de novo' pyrimidine nucleobase biosynthetic process;pyrimidine nucleotide biosynthetic process	catalytic activity;glycosyltransferase activity;orotidine-5'-phosphate decarboxylase activity	-2.67
TGGT1_288540	-0.919468	5.44237	-1.66715	0.122114	0.945183	-4.29761	TGGT1_288540	TGGT1_288540-t26_1	TGGT1_chrIX:2,417,416..2,420,140(+)	nucleoside transporter protein	protein coding gene	integral component of membrane	nucleoside transmembrane transport;transport	nucleoside transmembrane transporter activity	-3.68
TGGT1_262460	0.813607	6.5196	1.6662	0.122305	0.945183	-4.29858	TGGT1_262460	TGGT1_262460-t26_1	TGGT1_chrVIIb:1,194,549..1,206,000(+)	hypothetical protein	protein coding gene			phosphatidylinositol binding	-2.95
TGGT1_265820	1.0541	9.05724	1.66461	0.122627	0.945183	-4.3002	TGGT1_265820	TGGT1_265820-t26_1	TGGT1_chrIX:1,259,202..1,264,358(-)	Las1 family protein	protein coding gene	Las1 complex	rRNA processing	endonuclease activity	-4.43
TGGT1_265530	0.87881	7.07538	1.66458	0.122635	0.945183	-4.30024	TGGT1_265530	TGGT1_265530-t26_1	TGGT1_chrIX:1,315,868..1,318,933(-)	RNA recognition motif-containing protein	protein coding gene			mRNA binding;nucleic acid binding	-5.33
TGGT1_224900	-0.87832	4.19279	-1.66381	0.12279	0.945183	-4.30103	TGGT1_224900	TGGT1_224900-t26_1	TGGT1_chrX:2,611,933..2,614,564(+)	putative adenylate kinase	protein coding gene		nucleobase-containing compound metabolic process	ATP binding;adenylate kinase activity;nucleobase-containing compound kinase activity	-4.02
TGGT1_313380	0.944095	3.8985	1.66176	0.123205	0.945183	-4.30312	TGGT1_313380	TGGT1_313380-t26_1	TGGT1_chrXI:3,292,372..3,294,103(+)	hypothetical protein	protein coding gene				-4.7
TGGT1_297505	0.903397	4.11259	1.66125	0.123311	0.945183	-4.30365	TGGT1_297505	TGGT1_297505-t26_1	TGGT1_chrII:1,815,244..1,815,889(+)	hypothetical protein	protein coding gene				-0.12
TGGT1_264472	0.794985	6.85222	1.66081	0.123399	0.945183	-4.30409	TGGT1_264472	TGGT1_264472-t26_1	TGGT1_chrIX:2,023,091..2,027,129(-)	hypothetical protein	protein coding gene				-4.69
TGGT1_218230	-1.31568	3.75464	-1.66053	0.123456	0.945183	-4.30438	TGGT1_218230	TGGT1_218230-t26_1	TGGT1_chrXII:1,599,495..1,601,390(-)	putative histone lysine methyltransferase, SET	protein coding gene		methylation	methyltransferase activity;protein binding	0.29
TGGT1_220128	-1.07583	5.13781	-1.66027	0.123509	0.945183	-4.30464	TGGT1_220128	TGGT1_220128-t26_1	TGGT1_chrV:54,723..55,715(+)	hypothetical protein	protein coding gene				-1.51
TGGT1_409520	-0.838504	8.10061	-1.65989	0.123586	0.945183	-4.30503	TGGT1_409520	TGGT1_409520-t26_1	AAQM03000164:809..1,579(+)	hypothetical protein	protein coding gene
TGGT1_213600	-1.07532	4.42637	-1.65914	0.12374	0.945183	-4.3058	TGGT1_213600	TGGT1_213600-t26_1	TGGT1_chrV:1,030,294..1,035,283(-)	hypothetical protein	protein coding gene				-2.51
TGGT1_207590	-1.06495	5.13499	-1.65807	0.123958	0.945183	-4.30689	TGGT1_207590	TGGT1_207590-t26_1	TGGT1_chrIb:157,481..160,091(+)	protein phosphatase 2C domain-containing protein	protein coding gene			catalytic activity;metal ion binding;phosphoprotein phosphatase activity	0.37
TGGT1_267730	-1.234	4.29974	-1.6577	0.124034	0.945183	-4.30726	TGGT1_267730	TGGT1_267730-t26_1	TGGT1_chrIX:233,923..235,815(-)	hypothetical protein	protein coding gene	Golgi apparatus;integral component of membrane	GDP-fucose import into Golgi lumen	GDP-fucose transmembrane transporter activity	1.23
TGGT1_242055	0.945472	8.24567	1.65639	0.124302	0.945183	-4.3086	TGGT1_242055	TGGT1_242055-t26_1	TGGT1_chrVI:1,786,504..1,803,699(+)	DEAD/DEAH box helicase domain-containing protein	protein coding gene			ATP binding;helicase activity;nucleic acid binding	-2.87
TGGT1_260360	1.07246	4.80575	1.65602	0.124379	0.945183	-4.30898	TGGT1_260360	TGGT1_260360-t26_1	TGGT1_chrVIIb:2,308,881..2,316,748(-)	GTP-binding protein	protein coding gene	integral component of membrane	iron ion transport	GTP binding;ferrous iron transmembrane transporter activity	-5.4
TGGT1_258240	0.9949	8.36366	1.65479	0.124631	0.945183	-4.31023	TGGT1_258240	TGGT1_258240-t26_1	TGGT1_chrVIIb:3,435,272..3,453,383(-)	chromodomain helicase DNA binding protein CHD1/SWI2/SNF2	protein coding gene	nucleus		ATP binding;DNA binding;helicase activity;nucleic acid binding	-0.87
TGGT1_301400	0.811538	7.25623	1.65383	0.124829	0.945183	-4.31122	TGGT1_301400	TGGT1_301400-t26_1	TGGT1_chrIV:2,331,185..2,338,663(-)	hypothetical protein	protein coding gene				1.24
TGGT1_273380	0.901722	4.80254	1.6536	0.124877	0.945183	-4.31145	TGGT1_273380	TGGT1_273380-t26_1	TGGT1_chrVIII:3,539,885..3,551,958(+)	ion channel protein	protein coding gene	integral component of membrane;membrane	potassium ion transport	calcium-activated potassium channel activity	-2.84
TGGT1_270510	-1.00189	4.60903	-1.65041	0.125535	0.945183	-4.3147	TGGT1_270510	TGGT1_270510-t26_1	TGGT1_chrVIII:5,218,409..5,221,722(+)	asparaginyl-tRNA synthetase (NOB+tRNA synthase)	protein coding gene	cytoplasm	asparaginyl-tRNA aminoacylation;tRNA aminoacylation for protein translation	ATP binding;aminoacyl-tRNA ligase activity;asparagine-tRNA ligase activity;nucleic acid binding;nucleotide binding	-3.93
TGGT1_286070	-0.950491	5.81706	-1.65027	0.125563	0.945183	-4.31484	TGGT1_286070	TGGT1_286070-t26_1	TGGT1_chrV:1,876,336..1,877,142(-)	hypothetical protein	protein coding gene				-3.36
TGGT1_312830	0.775952	6.55635	1.65021	0.125574	0.945183	-4.3149	TGGT1_312830	TGGT1_312830-t26_1	TGGT1_chrXI:2,897,239..2,900,208(+)	hypothetical protein	protein coding gene				-1.11
TGGT1_272280	-1.18803	3.47404	-1.64833	0.125965	0.945183	-4.31682	TGGT1_272280	TGGT1_272280-t26_1	TGGT1_chrVIII:4,097,110..4,102,019(+)	putative PP2C	protein coding gene		protein dephosphorylation	catalytic activity;cation binding;metal ion binding;phosphoprotein phosphatase activity;protein serine/threonine phosphatase activity	-0.55
TGGT1_230440	1.02088	6.89667	1.64823	0.125986	0.945183	-4.31692	TGGT1_230440	TGGT1_230440-t26_1	TGGT1_chrVIII:783,011..791,001(-)	CHY zinc finger domain-containing protein	protein coding gene			zinc ion binding	-2.49
TGGT1_267875	-0.894445	5.47842	-1.64815	0.126003	0.945183	-4.317	TGGT1_267875	TGGT1_267875-t26_1	TGGT1_chrIX:125,320..137,399(-)	putative NBP2b protein	protein coding gene	axonemal dynein complex	axonemal dynein complex assembly		-0.93
TGGT1_297492	-0.876853	7.73205	-1.64768	0.1261	0.945183	-4.31748	TGGT1_297492	TGGT1_297492-t26_1	TGGT1_chrII:1,796,087..1,797,671(-)	hypothetical protein	protein coding gene				0.45
TGGT1_288640	-1.45239	9.28268	-1.64756	0.126124	0.945183	-4.3176	TGGT1_288640	TGGT1_288640-t26_1	TGGT1_chrIX:2,462,618..2,467,032(+)	radical SAM domain-containing protein	protein coding gene			catalytic activity;coproporphyrinogen dehydrogenase activity;iron-sulfur cluster binding;oxidoreductase activity	2.29
TGGT1_258458	-0.913844	3.99121	-1.64613	0.126423	0.945183	-4.31906	TGGT1_258458	TGGT1_258458-t26_1	TGGT1_chrVIIb:3,374,079..3,375,548(-)	hypothetical protein	protein coding gene				1.47
TGGT1_309060	0.980177	6.67018	1.64535	0.126585	0.945183	-4.31985	TGGT1_309060	TGGT1_309060-t26_1	TGGT1_chrXI:427,653..435,365(+)	ubiquitin carboxyl-terminal hydrolase	protein coding gene		protein deubiquitination;ubiquitin-dependent protein catabolic process	obsolete ubiquitin thiolesterase activity;thiol-dependent ubiquitinyl hydrolase activity	-0.84
TGGT1_215710	0.989657	4.62594	1.64521	0.126614	0.945183	-4.31999	TGGT1_215710	TGGT1_215710-t26_1	TGGT1_chrX:7,008,463..7,019,753(+)	hypothetical protein	protein coding gene				-3.95
TGGT1_262920	-0.840375	4.47771	-1.64442	0.126778	0.945183	-4.32079	TGGT1_262920	TGGT1_262920-t26_1	TGGT1_chrVIIb:896,939..905,694(+)	trypsin domain-containing protein	protein coding gene		proteolysis	serine-type endopeptidase activity	0.56
TGGT1_313180	1.11008	10.2676	1.64382	0.126903	0.945183	-4.3214	TGGT1_313180	TGGT1_313180-t26_1	TGGT1_chrXI:3,115,853..3,121,175(-)	putative cell-cycle-associated protein kinase PRP4	protein coding gene		protein phosphorylation	ATP binding;protein kinase activity;protein serine/threonine/tyrosine kinase activity	-3.67
TGGT1_253810	0.870026	6.06806	1.64359	0.126951	0.945183	-4.32164	TGGT1_253810	TGGT1_253810-t26_1	TGGT1_chrIII:1,192,914..1,199,831(-)	hypothetical protein	protein coding gene				0.22
TGGT1_244300	0.982974	3.94744	1.64316	0.12704	0.945183	-4.32207	TGGT1_244300	TGGT1_244300-t26_1	TGGT1_chrVI:3,088,432..3,096,220(-)	hypothetical protein	protein coding gene				-2.04
TGGT1_290250	-1.06055	7.57794	-1.64133	0.127424	0.945183	-4.32393	TGGT1_290250	TGGT1_290250-t26_1	TGGT1_chrIX:3,474,977..3,475,959(-)	hypothetical protein	protein coding gene				1.53
TGGT1_211660	-0.930738	6.45368	-1.6406	0.127577	0.945183	-4.32467	TGGT1_211660	TGGT1_211660-t26_1	TGGT1_chrIV:1,564,297..1,565,238(-)	hypothetical protein	protein coding gene				-0.62
TGGT1_223095	-1.0091	5.50893	-1.63902	0.127908	0.945183	-4.32627	TGGT1_223095	TGGT1_223095-t26_1	TGGT1_chrII:1,426,182..1,428,446(-)	hypothetical protein	protein coding gene				-2.53
TGGT1_221200B	1.09492	8.20951	1.63871	0.127973	0.945183	-4.32659	TGGT1_221200B	TGGT1_221200B-t26_1	TGGT1_chrII:103,063..106,966(-)	CW-type Zinc Finger protein	protein coding gene			hydrolase activity;zinc ion binding	-1.91
TGGT1_203860	0.832652	4.56128	1.63723	0.128284	0.945183	-4.32809	TGGT1_203860	TGGT1_203860-t26_1	TGGT1_chrVIIa:2,078,127..2,080,127(-)	hypothetical protein	protein coding gene				-3.41
TGGT1_244715	-0.8725	7.22424	-1.63699	0.128336	0.945183	-4.32834	TGGT1_244715	TGGT1_244715-t26_1	TGGT1_chrVI:3,386,757..3,387,644(-)	hypothetical protein	protein coding gene				0.77
TGGT1_205720	-1.1474	3.77577	-1.63658	0.128423	0.945183	-4.32875	TGGT1_205720	TGGT1_205720-t26_1	TGGT1_chrVIIa:1,110,639..1,113,876(-)	Adenosine/AMP deaminase domain-containing protein	protein coding gene		purine ribonucleoside monophosphate biosynthetic process	adenosine deaminase activity;deaminase activity	0.09
TGGT1_248950	0.869457	3.8543	1.63582	0.128582	0.945183	-4.32952	TGGT1_248950	TGGT1_248950-t26_1	TGGT1_chrXII:4,199,476..4,202,805(-)	carrier superfamily protein	protein coding gene	integral component of membrane	transmembrane transport	ATP transmembrane transporter activity	-3.72
TGGT1_265065	-1.8606	5.71302	-1.63557	0.128635	0.945183	-4.32977	TGGT1_265065	TGGT1_265065-t26_1	TGGT1_chrIX:1,626,610..1,627,110(-)	hypothetical protein	protein coding gene				-0.33
TGGT1_257330	0.943387	8.55766	1.63505	0.128746	0.945183	-4.33031	TGGT1_257330	TGGT1_257330-t26_1	TGGT1_chrVIIb:4,058,824..4,062,075(-)	hypothetical protein	protein coding gene				-5.05
TGGT1_410470	-1.04837	5.19444	-1.63495	0.128766	0.945183	-4.3304	TGGT1_410470	TGGT1_410470-t26_1	TGGT1_chrIV:111,727..111,811(+)	tRNA-Tyr	ncRNA gene
TGGT1_239890	-0.96731	3.87822	-1.63477	0.128806	0.945183	-4.33059	TGGT1_239890	TGGT1_239890-t26_1	TGGT1_chrVI:984,652..987,705(-)	SCP family extracellular subfamily protein	protein coding gene	extracellular region;integral component of membrane			1.8
TGGT1_462965	0.832751	8.94439	1.63447	0.128867	0.945183	-4.33089	TGGT1_462965	TGGT1_462965-t26_1	TGGT1_chrVIIa:949,217..965,406(-)	formin domain-containing protein	protein coding gene			protein binding	-2.8
TGGT1_313900	0.824476	9.73655	1.63398	0.128973	0.945183	-4.33139	TGGT1_313900	TGGT1_313900-t26_1	TGGT1_chrXI:3,752,886..3,763,570(+)	non-specific serine/threonine protein kinase	protein coding gene			protein binding;protein serine/threonine kinase activity	0.01
TGGT1_202070	0.779772	8.41937	1.63382	0.129006	0.945183	-4.33155	TGGT1_202070	TGGT1_202070-t26_1	TGGT1_chrVIIa:3,530,277..3,562,515(-)	hypothetical protein	protein coding gene				-2.15
TGGT1_203970	-0.852783	4.78569	-1.6336	0.129053	0.945183	-4.33177	TGGT1_203970	TGGT1_203970-t26_1	TGGT1_chrVIIa:1,979,719..1,985,797(+)	dolichyl-diphosphooligosaccharide--protein glycosyltransferase	protein coding gene	endoplasmic reticulum membrane;integral component of membrane	protein N-linked glycosylation via asparagine	dolichyl-diphosphooligosaccharide-protein glycotransferase activity;glycosyltransferase activity	-4.25
TGGT1_293310	0.99716	6.81341	1.6335	0.129073	0.945183	-4.33187	TGGT1_293310	TGGT1_293310-t26_1	TGGT1_chrIa:230,621..230,986(-)	putative ribosomal protein L20	protein coding gene	intracellular anatomical structure;ribosome	translation	rRNA binding;structural constituent of ribosome	-4.56
TGGT1_248150	0.881951	5.73528	1.63224	0.129341	0.945183	-4.33315	TGGT1_248150	TGGT1_248150-t26_1	TGGT1_chrXII:3,624,275..3,638,362(-)	hypothetical protein	protein coding gene	AP-5 adaptor complex			-1.72
TGGT1_261510	0.752835	5.13409	1.6305	0.129711	0.945183	-4.33491	TGGT1_261510	TGGT1_261510-t26_1	TGGT1_chrVIIb:1,658,155..1,661,185(-)	hypothetical protein	protein coding gene	ribosome	translation	structural constituent of ribosome	-5.21
TGGT1_265060	-1.10731	3.8298	-1.63018	0.129779	0.945183	-4.33523	TGGT1_265060	TGGT1_265060-t26_1	TGGT1_chrIX:1,627,429..1,628,083(-)	hypothetical protein	protein coding gene				0.22
TGGT1_229470	0.817824	5.55113	1.62904	0.130023	0.945183	-4.33639	TGGT1_229470	TGGT1_229470-t26_1	TGGT1_chrVIII:282,578..286,112(+)	hypothetical protein	protein coding gene				-1.49
TGGT1_213280	-0.852609	5.92945	-1.62798	0.130249	0.945183	-4.33746	TGGT1_213280	TGGT1_213280-t26_1	TGGT1_chrV:764,647..765,222(-)	SAG-related sequence SRS25	protein coding gene	membrane			2.11
TGGT1_308020	0.935229	6.56814	1.62748	0.130355	0.945183	-4.33797	TGGT1_308020	TGGT1_308020-t26_1	TGGT1_chrXII:456,740..457,897(-)	SAG-related sequence SRS57	protein coding gene	integral component of membrane;membrane			1.03
TGGT1_314490	-1.07369	9.95878	-1.62729	0.130395	0.945183	-4.33816	TGGT1_314490	TGGT1_314490-t26_1	TGGT1_chrXI:4,109,803..4,111,192(+)	hypothetical protein	protein coding gene				1.7
TGGT1_246490	-0.766238	5.27757	-1.62621	0.130627	0.945183	-4.33925	TGGT1_246490	TGGT1_246490-t26_1	TGGT1_chrXII:2,731,109..2,732,660(+)	hypothetical protein	protein coding gene	integral component of membrane			0.15
TGGT1_320080	0.842425	6.44711	1.62448	0.130998	0.945183	-4.341	TGGT1_320080	TGGT1_320080-t26_1	TGGT1_chrIV:470,763..478,288(+)	hypothetical protein	protein coding gene			RNA binding	-0.52
TGGT1_227440	-1.06234	6.15916	-1.6229	0.131338	0.945183	-4.3426	TGGT1_227440	TGGT1_227440-t26_1	TGGT1_chrX:842,744..846,308(-)	WD domain, G-beta repeat-containing protein	protein coding gene			protein binding	0.99
TGGT1_202740	0.768901	6.54052	1.62048	0.131859	0.945183	-4.34504	TGGT1_202740	TGGT1_202740-t26_1	TGGT1_chrVIIa:2,962,165..2,967,907(-)	hypothetical protein	protein coding gene		RNA modification;pseudouridine synthesis	RNA binding;pseudouridine synthase activity	-1.66
TGGT1_216850	-1.00234	4.34742	-1.62027	0.131904	0.945183	-4.34525	TGGT1_216850	TGGT1_216850-t26_1	TGGT1_chrXI:5,769,633..5,772,425(-)	hypothetical protein	protein coding gene				0.28
TGGT1_205265	-1.05395	8.15745	-1.61958	0.132052	0.945183	-4.34594	TGGT1_205265	TGGT1_205265-t26_1	TGGT1_chrVIIa:1,417,164..1,425,121(+)	transporter, cation channel family protein	protein coding gene	integral component of membrane;membrane	ion transport;transmembrane transport	ion channel activity	1.74
TGGT1_228320	1.15265	3.87343	1.61935	0.132102	0.945183	-4.34617	TGGT1_228320	TGGT1_228320-t26_1	TGGT1_chrX:329,192..333,128(+)	hypothetical protein	protein coding gene		rRNA processing		-3.59
TGGT1_244320	-0.785478	6.29931	-1.61749	0.132506	0.945183	-4.34805	TGGT1_244320	TGGT1_244320-t26_1	TGGT1_chrVI:3,102,863..3,105,105(+)	ribosomal protein RPL24	protein coding gene	ribosome			-3.74
TGGT1_277550	0.799696	7.58512	1.61727	0.132553	0.945183	-4.34827	TGGT1_277550	TGGT1_277550-t26_1	TGGT1_chrXII:6,524,816..6,536,495(+)	UvrD/REP helicase domain-containing protein	protein coding gene			ATP binding;DNA binding;DNA helicase activity;hydrolase activity	-2.11
TGGT1_304755	-0.939774	7.70132	-1.61637	0.13275	0.945183	-4.34918	TGGT1_304755	TGGT1_304755-t26_1	TGGT1_chrVIIa:664,376..666,763(-)	hypothetical protein	protein coding gene				1.6
TGGT1_293220	0.803176	6.91657	1.61394	0.133277	0.945183	-4.35162	TGGT1_293220	TGGT1_293220-t26_1	TGGT1_chrIa:151,541..159,618(+)	DHHC zinc finger domain-containing protein	protein coding gene	integral component of membrane		palmitoyltransferase activity;zinc ion binding	-2.06
TGGT1_255350	1.05744	3.96749	1.61343	0.133389	0.945183	-4.35214	TGGT1_255350	TGGT1_255350-t26_1	TGGT1_chrVIIb:4,787,376..4,795,237(-)	putative ATPase	protein coding gene				-1.43
TGGT1_213410	-0.985308	3.59176	-1.61327	0.133424	0.945183	-4.3523	TGGT1_213410	TGGT1_213410-t26_1	TGGT1_chrV:878,051..879,971(+)	putative small nuclear ribonucleoprotein f (snrnp-f)	protein coding gene	sno(s)RNA-containing ribonucleoprotein complex;spliceosomal complex	mRNA splicing, via spliceosome;spliceosomal snRNP assembly	RNA binding	-4.69
TGGT1_320630	0.874911	4.24916	1.6115	0.133809	0.945183	-4.35408	TGGT1_320630	TGGT1_320630-t26_1	TGGT1_chrIV:132,580..137,996(+)	phosphotransferase enzyme family protein	protein coding gene			ethanolamine kinase activity;phosphotransferase activity, alcohol group as acceptor	0.01
TGGT1_226570	-0.79972	4.39168	-1.61085	0.133952	0.945183	-4.35473	TGGT1_226570	TGGT1_226570-t26_1	TGGT1_chrX:1,439,365..1,440,887(-)	hypothetical protein	protein coding gene				2.46
TGGT1_319992	0.908019	4.0286	1.61021	0.134093	0.945183	-4.35538	TGGT1_319992	TGGT1_319992-t26_1	TGGT1_chrIV:555,616..560,488(-)	hypothetical protein	protein coding gene				-0.48
TGGT1_241130	-1.00093	5.10056	-1.60999	0.134141	0.945183	-4.3556	TGGT1_241130	TGGT1_241130-t26_1	TGGT1_chrVI:1,596,500..1,605,048(+)	hypothetical protein	protein coding gene				0.98
TGGT1_285770	0.863837	6.48945	1.6096	0.134225	0.945183	-4.35599	TGGT1_285770	TGGT1_285770-t26_1	TGGT1_chrV:2,100,457..2,104,601(+)	hypothetical protein	protein coding gene				-2.58
TGGT1_318560	-0.855187	3.9486	-1.60942	0.134265	0.945183	-4.35617	TGGT1_318560	TGGT1_318560-t26_1	TGGT1_chrIV:1,166,360..1,172,757(-)	ATPase/histidine kinase/DNA gyrase B/HSP90 domain-containing protein	protein coding gene	mitochondrial matrix	phosphorylation	ATP binding;protein kinase activity;pyruvate dehydrogenase (acetyl-transferring) kinase activity;transferase activity, transferring phosphorus-containing groups	0.12
TGGT1_359590	-0.935542	6.93671	-1.60935	0.134281	0.945183	-4.35624	TGGT1_359590	TGGT1_359590-t26_1	TGGT1_chrVIIb:4,959,185..4,959,727(-)	hypothetical protein	protein coding gene				-3.72
TGGT1_253890	0.787223	5.01048	1.60802	0.134573	0.945183	-4.35758	TGGT1_253890	TGGT1_253890-t26_1	TGGT1_chrIII:1,254,200..1,263,616(-)	peptidase M16 inactive domain-containing protein	protein coding gene		proteolysis	catalytic activity;metal ion binding;metalloendopeptidase activity;zinc ion binding	-5.93
TGGT1_247620	-0.972802	6.25873	-1.60801	0.134574	0.945183	-4.35758	TGGT1_247620	TGGT1_247620-t26_1	TGGT1_chrXII:3,377,887..3,378,609(+)	hypothetical protein	protein coding gene				-0.52
TGGT1_230430	-1.19655	4.29057	-1.6075	0.134688	0.945183	-4.3581	TGGT1_230430	TGGT1_230430-t26_1	TGGT1_chrVIII:775,206..779,637(+)	putative vesicle-associated membrane protein	protein coding gene	integral component of membrane	vesicle-mediated transport		-0.76
TGGT1_312110	-0.781095	6.59351	-1.60702	0.134792	0.945183	-4.35858	TGGT1_312110	TGGT1_312110-t26_1	TGGT1_chrXI:2,396,639..2,404,968(-)	apicoplast-associated thioredoxin family protein Atrx1	protein coding gene	apicoplast;obsolete cell	cell redox homeostasis;obsolete oxidation-reduction process	antioxidant activity;oxidoreductase activity;protein-disulfide reductase (NAD(P)) activity	-4.16
TGGT1_257540	-1.22269	4.70033	-1.60614	0.134986	0.945183	-4.35946	TGGT1_257540	TGGT1_257540-t26_1	TGGT1_chrVIIb:3,919,614..3,921,479(+)	hypothetical protein	protein coding gene				0.74
TGGT1_228470	-0.817686	8.16726	-1.60602	0.135014	0.945183	-4.35959	TGGT1_228470	TGGT1_228470-t26_1	TGGT1_chrX:205,832..208,062(+)	ribosomal protein RPL15	protein coding gene	ribosome	translation	structural constituent of ribosome	-4.94
TGGT1_221180	0.936445	5.89683	1.60486	0.135269	0.945183	-4.36075	TGGT1_221180	TGGT1_221180-t26_1	TGGT1_chrII:92,416..97,666(-)	hypothetical protein	protein coding gene	integral component of membrane			0.93
TGGT1_267308	-1.07179	5.12463	-1.60443	0.135365	0.945183	-4.36118	TGGT1_267308	TGGT1_267308-t26_1	TGGT1_chrIX:553,118..556,334(-)	putative myosin heavy chain	protein coding gene				0.62
TGGT1_286910	0.784707	7.09476	1.60312	0.135653	0.945183	-4.36249	TGGT1_286910	TGGT1_286910-t26_1	TGGT1_chrV:1,501,695..1,504,898(-)	hypothetical protein	protein coding gene				-0.71
TGGT1_305600	0.904551	3.78932	1.60182	0.135942	0.945183	-4.3638	TGGT1_305600	TGGT1_305600-t26_1	TGGT1_chrIX:5,275,301..5,278,022(+)	hypothetical protein	protein coding gene				0.15
TGGT1_244550	-0.749322	7.64489	-1.60094	0.136138	0.945183	-4.36469	TGGT1_244550	TGGT1_244550-t26_1	TGGT1_chrVI:3,267,042..3,268,937(-)	hypothetical protein	protein coding gene	integral component of membrane			-0.35
TGGT1_293540	-0.969358	5.76028	-1.59957	0.136442	0.945183	-4.36605	TGGT1_293540	TGGT1_293540-t26_1	TGGT1_chrIa:376,310..381,238(+)	hypothetical protein	protein coding gene				-0.02
TGGT1_256040	-1.08462	6.10939	-1.59948	0.136462	0.945183	-4.36615	TGGT1_256040	TGGT1_256040-t26_1	TGGT1_chrVIIb:4,460,697..4,464,785(-)	PA14 domain-containing protein	protein coding gene		cell adhesion		1.01
TGGT1_215300	1.17953	6.05152	1.59795	0.136802	0.945183	-4.36767	TGGT1_215300	TGGT1_215300-t26_1	TGGT1_chrX:6,777,250..6,779,867(+)	hypothetical protein	protein coding gene				-0.41
TGGT1_310440	0.906267	4.49452	1.5967	0.137082	0.945183	-4.36893	TGGT1_310440	TGGT1_310440-t26_1	TGGT1_chrXI:1,306,262..1,307,353(+)	membrane occupation and recognition nexus protein MORN1	protein coding gene	apical part of cell;cytoplasm;inner membrane pellicle complex;nucleus		histone-lysine N-methyltransferase activity	-4.55
TGGT1_257370	0.978823	6.39481	1.5959	0.13726	0.945183	-4.36973	TGGT1_257370	TGGT1_257370-t26_1	TGGT1_chrVIIb:4,019,662..4,025,753(+)	hypothetical protein	protein coding gene				-4.43
TGGT1_245620	-0.832998	6.45987	-1.59446	0.137582	0.945183	-4.37117	TGGT1_245620	TGGT1_245620-t26_1	TGGT1_chrXII:2,372,961..2,375,071(-)	ribosomal-ubiquitin protein RPS27A	protein coding gene	intracellular anatomical structure;ribosome	translation	protein binding;structural constituent of ribosome	-4.61
TGGT1_297730	0.836413	4.04741	1.59377	0.137737	0.945183	-4.37186	TGGT1_297730	TGGT1_297730-t26_1	TGGT1_chrII:1,935,013..1,936,221(-)	putative transcription elongation factor 1	protein coding gene	nucleus		metal ion binding;translation elongation factor activity	-0.49
TGGT1_279440	-1.00112	4.56542	-1.59371	0.13775	0.945183	-4.37192	TGGT1_279440	TGGT1_279440-t26_1	TGGT1_chrIX:20,474..24,237(-)	PA14 domain-containing protein	protein coding gene				1.37
TGGT1_271870	0.830373	4.68717	1.59325	0.137854	0.945183	-4.37238	TGGT1_271870	TGGT1_271870-t26_1	TGGT1_chrVIII:4,314,846..4,325,694(-)	zinc carboxypeptidase superfamily protein	protein coding gene	integral component of membrane	proteolysis	metallocarboxypeptidase activity;zinc ion binding	-1.36
TGGT1_289320	0.844917	4.59219	1.59283	0.137949	0.945183	-4.3728	TGGT1_289320	TGGT1_289320-t26_1	TGGT1_chrIX:2,993,785..3,000,140(+)	putative casein kinase I	protein coding gene		protein phosphorylation	ATP binding;non-membrane spanning protein tyrosine kinase activity;protein kinase activity;protein serine/threonine kinase activity	-0.97
TGGT1_293550	0.748062	8.26662	1.59222	0.138084	0.945183	-4.3734	TGGT1_293550	TGGT1_293550-t26_1	TGGT1_chrIa:382,429..390,199(-)	hypothetical protein	protein coding gene				0.1
TGGT1_301430	1.13186	3.77312	1.59142	0.138264	0.945183	-4.3742	TGGT1_301430	TGGT1_301430-t26_1	TGGT1_chrIV:2,359,748..2,361,934(+)	putative septum formation protein maf	protein coding gene	cytoplasm		nucleoside-triphosphate diphosphatase activity	1.52
TGGT1_288830	-1.08387	4.01141	-1.59042	0.138491	0.945183	-4.37521	TGGT1_288830	TGGT1_288830-t26_1	TGGT1_chrIX:2,563,874..2,571,485(+)	NADH dehydrogenase (NDH2-II)	protein coding gene	mitochondrion	obsolete oxidation-reduction process	NADH dehydrogenase (ubiquinone) activity;flavin adenine dinucleotide binding;oxidoreductase activity	-0.88
TGGT1_226950	1.02416	9.53631	1.58919	0.138768	0.945183	-4.37644	TGGT1_226950	TGGT1_226950-t26_1	TGGT1_chrX:1,106,584..1,115,574(+)	IgA-specific metalloendopeptidase	protein coding gene			hydrolase activity	-4.85
TGGT1_313870	0.917455	7.22672	1.58669	0.139334	0.945183	-4.37893	TGGT1_313870	TGGT1_313870-t26_1	TGGT1_chrXI:3,721,894..3,730,275(+)	zinc finger, C3HC4 type (RING finger) domain-containing protein	protein coding gene			metal ion binding	-3.33
TGGT1_239820	-1.07825	4.37572	-1.58586	0.139522	0.945183	-4.37976	TGGT1_239820	TGGT1_239820-t26_1	TGGT1_chrVI:931,789..940,557(-)	D-3-phosphoglycerate dehydrogenase	protein coding gene		L-serine biosynthetic process;metabolic process;obsolete oxidation-reduction process;pentose-phosphate shunt	NAD binding;obsolete cofactor binding;oxidoreductase activity, acting on the CH-OH group of donors, NAD or NADP as acceptor;phosphogluconate dehydrogenase (decarboxylating) activity;phosphoglycerate dehydrogenase activity	1.79
TGGT1_315710	0.785848	4.60176	1.58577	0.139541	0.945183	-4.37985	TGGT1_315710	TGGT1_315710-t26_1	TGGT1_chrXI:4,864,287..4,867,368(+)	hypothetical protein	protein coding gene				-0.2
TGGT1_305455	-0.933415	7.42181	-1.58531	0.139647	0.945183	-4.38031	TGGT1_305455	TGGT1_305455-t26_1	TGGT1_chrIX:5,175,459..5,178,989(+)	hypothetical protein	protein coding gene			electron transfer activity;heme binding	0.22
TGGT1_260830	-1.24616	10.7393	-1.58518	0.139676	0.945183	-4.38044	TGGT1_260830	TGGT1_260830-t26_1	TGGT1_chrVIIb:1,987,573..1,994,412(+)	hypothetical protein	protein coding gene	nucleotide-activated protein kinase complex	regulation of protein kinase activity;signal transduction		1.47
TGGT1_244000	1.06252	7.61533	1.58212	0.140371	0.945183	-4.38348	TGGT1_244000	TGGT1_244000-t26_1	TGGT1_chrVI:2,860,216..2,869,406(+)	DEAD/DEAH box helicase domain-containing protein	protein coding gene			ATP binding;RNA binding;RNA helicase activity;helicase activity;nucleic acid binding	-5.03
TGGT1_259630	-0.882314	3.9184	-1.58148	0.140517	0.945183	-4.38412	TGGT1_259630	TGGT1_259630-t26_1	TGGT1_chrVIIb:2,722,823..2,724,032(+)	hypothetical protein	protein coding gene				0.94
TGGT1_301415	-1.21255	3.91902	-1.57982	0.140898	0.945183	-4.38578	TGGT1_301415	TGGT1_301415-t26_1	TGGT1_chrIV:2,351,585..2,352,412(+)	hypothetical protein	protein coding gene				-0.1
TGGT1_285272	-0.942707	3.9965	-1.57924	0.14103	0.945183	-4.38635	TGGT1_285272	TGGT1_285272-t26_1	TGGT1_chrV:2,319,471..2,324,099(-)	hypothetical protein	protein coding gene				-2.49
TGGT1_262130	0.939681	8.25598	1.57915	0.141051	0.945183	-4.38644	TGGT1_262130	TGGT1_262130-t26_1	TGGT1_chrVIIb:1,327,288..1,332,580(-)	hypothetical protein	protein coding gene				-1.76
TGGT1_203362	0.880576	4.16564	1.57899	0.141088	0.945183	-4.3866	TGGT1_203362	TGGT1_203362-t26_1	TGGT1_chrVIIa:2,443,994..2,446,329(+)	hypothetical protein	protein coding gene				-4.32
TGGT1_315290	0.763526	5.9428	1.57456	0.142104	0.945183	-4.391	TGGT1_315290	TGGT1_315290-t26_1	TGGT1_chrXI:4,575,457..4,580,391(-)	hypothetical protein	protein coding gene				1.21
TGGT1_246690	-1.09232	5.2457	-1.57333	0.142388	0.945183	-4.39222	TGGT1_246690	TGGT1_246690-t26_1	TGGT1_chrXII:2,857,891..2,868,760(+)	alpha amylase, catalytic domain-containing protein	protein coding gene		carbohydrate metabolic process;glycogen biosynthetic process	1,4-alpha-glucan branching enzyme activity;1,4-alpha-glucan branching enzyme activity (using a glucosylated glycogenin as primer for glycogen synthesis);catalytic activity;cation binding	-0.63
TGGT1_258462	-1.03874	5.1046	-1.57299	0.142468	0.945183	-4.39257	TGGT1_258462	TGGT1_258462-t26_1	TGGT1_chrVIIb:3,372,709..3,373,945(-)	hypothetical protein	protein coding gene	integral component of membrane			1.79
TGGT1_298980	-1.13097	8.32178	-1.57238	0.142608	0.945183	-4.39317	TGGT1_298980	TGGT1_298980-t26_1	TGGT1_chrIII:2,264,306..2,270,133(-)	RNA pseudouridine synthase superfamily protein	protein coding gene		RNA modification;pseudouridine synthesis	RNA binding;pseudouridine synthase activity	-0.23
TGGT1_261390	-0.842473	7.82219	-1.57155	0.142801	0.945183	-4.394	TGGT1_261390	TGGT1_261390-t26_1	TGGT1_chrVIIb:1,746,898..1,747,644(+)	hypothetical protein	protein coding gene				0.98
TGGT1_233160	0.870462	7.99455	1.5706	0.14302	0.945183	-4.39494	TGGT1_233160	TGGT1_233160-t26_1	TGGT1_chrVIII:2,462,095..2,469,533(+)	hypothetical protein	protein coding gene				-1.81
TGGT1_312840	1.00974	5.06251	1.57039	0.143069	0.945183	-4.39514	TGGT1_312840	TGGT1_312840-t26_1	TGGT1_chrXI:2,903,836..2,912,150(+)	hypothetical protein	protein coding gene			protein binding	-1.01
TGGT1_310240	-0.761076	4.66316	-1.56953	0.143268	0.945183	-4.39599	TGGT1_310240	TGGT1_310240-t26_1	TGGT1_chrXI:1,146,675..1,148,201(+)	hypothetical protein	protein coding gene	integral component of membrane			-1.48
TGGT1_271178	-1.07686	3.13367	-1.56875	0.14345	0.945183	-4.39677	TGGT1_271178	TGGT1_271178-t26_1	TGGT1_chrVIII:4,650,157..4,650,555(+)	hypothetical protein	protein coding gene				0.52
TGGT1_208500	1.15901	8.87316	1.56864	0.143475	0.945183	-4.39688	TGGT1_208500	TGGT1_208500-t26_1	TGGT1_chrIb:746,823..754,030(-)	protein phosphatase 2C domain-containing protein	protein coding gene		protein dephosphorylation	catalytic activity;phosphoprotein phosphatase activity;protein serine/threonine phosphatase activity	0.84
TGGT1_290010	-1.20666	4.92034	-1.56835	0.143544	0.945183	-4.39717	TGGT1_290010	TGGT1_290010-t26_1	TGGT1_chrIX:3,392,848..3,393,575(+)	hypothetical protein	protein coding gene				1.18
TGGT1_207460B	0.793325	5.73892	1.56832	0.143549	0.945183	-4.39719	TGGT1_207460B	TGGT1_207460B-t26_1	TGGT1_chrIb:91,448..95,125(-)	Rab5B protein	protein coding gene	cytoplasm;intracellular anatomical structure;nucleus	small GTPase mediated signal transduction	GTP binding;GTPase activity	0.55
TGGT1_235920	-0.925753	8.68786	-1.56811	0.143598	0.945183	-4.3974	TGGT1_235920	TGGT1_235920-t26_1	TGGT1_chrX:5,028,843..5,073,194(-)	dynein, axonemal, heavy chain 2 family protein	protein coding gene	dynein complex	microtubule-based movement	ATP binding;ATP hydrolysis activity;microtubule motor activity	0.96
TGGT1_268710	-0.879468	6.55466	-1.568	0.143624	0.945183	-4.39751	TGGT1_268710	TGGT1_268710-t26_1	TGGT1_chrVIII:6,343,668..6,355,929(-)	elongation factor Tu GTP binding domain-containing protein	protein coding gene			GTP binding;GTPase activity;translation elongation factor activity	-2.95
TGGT1_242350	-1.15018	3.428	-1.56725	0.143799	0.945183	-4.39826	TGGT1_242350	TGGT1_242350-t26_1	TGGT1_chrVI:1,888,147..1,890,334(-)	tetratricopeptide repeat-containing protein	protein coding gene			protein binding	0.72
TGGT1_214580	-0.766766	4.8194	-1.56628	0.144025	0.945183	-4.39922	TGGT1_214580	TGGT1_214580-t26_1	TGGT1_chrX:6,263,938..6,273,697(-)	tetratricopeptide repeat-containing protein	protein coding gene			protein binding	-0.04
TGGT1_209790	0.744205	7.88306	1.56608	0.144072	0.945183	-4.39942	TGGT1_209790	TGGT1_209790-t26_1	TGGT1_chrIb:1,467,646..1,474,198(+)	radical SAM domain-containing protein	protein coding gene	integral component of membrane	rRNA processing	RNA methyltransferase activity;catalytic activity;iron-sulfur cluster binding	-1.82
TGGT1_220270	-1.08787	4.67601	-1.56605	0.144077	0.945183	-4.39944	TGGT1_220270	TGGT1_220270-t26_1	TGGT1_chrV:152,699..154,033(-)	alveolin domain containing intermediate filament IMC6	protein coding gene				-3.19
TGGT1_289940	0.825107	4.38625	1.56458	0.144422	0.945183	-4.4009	TGGT1_289940	TGGT1_289940-t26_1	TGGT1_chrIX:3,340,307..3,347,491(-)	uroporphyrinogen decarboxylase	protein coding gene	integral component of membrane	porphyrin-containing compound biosynthetic process	uroporphyrinogen decarboxylase activity	-4.6
TGGT1_229190	-0.971252	6.96934	-1.56309	0.144771	0.945183	-4.40238	TGGT1_229190	TGGT1_229190-t26_1	TGGT1_chrVIII:87,558..88,532(-)	hypothetical protein	protein coding gene				-4.18
TGGT1_244140	0.880522	5.39457	1.56208	0.145007	0.945183	-4.40337	TGGT1_244140	TGGT1_244140-t26_1	TGGT1_chrVI:2,974,769..2,979,744(-)	hypothetical protein	protein coding gene	integral component of membrane			-2.42
TGGT1_211600	0.811335	6.38326	1.56122	0.145209	0.945183	-4.40423	TGGT1_211600	TGGT1_211600-t26_1	TGGT1_chrIV:1,599,766..1,607,388(+)	hypothetical protein	protein coding gene				-0.24
TGGT1_223680	-0.8894	4.25276	-1.56119	0.145217	0.945183	-4.40426	TGGT1_223680	TGGT1_223680-t26_1	TGGT1_chrX:3,562,244..3,565,671(-)	ubiquitin family protein	protein coding gene			protein binding	-0.78
TGGT1_234540	-1.01384	7.41268	-1.56107	0.145243	0.945183	-4.40437	TGGT1_234540	TGGT1_234540-t26_1	TGGT1_chrX:4,339,060..4,342,506(-)	hypothetical protein	protein coding gene	integral component of membrane	magnesium ion transport	magnesium ion transmembrane transporter activity	1.47
TGGT1_293840	-0.741766	12.4455	-1.56086	0.145294	0.945183	-4.40458	TGGT1_293840	TGGT1_293840-t26_1	TGGT1_chrIa:579,219..588,365(-)	hypothetical protein	protein coding gene				-3.62
TGGT1_264745	-1.03329	6.03194	-1.56012	0.145466	0.945183	-4.40531	TGGT1_264745	TGGT1_264745-t26_1	TGGT1_chrIX:1,890,804..1,891,616(+)	hypothetical protein	protein coding gene				2.17
TGGT1_202630	0.86772	5.98883	1.55997	0.145503	0.945183	-4.40546	TGGT1_202630	TGGT1_202630-t26_1	TGGT1_chrVIIa:3,049,109..3,060,691(-)	ATP-dependent metallopeptidase HflB subfamily protein	protein coding gene	integral component of membrane;membrane	proteolysis	ATP binding;metalloendopeptidase activity;microtubule-severing ATPase activity	-3.33
TGGT1_215100	0.76376	8.56394	1.55914	0.145699	0.945183	-4.40628	TGGT1_215100	TGGT1_215100-t26_1	TGGT1_chrX:6,648,740..6,657,114(-)	PP-loop family protein	protein coding gene	integral component of membrane			-4.07
TGGT1_266785	-1.01326	4.48549	-1.55806	0.145954	0.945183	-4.40735	TGGT1_266785	TGGT1_266785-t26_1	TGGT1_chrIX:802,146..807,698(-)	zinc finger (CCCH type) motif-containing protein	protein coding gene		protein phosphorylation	ATP binding;metal ion binding;protein kinase activity	0.96
TGGT1_293700	-0.797363	5.62346	-1.558	0.145966	0.945183	-4.4074	TGGT1_293700	TGGT1_293700-t26_1	TGGT1_chrIa:499,578..503,470(+)	WD domain, G-beta repeat-containing protein	protein coding gene			protein binding	-4.45
TGGT1_292170	0.919187	5.5611	1.55795	0.145978	0.945183	-4.40745	TGGT1_292170	TGGT1_292170-t26_1	TGGT1_chrIX:4,393,408..4,398,896(-)	putative histone lysine methyltransferase, SET	protein coding gene		methylation	methyltransferase activity;protein binding	-4.83
TGGT1_271015	-0.92693	7.33051	-1.55702	0.146198	0.945183	-4.40838	TGGT1_271015	TGGT1_271015-t26_1	TGGT1_chrVIII:4,787,994..4,788,695(-)	hypothetical protein	protein coding gene				-0.1
TGGT1_247520	-0.830739	5.06822	-1.55334	0.147069	0.945183	-4.412	TGGT1_247520	TGGT1_247520-t26_1	TGGT1_chrXII:3,323,216..3,323,986(-)	hypothetical protein	protein coding gene				0.68
TGGT1_277730	-1.0379	4.9948	-1.55238	0.147297	0.945183	-4.41295	TGGT1_277730	TGGT1_277730-t26_1	TGGT1_chrXII:6,464,872..6,465,324(+)	hypothetical protein	protein coding gene				0.84
TGGT1_224680	-0.9821	6.94619	-1.5522	0.147341	0.945183	-4.41313	TGGT1_224680	TGGT1_224680-t26_1	TGGT1_chrX:2,786,738..2,789,912(-)	hypothetical protein	protein coding gene				0.74
TGGT1_220880	-1.14587	7.27018	-1.55161	0.147482	0.945183	-4.41371	TGGT1_220880	TGGT1_220880-t26_1	TGGT1_chrII:19,932..22,208(+)	hypothetical protein	protein coding gene	dynactin complex	cytoskeleton-dependent cytokinesis		-0.68
TGGT1_288820	0.913435	4.70437	1.55081	0.147673	0.945183	-4.4145	TGGT1_288820	TGGT1_288820-t26_1	TGGT1_chrIX:2,556,305..2,558,560(-)	hypothetical protein	protein coding gene	integral component of membrane	magnesium ion transport	magnesium ion transmembrane transporter activity	0.5
TGGT1_286540	-0.948913	4.75078	-1.54814	0.148309	0.945183	-4.41713	TGGT1_286540	TGGT1_286540-t26_1	TGGT1_chrV:1,644,192..1,645,577(+)	hypothetical protein	protein coding gene				1.45
TGGT1_290910	0.814045	4.48842	1.54808	0.148323	0.945183	-4.41718	TGGT1_290910	TGGT1_290910-t26_1	TGGT1_chrIX:3,738,106..3,743,566(+)	hypothetical protein	protein coding gene				-1.39
TGGT1_318400	-0.77444	5.18113	-1.54798	0.148348	0.945183	-4.41729	TGGT1_318400	TGGT1_318400-t26_1	TGGT1_chrIV:1,301,865..1,312,030(-)	hypothetical protein	protein coding gene				-4.28
TGGT1_316270	-1.26339	3.78317	-1.5478	0.148391	0.945183	-4.41746	TGGT1_316270	TGGT1_316270-t26_1	TGGT1_chrXI:5,162,270..5,163,196(+)	putative Rab geranylgeranyl transferase type II beta subunit	protein coding gene	Rab-protein geranylgeranyltransferase complex	protein geranylgeranylation	Rab geranylgeranyltransferase activity;catalytic activity;metal ion binding	-4.25
TGGT1_312970	-1.18522	3.77233	-1.54772	0.148409	0.945183	-4.41754	TGGT1_312970	TGGT1_312970-t26_1	TGGT1_chrXI:2,964,738..2,968,057(-)	hypothetical protein	protein coding gene				1.38
TGGT1_236210	-0.768804	5.80589	-1.54737	0.148492	0.945183	-4.41788	TGGT1_236210	TGGT1_236210-t26_1	TGGT1_chrX:5,216,353..5,222,014(+)	putative peptidase M16 family potein	protein coding gene		proteolysis	catalytic activity;metal ion binding;metalloendopeptidase activity;zinc ion binding	-4.74
TGGT1_210412	-1.14056	3.8905	-1.54682	0.148625	0.945183	-4.41843	TGGT1_210412	TGGT1_210412-t26_1	TGGT1_chrIX:4,606,809..4,608,130(+)	hypothetical protein	protein coding gene	integral component of membrane			0.93
TGGT1_315150	0.727283	8.14977	1.54674	0.148644	0.945183	-4.4185	TGGT1_315150	TGGT1_315150-t26_1	TGGT1_chrXI:4,467,998..4,473,119(+)	putative eukaryotic initiation factor-4E	protein coding gene	cytoplasm	translational initiation	RNA binding;translation initiation factor activity	-1.99
TGGT1_231030	-0.908567	4.61366	-1.54655	0.14869	0.945183	-4.41869	TGGT1_231030	TGGT1_231030-t26_1	TGGT1_chrVIII:1,199,756..1,202,335(-)	hypothetical protein	protein coding gene	integral component of membrane	intracellular sterol transport		-5.61
TGGT1_240510	-0.832516	4.42213	-1.54562	0.148913	0.945183	-4.4196	TGGT1_240510	TGGT1_240510-t26_1	TGGT1_chrVI:1,270,405..1,274,121(-)	hypothetical protein	protein coding gene				-4.06
TGGT1_356970	-0.888419	6.00683	-1.54556	0.148926	0.945183	-4.41966	TGGT1_356970	TGGT1_356970-t26_1	TGGT1_chrIb:1,499,684..1,499,989(+)	hypothetical protein	protein coding gene				1.65
TGGT1_304450	-1.3745	3.82389	-1.54405	0.149289	0.945183	-4.42115	TGGT1_304450	TGGT1_304450-t26_1	TGGT1_chrVIIa:478,259..479,464(+)	cation-transporting ATPase	protein coding gene	integral component of membrane			0.8
TGGT1_314422	-0.990849	6.59544	-1.54376	0.149359	0.945183	-4.42143	TGGT1_314422	TGGT1_314422-t26_1	TGGT1_chrXI:4,052,013..4,057,427(+)	rhodanese family domain-containing protein	protein coding gene			thiosulfate sulfurtransferase activity	-0.53
TGGT1_240710	0.763853	5.26884	1.5429	0.149568	0.945183	-4.42228	TGGT1_240710	TGGT1_240710-t26_1	TGGT1_chrVI:1,373,239..1,386,793(+)	RNA recognition motif-containing protein	protein coding gene		RNA processing	RNA binding;nucleic acid binding	-5
TGGT1_315130	0.849939	5.07238	1.54257	0.149645	0.945183	-4.4226	TGGT1_315130	TGGT1_315130-t26_1	TGGT1_chrXI:4,454,253..4,457,653(-)	L-isoaspartyl protein carboxyl methyltransferase family protein	protein coding gene		cellular protein modification process	protein-L-isoaspartate (D-aspartate) O-methyltransferase activity	-2.44
TGGT1_260210	0.939052	4.37622	1.54053	0.150139	0.945183	-4.42461	TGGT1_260210	TGGT1_260210-t26_1	TGGT1_chrVIIb:2,423,937..2,433,987(+)	DnaJ domain-containing protein	protein coding gene			GTP binding;nitric-oxide synthase activity	-3.47
TGGT1_306060	-0.866233	5.55038	-1.53708	0.150974	0.945183	-4.42799	TGGT1_306060	TGGT1_306060-t26_1	TGGT1_chrIX:5,560,917..5,575,203(-)	rhoptry neck protein RON8	protein coding gene	apical part of cell;apicoplast;inner membrane pellicle complex;integral component of membrane			-3.26
TGGT1_309210	-0.938609	4.98592	-1.53545	0.151371	0.945183	-4.42959	TGGT1_309210	TGGT1_309210-t26_1	TGGT1_chrXI:521,482..524,360(-)	putative peroxiredoxin 6	protein coding gene	obsolete cell	cell redox homeostasis;obsolete oxidation-reduction process	antioxidant activity;oxidoreductase activity;peroxidase activity;peroxiredoxin activity	1
TGGT1_244080	-0.754126	4.51392	-1.53522	0.151427	0.945183	-4.42981	TGGT1_244080	TGGT1_244080-t26_1	TGGT1_chrVI:2,922,506..2,924,683(+)	hypothetical protein	protein coding gene				0.26
TGGT1_308030	0.804971	6.84214	1.53484	0.151521	0.945183	-4.43019	TGGT1_308030	TGGT1_308030-t26_1	TGGT1_chrXII:459,828..469,210(+)	hypothetical protein	protein coding gene				-4.99
TGGT1_221190	0.784577	6.01203	1.53395	0.151736	0.945183	-4.43105	TGGT1_221190	TGGT1_221190-t26_1	TGGT1_chrII:99,298..101,042(+)	putative mrna cleavage factor family protein	protein coding gene	mRNA cleavage factor complex	mRNA polyadenylation	mRNA binding	-1.09
TGGT1_297330	1.02633	7.7004	1.53372	0.151794	0.945183	-4.43128	TGGT1_297330	TGGT1_297330-t26_1	TGGT1_chrII:1,658,839..1,669,689(-)	hypothetical protein	protein coding gene	integral component of membrane			-0.22
TGGT1_209880	0.861868	8.73783	1.53281	0.152015	0.945183	-4.43217	TGGT1_209880	TGGT1_209880-t26_1	TGGT1_chrIb:1,523,777..1,548,230(+)	putative glutamic acid-rcih protein	protein coding gene				-5.26
TGGT1_232590	0.997295	4.19479	1.53216	0.152174	0.945183	-4.43281	TGGT1_232590	TGGT1_232590-t26_1	TGGT1_chrVIII:2,172,555..2,179,376(-)	glutamate-cysteine ligase, catalytic subunit domain-containing protein	protein coding gene		glutathione biosynthetic process	catalytic activity;glutamate-cysteine ligase activity	1.19
TGGT1_295658	0.821255	7.27874	1.53174	0.152276	0.945183	-4.43321	TGGT1_295658	TGGT1_295658-t26_1	TGGT1_chrIa:1,611,672..1,632,204(-)	zinc finger in N-recognin protein	protein coding gene		ubiquitin-dependent protein catabolic process via the N-end rule pathway	ubiquitin protein ligase activity;ubiquitin-protein transferase activity;zinc ion binding	-1.25
TGGT1_271440	-0.819792	5.70196	-1.52941	0.152849	0.945183	-4.4355	TGGT1_271440	TGGT1_271440-t26_1	TGGT1_chrVIII:4,484,508..4,490,539(-)	NPL4 family protein	protein coding gene				-4.16
TGGT1_310030	1.10104	5.73716	1.52936	0.15286	0.945183	-4.43554	TGGT1_310030	TGGT1_310030-t26_1	TGGT1_chrXI:977,166..978,111(-)	putative cyclase-associated protein	protein coding gene		cell morphogenesis;cytoskeleton organization	actin binding	1.17
TGGT1_221440	0.801454	8.30202	1.52806	0.15318	0.945183	-4.43682	TGGT1_221440	TGGT1_221440-t26_1	TGGT1_chrII:331,090..339,189(-)	putative RPGR	protein coding gene				-3.42
TGGT1_237195	-1.16697	5.81384	-1.52742	0.153337	0.945183	-4.43744	TGGT1_237195	TGGT1_237195-t26_1	TGGT1_chrX:5,662,511..5,666,071(-)	hypothetical protein	protein coding gene				1.02
TGGT1_213040	0.738173	7.91629	1.52731	0.153363	0.945183	-4.43754	TGGT1_213040	TGGT1_213040-t26_1	TGGT1_chrV:678,396..686,336(+)	hypothetical protein	protein coding gene				-4.77
TGGT1_206360	-0.979303	7.39801	-1.52608	0.153668	0.945183	-4.43875	TGGT1_206360	TGGT1_206360-t26_1	TGGT1_chrVIIa:1,018,365..1,022,074(-)	peptidyl-tRNA hydrolase domain-containing protein	protein coding gene		translational termination	hydrolase activity;translation release factor activity	-0.28
TGGT1_299190	1.05841	8.35079	1.52513	0.153902	0.945183	-4.43968	TGGT1_299190	TGGT1_299190-t26_1	TGGT1_chrIII:2,106,784..2,109,039(+)	B-box zinc finger domain-containing protein	protein coding gene	intracellular anatomical structure		zinc ion binding	-2.58
TGGT1_220910	0.97517	8.8354	1.5244	0.154082	0.945183	-4.44039	TGGT1_220910	TGGT1_220910-t26_1	TGGT1_chrII:31,697..44,955(-)	HEAT repeat-containing protein	protein coding gene			protein binding	-2.05
TGGT1_300090	-1.66146	8.23572	-1.5234	0.15433	0.945183	-4.44137	TGGT1_300090	TGGT1_300090-t26_1	TGGT1_chrXII:186,657..187,463(+)	hypothetical protein	protein coding gene				1.03
TGGT1_222370	0.792017	5.3741	1.52081	0.154971	0.945183	-4.44389	TGGT1_222370	TGGT1_222370-t26_1	TGGT1_chrII:1,060,771..1,063,176(+)	SAG-related sequence SRS13	protein coding gene				-0.07
TGGT1_214920	-0.972086	6.95548	-1.52059	0.155026	0.945183	-4.4441	TGGT1_214920	TGGT1_214920-t26_1	TGGT1_chrX:6,478,817..6,491,129(+)	putative GPI-anchored wall transfer protein GWT1	protein coding gene	endoplasmic reticulum membrane;integral component of membrane	GPI anchor biosynthetic process	acyltransferase activity	-2.96
TGGT1_263310	-1.01441	3.50918	-1.51959	0.155274	0.945183	-4.44507	TGGT1_263310	TGGT1_263310-t26_1	TGGT1_chrVIIb:616,292..617,467(+)	putative step ii splicing factor	protein coding gene		mRNA splicing, via spliceosome	pre-mRNA 3'-splice site binding;second spliceosomal transesterification activity	-2.58
TGGT1_244650	0.97729	7.38114	1.51946	0.155307	0.945183	-4.4452	TGGT1_244650	TGGT1_244650-t26_1	TGGT1_chrVI:3,337,752..3,341,085(+)	putative eukaryotic initiation factor-5	protein coding gene		translational initiation	binding;protein binding;translation initiation factor activity	-4.08
TGGT1_316490	0.923784	4.54267	1.51899	0.155423	0.945183	-4.44566	TGGT1_316490	TGGT1_316490-t26_1	TGGT1_chrXI:5,289,549..5,291,741(+)	hypothetical protein	protein coding gene				-3.36
TGGT1_266060	-1.00535	6.37269	-1.51897	0.15543	0.945183	-4.44568	TGGT1_266060	TGGT1_266060-t26_1	TGGT1_chrIX:1,148,543..1,150,882(-)	ribosomal protein RPSA	protein coding gene	cytosolic small ribosomal subunit;intracellular anatomical structure;ribosome;small ribosomal subunit	ribosomal small subunit assembly;translation	structural constituent of ribosome	-5.48
TGGT1_306440	0.812795	6.09129	1.51892	0.155442	0.945183	-4.44573	TGGT1_306440	TGGT1_306440-t26_1	TGGT1_chrIX:5,859,042..5,870,119(+)	hypothetical protein	protein coding gene			protein binding	-1.17
TGGT1_211675	-1.01447	5.40053	-1.51868	0.1555	0.945183	-4.44596	TGGT1_211675	TGGT1_211675-t26_1	TGGT1_chrIV:1,558,686..1,559,945(+)	hypothetical protein	protein coding gene				0.19
TGGT1_244290	-0.892778	7.45209	-1.51608	0.15615	0.945183	-4.44849	TGGT1_244290	TGGT1_244290-t26_1	TGGT1_chrVI:3,073,224..3,084,978(-)	adapter-related protein	protein coding gene	membrane coat	intracellular protein transport;vesicle-mediated transport		-4.87
TGGT1_277790	0.88484	7.31488	1.51529	0.156348	0.945183	-4.44926	TGGT1_277790	TGGT1_277790-t26_1	TGGT1_chrXII:6,421,384..6,429,987(-)	hypothetical protein	protein coding gene	obsolete cell	cell redox homeostasis;intracellular signal transduction	electron transfer activity;protein-disulfide reductase activity	-2.65
TGGT1_320588	0.837507	4.07735	1.51493	0.156438	0.945183	-4.44961	TGGT1_320588	TGGT1_320588-t26_1	TGGT1_chrIV:179,297..193,857(+)	glycosyl hydrolases family 35 protein	protein coding gene		carbohydrate metabolic process	beta-galactosidase activity;hydrolase activity, hydrolyzing O-glycosyl compounds	-0.69
TGGT1_243310	0.82569	4.69854	1.51478	0.156476	0.945183	-4.44976	TGGT1_243310	TGGT1_243310-t26_1	TGGT1_chrVI:2,455,507..2,460,208(+)	hypothetical protein	protein coding gene				-3.48
TGGT1_254410	-0.894131	4.06119	-1.51421	0.15662	0.945183	-4.45031	TGGT1_254410	TGGT1_254410-t26_1	TGGT1_chrIII:1,695,545..1,701,599(-)	putative protein phosphatase 2C	protein coding gene			catalytic activity;metal ion binding;phosphoprotein phosphatase activity	-1.89
TGGT1_278565	-1.04913	4.2827	-1.51418	0.156627	0.945183	-4.45034	TGGT1_278565	TGGT1_278565-t26_1	TGGT1_chrXII:5,934,203..5,935,536(+)	hypothetical protein	protein coding gene				0.57
TGGT1_222935	-0.955897	5.40861	-1.51282	0.156968	0.945183	-4.45166	TGGT1_222935	TGGT1_222935-t26_1	TGGT1_chrII:1,298,982..1,300,317(-)	hypothetical protein	protein coding gene				1.43
TGGT1_306570	-0.995127	3.71644	-1.51147	0.157305	0.945183	-4.45297	TGGT1_306570	TGGT1_306570-t26_1	TGGT1_chrIX:5,968,703..5,975,324(-)	hypothetical protein	protein coding gene				-0.51
TGGT1_282070	-0.924515	3.85661	-1.50972	0.157747	0.945183	-4.45467	TGGT1_282070	TGGT1_282070-t26_1	TGGT1_chrVIIa:4,270,196..4,276,302(+)	hypothetical protein	protein coding gene				-2.7
TGGT1_310600	0.841094	5.62959	1.50896	0.157941	0.945183	-4.45541	TGGT1_310600	TGGT1_310600-t26_1	TGGT1_chrXI:1,431,866..1,433,068(+)	heat shock factor binding protein 1 protein	protein coding gene			transcription corepressor activity	0.89
TGGT1_299200	-0.697298	5.85271	-1.50644	0.158576	0.945183	-4.45785	TGGT1_299200	TGGT1_299200-t26_1	TGGT1_chrIII:2,102,262..2,105,060(-)	putative Bet3 transport protein	protein coding gene	Golgi apparatus;TRAPP complex;endoplasmic reticulum	Golgi vesicle transport		-3.94
TGGT1_306950	0.951156	4.13187	1.50587	0.158722	0.945183	-4.4584	TGGT1_306950	TGGT1_306950-t26_1	TGGT1_chrXI:144,600..153,644(-)	RAP domain-containing protein	protein coding gene				-5.35
TGGT1_313590A	0.73824	6.93624	1.50302	0.159446	0.945183	-4.46116	TGGT1_313590A	TGGT1_313590A-t26_1	TGGT1_chrXI:3,460,261..3,471,307(-)	hypothetical protein	protein coding gene				-2.83
TGGT1_243450	-0.783758	5.59972	-1.50204	0.159695	0.945183	-4.46211	TGGT1_243450	TGGT1_243450-t26_1	TGGT1_chrVI:2,558,040..2,561,968(+)	putative Ras-related protein Rab2BV	protein coding gene	cytoplasm;intracellular anatomical structure;nucleus	small GTPase mediated signal transduction	GTP binding;GTPase activity	-1.32
TGGT1_215450	-1.11053	3.96631	-1.50132	0.159877	0.945183	-4.4628	TGGT1_215450	TGGT1_215450-t26_1	TGGT1_chrX:6,860,999..6,861,790(+)	aquaporin 1	protein coding gene	integral component of membrane;membrane	transmembrane transport;transport	channel activity;transporter activity	0.79
TGGT1_226810	0.740315	9.71532	1.50113	0.159928	0.945183	-4.46299	TGGT1_226810	TGGT1_226810-t26_1	TGGT1_chrX:1,229,580..1,258,542(+)	histone lysine methyltransferase SET1	protein coding gene			histone-lysine N-methyltransferase activity;metal ion binding;protein binding	-3.7
TGGT1_313650	-0.916536	3.60872	-1.50089	0.159988	0.945183	-4.46322	TGGT1_313650	TGGT1_313650-t26_1	TGGT1_chrXI:3,544,226..3,545,530(-)	hypothetical protein	protein coding gene				1.6
TGGT1_315100	-1.07824	4.1913	-1.49954	0.160334	0.945183	-4.46453	TGGT1_315100	TGGT1_315100-t26_1	TGGT1_chrXI:4,418,745..4,424,702(+)	hypothetical protein	protein coding gene				0.15
TGGT1_217951	-0.987614	8.09687	-1.49948	0.160349	0.945183	-4.46459	TGGT1_217951	TGGT1_217951-t26_1	AAQM03000041:3,470..3,889(-)	hypothetical protein	protein coding gene
TGGT1_207410	-1.02856	4.85377	-1.49902	0.160466	0.945183	-4.46503	TGGT1_207410	TGGT1_207410-t26_1	TGGT1_chrIb:54,738..60,724(+)	tetratricopeptide repeat-containing protein	protein coding gene			protein binding	0.24
TGGT1_319920	0.99822	6.41519	1.49757	0.160838	0.945183	-4.46643	TGGT1_319920	TGGT1_319920-t26_1	TGGT1_chrIV:604,302..610,675(-)	2-oxo acid dehydrogenases acyltransferase (catalytic domain) domain-containing protein	protein coding gene		metabolic process	acyltransferase activity;dihydrolipoyllysine-residue acetyltransferase activity	-1.92
TGGT1_220850	-1.13817	8.31494	-1.49746	0.160866	0.945183	-4.46653	TGGT1_220850	TGGT1_220850-t26_1	TGGT1_chrII:8,401..9,128(-)	hypothetical protein	protein coding gene				-4.32
TGGT1_212810	0.730593	8.38376	1.49692	0.161003	0.945183	-4.46705	TGGT1_212810	TGGT1_212810-t26_1	TGGT1_chrV:483,033..498,963(+)	hypothetical protein	protein coding gene				-1.04
TGGT1_221675B	-0.738283	5.50919	-1.49613	0.161208	0.945183	-4.46782	TGGT1_221675B	TGGT1_221675B-t26_1	TGGT1_chrII:538,929..543,913(-)	hypothetical protein	protein coding gene				-0.68
TGGT1_318290	0.755299	4.38957	1.4954	0.161395	0.945183	-4.46853	TGGT1_318290	TGGT1_318290-t26_1	TGGT1_chrIV:1,375,872..1,384,544(-)	hypothetical protein	protein coding gene			protein binding	-0.59
TGGT1_290870	-0.960975	5.60939	-1.49495	0.161512	0.945183	-4.46896	TGGT1_290870	TGGT1_290870-t26_1	TGGT1_chrIX:3,712,274..3,716,877(+)	patched family protein	protein coding gene	integral component of membrane;membrane		hedgehog receptor activity	1.83
TGGT1_320440A	0.92951	5.94151	1.49491	0.16152	0.945183	-4.46899	TGGT1_320440A	TGGT1_320440A-t26_1	TGGT1_chrIV:293,232..297,922(+)	hypothetical protein	protein coding gene	integral component of membrane	nuclear-transcribed mRNA catabolic process	5'-3' exonuclease activity;exonuclease activity;nucleic acid binding	-3.2
TGGT1_206300	-1.01363	5.66699	-1.49452	0.16162	0.945183	-4.46937	TGGT1_206300	TGGT1_206300-t26_1	TGGT1_chrVIIa:1,051,370..1,053,847(-)	hypothetical protein	protein coding gene			methyltransferase activity	0.22
TGGT1_287210	-0.932233	4.67668	-1.49438	0.161658	0.945183	-4.46951	TGGT1_287210	TGGT1_287210-t26_1	TGGT1_chrV:1,378,941..1,381,792(-)	putative proteasome subunit alpha2	protein coding gene	cytoplasm;nucleus;proteasome core complex;proteasome core complex, alpha-subunit complex	proteolysis involved in cellular protein catabolic process;ubiquitin-dependent protein catabolic process	endopeptidase activity;threonine-type endopeptidase activity	-5.77
TGGT1_234490	-0.800581	3.70855	-1.49374	0.161823	0.945183	-4.47013	TGGT1_234490	TGGT1_234490-t26_1	TGGT1_chrX:4,310,058..4,317,471(+)	kelch repeat-containing protein	protein coding gene		tRNA processing	protein binding;transferase activity	-0.24
TGGT1_289570	0.780141	6.07293	1.49352	0.161878	0.945183	-4.47033	TGGT1_289570	TGGT1_289570-t26_1	TGGT1_chrIX:3,118,897..3,137,754(+)	phosphatidylinositol transfer protein	protein coding gene	integral component of membrane;intracellular anatomical structure	phospholipid transport;transport	phospholipid binding;phospholipid transporter activity;protein binding	-1.7
TGGT1_240770	-0.725908	9.00941	-1.49287	0.162046	0.945183	-4.47096	TGGT1_240770	TGGT1_240770-t26_1	TGGT1_chrVI:1,410,568..1,412,826(-)	cytochrome b5 family heme/steroid binding domain-containing protein	protein coding gene	integral component of membrane	fatty acid biosynthetic process;lipid biosynthetic process;obsolete oxidation-reduction process	heme binding;iron ion binding;oxidoreductase activity	-0.08
TGGT1_278440	0.920923	7.2156	1.49102	0.162525	0.945183	-4.47275	TGGT1_278440	TGGT1_278440-t26_1	TGGT1_chrXII:6,010,021..6,025,169(+)	putative SWI2/SNF2 Brahma	protein coding gene			ATP binding;DNA binding;helicase activity;hydrolase activity;nucleic acid binding;protein binding	-5.11
TGGT1_253780	-0.840117	4.28085	-1.49094	0.162546	0.945183	-4.47282	TGGT1_253780	TGGT1_253780-t26_1	TGGT1_chrIII:1,169,530..1,173,279(-)	putative GTP cyclohydrolase I	protein coding gene		tetrahydrofolate biosynthetic process	GTP cyclohydrolase I activity	0.58
TGGT1_202970	-0.835486	7.31782	-1.48966	0.162877	0.945183	-4.47406	TGGT1_202970	TGGT1_202970-t26_1	TGGT1_chrVIIa:2,807,933..2,816,397(+)	hypothetical protein	protein coding gene				-0.11
TGGT1_258850	1.08527	6.49192	1.48871	0.163123	0.945183	-4.47497	TGGT1_258850	TGGT1_258850-t26_1	TGGT1_chrVIIb:3,094,822..3,099,514(+)	hypothetical protein	protein coding gene				-0.15
TGGT1_223620	0.754838	5.01336	1.48803	0.163299	0.945183	-4.47562	TGGT1_223620	TGGT1_223620-t26_1	TGGT1_chrX:3,597,062..3,597,856(+)	putative SNARE protein	protein coding gene	Golgi apparatus;integral component of membrane	protein transport;vesicle-mediated transport	SNAP receptor activity	-4.44
TGGT1_262900	0.912431	4.75452	1.48769	0.163389	0.945183	-4.47595	TGGT1_262900	TGGT1_262900-t26_1	TGGT1_chrVIIb:913,310..921,027(+)	hypothetical protein	protein coding gene				-1.34
TGGT1_208440	-0.918185	4.38503	-1.48747	0.163445	0.945183	-4.47616	TGGT1_208440	TGGT1_208440-t26_1	TGGT1_chrIb:726,747..727,364(+)	hypothetical protein	protein coding gene				-3.54
TGGT1_238420	0.81479	4.51881	1.48707	0.163549	0.945183	-4.47655	TGGT1_238420	TGGT1_238420-t26_1	TGGT1_chrVI:224,627..231,222(+)	hypothetical protein	protein coding gene				-4.36
TGGT1_204070	-0.726469	7.79307	-1.48678	0.163624	0.945183	-4.47682	TGGT1_204070	TGGT1_204070-t26_1	TGGT1_chrVIIa:1,914,309..1,920,183(-)	YT521-B family protein	protein coding gene			RNA binding	-4.28
TGGT1_259980	-0.889202	4.32358	-1.48558	0.163939	0.945183	-4.47799	TGGT1_259980	TGGT1_259980-t26_1	TGGT1_chrVIIb:2,531,634..2,539,640(-)	DnaJ domain-containing protein	protein coding gene	integral component of membrane		heat shock protein binding	-2.71
TGGT1_273200	0.735032	7.00705	1.48508	0.164067	0.945183	-4.47846	TGGT1_273200	TGGT1_273200-t26_1	TGGT1_chrVIII:3,618,937..3,623,620(+)	hypothetical protein	protein coding gene	integral component of membrane			-0.3
TGGT1_225080	-0.732499	6.40839	-1.48501	0.164086	0.945183	-4.47853	TGGT1_225080	TGGT1_225080-t26_1	TGGT1_chrX:2,450,681..2,451,929(+)	ribosomal protein RPS18	protein coding gene	intracellular anatomical structure;ribosome	translation	RNA binding;nucleic acid binding;structural constituent of ribosome	-4.15
TGGT1_320150	-0.705019	4.83808	-1.48486	0.164125	0.945183	-4.47867	TGGT1_320150	TGGT1_320150-t26_1	TGGT1_chrIV:408,247..415,941(-)	elongation factor Tu GTP binding domain-containing protein	protein coding gene			GTP binding;GTPase activity;translation elongation factor activity	-0.84
TGGT1_253100	-1.0812	3.97985	-1.48459	0.164196	0.945183	-4.47893	TGGT1_253100	TGGT1_253100-t26_1	TGGT1_chrIII:722,455..724,014(-)	hypothetical protein	protein coding gene	integral component of membrane			0.1
TGGT1_247040	-0.877601	6.69486	-1.48222	0.164816	0.945183	-4.48121	TGGT1_247040	TGGT1_247040-t26_1	TGGT1_chrXII:3,051,933..3,058,222(-)	hypothetical protein	protein coding gene				-3.37
TGGT1_305190	0.714613	5.90691	1.47854	0.165782	0.945183	-4.48474	TGGT1_305190	TGGT1_305190-t26_1	TGGT1_chrIX:5,054,885..5,060,316(-)	CorA family Mg2+ transporter protein	protein coding gene	integral component of membrane			-3.16
TGGT1_206350	-0.894384	4.45985	-1.47796	0.165935	0.945183	-4.48529	TGGT1_206350	TGGT1_206350-t26_1	TGGT1_chrVIIa:1,025,477..1,027,566(+)	putative ER-retrevial receptor Ter1p	protein coding gene	endoplasmic reticulum;integral component of membrane	protein retention in ER lumen	ER retention sequence binding	1.54
TGGT1_213065	-0.829645	8.57262	-1.47793	0.165942	0.945183	-4.48532	TGGT1_213065	TGGT1_213065-t26_1	TGGT1_chrV:708,419..708,963(+)	hypothetical protein	protein coding gene				0.51
TGGT1_225120	0.940503	4.83089	1.47686	0.166224	0.945183	-4.48635	TGGT1_225120	TGGT1_225120-t26_1	TGGT1_chrX:2,398,071..2,401,703(+)	hypothetical protein	protein coding gene				0.64
TGGT1_309590	-0.749275	6.85082	-1.47671	0.166264	0.945183	-4.48649	TGGT1_309590	TGGT1_309590-t26_1	TGGT1_chrXI:707,942..709,312(+)	rhoptry protein ROP1	protein coding gene	apical part of cell;symbiont-containing vacuole			1.59
TGGT1_211090	0.927105	3.9686	1.47643	0.166338	0.945183	-4.48676	TGGT1_211090	TGGT1_211090-t26_1	TGGT1_chrIV:1,866,785..1,871,989(-)	aminotransferase, class V superfamily protein	protein coding gene		[2Fe-2S] cluster assembly;carboxylic acid metabolic process;cellular amino acid metabolic process;metabolic process	carboxy-lyase activity;catalytic activity;cysteine desulfurase activity;lyase activity;pyridoxal phosphate binding;transaminase activity	-3.54
TGGT1_410090	-0.81293	6.10052	-1.47277	0.167307	0.945183	-4.49027	TGGT1_410090	TGGT1_410090-t26_1	AAQM03000233:1,403..2,583(-)	hypothetical protein	protein coding gene
TGGT1_310690	-1.06199	4.46283	-1.47107	0.167758	0.945183	-4.49189	TGGT1_310690	TGGT1_310690-t26_1	TGGT1_chrXI:1,485,393..1,486,506(+)	hypothetical protein	protein coding gene				-0.12
TGGT1_277540	0.805163	6.08716	1.47046	0.167919	0.945183	-4.49247	TGGT1_277540	TGGT1_277540-t26_1	TGGT1_chrXII:6,538,402..6,546,741(-)	hypothetical protein	protein coding gene	Slx1-Slx4 complex;nucleus	DNA repair;DNA replication	5'-flap endonuclease activity	-1.96
TGGT1_270865	0.733113	6.45986	1.47002	0.168036	0.945183	-4.49289	TGGT1_270865	TGGT1_270865-t26_1	TGGT1_chrVIII:4,921,378..4,938,757(-)	putative adenylate cyclase	protein coding gene		cyclic nucleotide biosynthetic process;intracellular signal transduction	adenylate cyclase activity;phosphorus-oxygen lyase activity	-1.12
TGGT1_410300	-0.807694	5.90646	-1.46845	0.168455	0.945183	-4.49439	TGGT1_410300	TGGT1_410300-t26_1	TGGT1_chrXI:5,376,441..5,376,782(+)	hypothetical protein	protein coding gene				-1.51
TGGT1_220150	0.896854	3.83786	1.46825	0.168509	0.945183	-4.49458	TGGT1_220150	TGGT1_220150-t26_1	TGGT1_chrV:69,078..70,696(+)	putative 50S ribosomal protein L16	protein coding gene	ribosome	translation	rRNA binding;structural constituent of ribosome	-2.48
TGGT1_271174	-0.935363	6.12838	-1.46823	0.168514	0.945183	-4.4946	TGGT1_271174	TGGT1_271174-t26_1	TGGT1_chrVIII:4,651,838..4,653,139(+)	hypothetical protein	protein coding gene	integral component of membrane			0.56
TGGT1_251450	0.762709	6.82129	1.46796	0.168586	0.945183	-4.49486	TGGT1_251450	TGGT1_251450-t26_1	TGGT1_chrXII:5,315,453..5,323,183(+)	hypothetical protein	protein coding gene			protein binding	-2.14
TGGT1_254720	-0.784638	6.97831	-1.46458	0.169491	0.945183	-4.49808	TGGT1_254720	TGGT1_254720-t26_1	TGGT1_chrIII:1,884,681..1,885,484(+)	dense granule protein GRA8	protein coding gene	apical part of cell;symbiont-containing vacuole			1.56
TGGT1_280518	1.1029	7.66246	1.46414	0.169608	0.945183	-4.4985	TGGT1_280518	TGGT1_280518-t26_1	TGGT1_chrVIIa:317,406..319,949(+)	hypothetical protein	protein coding gene				0.98
TGGT1_304730	-0.930154	5.18021	-1.46399	0.169649	0.945183	-4.49864	TGGT1_304730	TGGT1_304730-t26_1	TGGT1_chrVIIa:646,888..650,653(-)	Mob1/phocein family protein	protein coding gene				1.52
TGGT1_227615	-0.755886	5.57398	-1.4637	0.169726	0.945183	-4.49891	TGGT1_227615	TGGT1_227615-t26_1	TGGT1_chrX:781,229..783,483(+)	hypothetical protein	protein coding gene				1.77
TGGT1_281420	0.923046	6.12738	1.46369	0.169728	0.945183	-4.49892	TGGT1_281420	TGGT1_281420-t26_1	TGGT1_chrVIIa:3,987,998..3,995,955(-)	histone deacetylase HDAC1	protein coding gene		inositol phosphate biosynthetic process	NAD-dependent histone deacetylase activity (H3-K14 specific);NAD-dependent histone deacetylase activity (H3-K9 specific);NAD-dependent histone deacetylase activity (H4-K16 specific);histone deacetylase activity (H3-K14 specific);histone deacetylase activity (H3-K9 specific);histone deacetylase activ	-3.29
TGGT1_410370	-0.702771	5.81344	-1.46335	0.169822	0.945183	-4.49926	TGGT1_410370	TGGT1_410370-t26_1	AAQM03000265:733..2,584(+)	putative transmembrane protein	protein coding gene	integral component of membrane
TGGT1_289670	-0.934122	7.47539	-1.46274	0.169985	0.945183	-4.49983	TGGT1_289670	TGGT1_289670-t26_1	TGGT1_chrIX:3,178,486..3,181,280(+)	DNA repair metallo-beta-lactamase	protein coding gene				0.72
TGGT1_288945	-1.00462	4.35613	-1.46232	0.170097	0.945183	-4.50023	TGGT1_288945	TGGT1_288945-t26_1	TGGT1_chrIX:2,669,776..2,674,310(-)	hypothetical protein	protein coding gene				1.02
TGGT1_295340	0.868195	4.22666	1.46215	0.170144	0.945183	-4.5004	TGGT1_295340	TGGT1_295340-t26_1	TGGT1_chrIa:1,797,323..1,802,019(+)	UV excision repair protein Rad23 protein	protein coding gene	host cell nucleus	nucleotide-excision repair;proteasome-mediated ubiquitin-dependent protein catabolic process	damaged DNA binding;protein binding	-0.37
TGGT1_260190	-0.87047	4.55146	-1.46178	0.170244	0.945183	-4.50075	TGGT1_260190	TGGT1_260190-t26_1	TGGT1_chrVIIb:2,444,928..2,447,434(+)	microneme protein MIC13	protein coding gene				-0.01
TGGT1_249660	0.780158	4.78578	1.46113	0.170418	0.945183	-4.50136	TGGT1_249660	TGGT1_249660-t26_1	TGGT1_chrXII:4,653,013..4,654,995(+)	hypothetical protein	protein coding gene	integral component of membrane			0.39
TGGT1_266890	0.860218	5.81532	1.46018	0.170675	0.945183	-4.50227	TGGT1_266890	TGGT1_266890-t26_1	TGGT1_chrIX:747,681..750,701(+)	hypothetical protein	protein coding gene				1.28
TGGT1_205070	-0.715913	4.6469	-1.45975	0.170791	0.945183	-4.50268	TGGT1_205070	TGGT1_205070-t26_1	TGGT1_chrVIIa:1,554,522..1,555,378(+)	hypothetical protein	protein coding gene				1.25
TGGT1_225102	-1.0165	3.55272	-1.45969	0.170805	0.945183	-4.50273	TGGT1_225102	TGGT1_225102-t26_1	TGGT1_chrX:2,434,743..2,437,129(+)	hypothetical protein	protein coding gene				-0.62
TGGT1_261670	-1.00069	4.19981	-1.45928	0.170915	0.945183	-4.50312	TGGT1_261670	TGGT1_261670-t26_1	TGGT1_chrVIIb:1,570,202..1,572,358(+)	ribonuclease H1/H2 small subunit protein	protein coding gene	ribonuclease H2 complex	RNA catabolic process		0.72
TGGT1_202470	1.04016	5.19441	1.45927	0.17092	0.945183	-4.50314	TGGT1_202470	TGGT1_202470-t26_1	TGGT1_chrVIIa:3,201,329..3,205,558(+)	rRNA metabolism protein, SBDS family protein	protein coding gene		ribosome biogenesis	nucleic acid binding	-2.7
TGGT1_240690	0.838064	5.01885	1.45894	0.171009	0.945183	-4.50345	TGGT1_240690	TGGT1_240690-t26_1	TGGT1_chrVI:1,359,050..1,361,470(-)	S-adenosyl methionine synthetase	protein coding gene		S-adenosylmethionine biosynthetic process;one-carbon metabolic process	ATP binding;metal ion binding;methionine adenosyltransferase activity	-4.44
TGGT1_237170	-1.07111	4.32756	-1.45785	0.171303	0.945183	-4.50448	TGGT1_237170	TGGT1_237170-t26_1	TGGT1_chrX:5,652,861..5,658,327(+)	hypothetical protein	protein coding gene				1.23
TGGT1_267450	-0.857247	3.91223	-1.45762	0.171366	0.945183	-4.5047	TGGT1_267450	TGGT1_267450-t26_1	TGGT1_chrIX:470,535..482,639(+)	alpha-tubulin suppressor protein	protein coding gene	integral component of membrane			0.77
TGGT1_311800	-0.821525	5.72053	-1.45691	0.171559	0.945183	-4.50538	TGGT1_311800	TGGT1_311800-t26_1	TGGT1_chrXI:2,255,955..2,259,882(-)	endonuclease/exonuclease/phosphatase family protein	protein coding gene			endonuclease activity;exonuclease activity	-0.58
TGGT1_255440	0.719247	6.79265	1.45602	0.1718	0.945183	-4.50623	TGGT1_255440	TGGT1_255440-t26_1	TGGT1_chrVIIb:4,732,506..4,734,913(+)	hypothetical protein	protein coding gene				-2.65
TGGT1_261940	0.87367	3.96069	1.45593	0.171825	0.945183	-4.50631	TGGT1_261940	TGGT1_261940-t26_1	TGGT1_chrVIIb:1,465,011..1,470,685(+)	hydrolase, alpha/beta fold family protein	protein coding gene			hydrolase activity	-1.1
TGGT1_266850	-0.95492	4.73766	-1.45584	0.171849	0.945183	-4.5064	TGGT1_266850	TGGT1_266850-t26_1	TGGT1_chrIX:762,780..765,366(+)	3-demethylubiquinone-9 3-O-methyltransferase	protein coding gene	extrinsic component of mitochondrial inner membrane	metabolic process;methylation;ubiquinone biosynthetic process	2-polyprenyl-6-methoxy-1,4-benzoquinone methyltransferase activity;3-demethylubiquinone-9 3-O-methyltransferase activity;hexaprenyldihydroxybenzoate methyltransferase activity;methyltransferase activity	-4.49
TGGT1_243980	1.03723	3.66869	1.45569	0.17189	0.945183	-4.50654	TGGT1_243980	TGGT1_243980-t26_1	TGGT1_chrVI:2,849,413..2,849,826(-)	hypothetical protein	protein coding gene				-3.21
TGGT1_208510	0.700705	5.44894	1.45545	0.171953	0.945183	-4.50676	TGGT1_208510	TGGT1_208510-t26_1	TGGT1_chrIb:755,657..761,678(+)	hypothetical protein	protein coding gene				-0.44
TGGT1_363340	-1.16053	9.30269	-1.45501	0.172074	0.945183	-4.50718	TGGT1_363340	TGGT1_363340-t26_1	AAQM03000384:1,641..1,928(+)	hypothetical protein	protein coding gene
TGGT1_220420	-1.04824	4.77924	-1.45406	0.172331	0.945183	-4.50808	TGGT1_220420	TGGT1_220420-t26_1	TGGT1_chrV:259,068..269,900(+)	3'5'-cyclic nucleotide phosphodiesterase domain-containing protein	protein coding gene	integral component of membrane	signal transduction	3',5'-cyclic-nucleotide phosphodiesterase activity;metal ion binding;phosphoric diester hydrolase activity	1.23
TGGT1_269417	-0.851923	3.94877	-1.4532	0.172564	0.945183	-4.50889	TGGT1_269417	TGGT1_269417-t26_1	TGGT1_chrVIII:5,815,788..5,816,625(+)	hypothetical protein	protein coding gene				1.78
TGGT1_363620	-0.989145	5.94944	-1.4521	0.172865	0.945183	-4.50994	TGGT1_363620	TGGT1_363620-t26_1	TGGT1_chrXI:1,021,593..1,022,141(-)	hypothetical protein	protein coding gene				0.95
TGGT1_271420	0.677636	5.30958	1.4512	0.173111	0.945183	-4.51079	TGGT1_271420	TGGT1_271420-t26_1	TGGT1_chrVIII:4,506,559..4,508,757(-)	porphobilinogen deaminase	protein coding gene	integral component of membrane	peptidyl-pyrromethane cofactor linkage;tetrapyrrole biosynthetic process	hydroxymethylbilane synthase activity	-3.93
TGGT1_241870	0.96992	7.60479	1.44995	0.173452	0.945183	-4.51198	TGGT1_241870	TGGT1_241870-t26_1	TGGT1_chrVI:1,713,084..1,721,973(+)	tRNA ligase class I (E and Q), catalytic domain-containing protein	protein coding gene	cytoplasm	tRNA aminoacylation;tRNA aminoacylation for protein translation	ATP binding;aminoacyl-tRNA ligase activity;glutamate-tRNA ligase activity;nucleotide binding	-4.35
TGGT1_235420	0.711751	7.97695	1.4491	0.173684	0.945183	-4.51278	TGGT1_235420	TGGT1_235420-t26_1	TGGT1_chrX:4,743,542..4,757,528(-)	hypothetical protein	protein coding gene				-4.8
TGGT1_271375	-1.2777	5.16341	-1.44843	0.17387	0.945183	-4.51342	TGGT1_271375	TGGT1_271375-t26_1	TGGT1_chrVIII:4,528,252..4,529,136(+)	hypothetical protein	protein coding gene				0.59
TGGT1_318540	0.877339	4.34683	1.44731	0.174177	0.945183	-4.51448	TGGT1_318540	TGGT1_318540-t26_1	TGGT1_chrIV:1,177,943..1,180,617(-)	calcium binding egf domain-containing protein	protein coding gene			calcium ion binding	0.77
TGGT1_224180	0.756578	4.60675	1.44709	0.174236	0.945183	-4.51469	TGGT1_224180	TGGT1_224180-t26_1	TGGT1_chrX:3,177,954..3,183,484(-)	hypothetical protein	protein coding gene			protein binding	-0.06
TGGT1_291590	0.757324	7.70382	1.44705	0.174246	0.945183	-4.51472	TGGT1_291590	TGGT1_291590-t26_1	TGGT1_chrIX:4,085,155..4,090,816(+)	hypothetical protein	protein coding gene				-0.13
TGGT1_230980	0.678947	6.75733	1.44659	0.174373	0.945183	-4.51516	TGGT1_230980	TGGT1_230980-t26_1	TGGT1_chrVIII:1,151,501..1,167,169(-)	myosin I	protein coding gene	myosin complex		ATP binding;actin binding;cytoskeletal motor activity;protein binding	0.21
TGGT1_246050	0.836943	6.96417	1.44623	0.174471	0.945183	-4.5155	TGGT1_246050	TGGT1_246050-t26_1	TGGT1_chrXII:2,558,051..2,564,072(-)	hypothetical protein	protein coding gene				-4.83
TGGT1_248160	0.876309	5.85993	1.44518	0.174762	0.945183	-4.5165	TGGT1_248160	TGGT1_248160-t26_1	TGGT1_chrXII:3,638,972..3,649,427(+)	hypothetical protein	protein coding gene	Ku70:Ku80 complex;integral component of membrane;nucleus	double-strand break repair via nonhomologous end joining;telomere maintenance	DNA binding;DNA helicase activity;damaged DNA binding;telomeric DNA binding	-0.75
TGGT1_248350	-1.08036	5.92188	-1.44467	0.174901	0.945183	-4.51697	TGGT1_248350	TGGT1_248350-t26_1	TGGT1_chrXII:3,754,791..3,756,073(+)	hypothetical protein	protein coding gene				1.44
TGGT1_213072	0.733504	8.29205	1.44303	0.175353	0.945183	-4.51852	TGGT1_213072	TGGT1_213072-t26_1	TGGT1_chrV:713,078..726,399(+)	Sec1 family protein	protein coding gene		vesicle docking involved in exocytosis;vesicle-mediated transport		-3.23
TGGT1_237860	0.766269	6.81297	1.44181	0.175691	0.945183	-4.51968	TGGT1_237860	TGGT1_237860-t26_1	TGGT1_chrIV:2,445,963..2,463,136(+)	protein kinase domain-containing protein	protein coding gene		protein phosphorylation	ATP binding;calcium ion binding;myosin light chain kinase activity;protein kinase activity	-3.24
TGGT1_223540	-0.683059	5.42449	-1.44163	0.175741	0.945183	-4.51985	TGGT1_223540	TGGT1_223540-t26_1	TGGT1_chrX:3,650,759..3,662,029(-)	importin-beta N-terminal domain-containing protein	protein coding gene	nucleus	intracellular protein transport	Ran GTPase binding;obsolete protein transporter activity	-2.34
TGGT1_278940	0.732522	4.71617	1.44087	0.17595	0.945183	-4.52056	TGGT1_278940	TGGT1_278940-t26_1	TGGT1_chrXII:5,652,138..5,661,861(+)	HECT-domain (ubiquitin-transferase) domain-containing protein	protein coding gene	intracellular anatomical structure	cellular protein modification process	acid-amino acid ligase activity;ubiquitin-protein transferase activity	-0.32
TGGT1_311010	-0.80076	3.95084	-1.44038	0.176085	0.945183	-4.52102	TGGT1_311010	TGGT1_311010-t26_1	TGGT1_chrXI:1,687,767..1,688,366(-)	hypothetical protein	protein coding gene				1.74
TGGT1_410160	-1.38245	6.15967	-1.43975	0.17626	0.945183	-4.52162	TGGT1_410160	TGGT1_410160-t26_1	AAQM03000243:1,739..3,007(-)	hypothetical protein	protein coding gene
TGGT1_245640	-0.871325	5.53107	-1.43953	0.176323	0.945183	-4.52183	TGGT1_245640	TGGT1_245640-t26_1	TGGT1_chrXII:2,379,517..2,382,152(-)	hypothetical protein	protein coding gene				-0.33
TGGT1_293330	0.697857	8.36306	1.43795	0.176759	0.945183	-4.52331	TGGT1_293330	TGGT1_293330-t26_1	TGGT1_chrIa:248,030..252,622(+)	hypothetical protein	protein coding gene				-2.24
TGGT1_225210	-0.953225	5.10784	-1.43673	0.177101	0.945183	-4.52447	TGGT1_225210	TGGT1_225210-t26_1	TGGT1_chrX:2,316,286..2,316,834(-)	hypothetical protein	protein coding gene				1.36
TGGT1_262810	0.725099	6.61642	1.4363	0.17722	0.945183	-4.52487	TGGT1_262810	TGGT1_262810-t26_1	TGGT1_chrVIIb:984,694..986,350(-)	iron donor protein CyaY protein	protein coding gene		iron-sulfur cluster assembly	ferric iron binding	-3.34
TGGT1_217961	0.746714	4.93905	1.43469	0.17767	0.945183	-4.52639	TGGT1_217961	TGGT1_217961-t26_1	AAQM03000448:236..2,245(-)	hypothetical protein	protein coding gene
TGGT1_285710	-0.748168	4.3227	-1.43375	0.177931	0.945183	-4.52727	TGGT1_285710	TGGT1_285710-t26_1	TGGT1_chrV:2,131,095..2,132,087(+)	hypothetical protein	protein coding gene				0.55
TGGT1_222940	-0.853241	7.42614	-1.43268	0.17823	0.945183	-4.52828	TGGT1_222940	TGGT1_222940-t26_1	TGGT1_chrII:1,301,236..1,302,833(+)	hypothetical protein	protein coding gene				-0.23
TGGT1_297065	-1.23826	3.86366	-1.43087	0.178737	0.945183	-4.52998	TGGT1_297065	TGGT1_297065-t26_1	TGGT1_chrII:1,490,663..1,491,337(+)	hypothetical protein	protein coding gene				1.17
TGGT1_300240	-0.809379	6.93733	-1.43011	0.178951	0.945183	-4.5307	TGGT1_300240	TGGT1_300240-t26_1	TGGT1_chrXII:99,372..102,470(-)	putative syntaxin 6 protein	protein coding gene	integral component of membrane;membrane	Golgi vesicle transport;vesicle-mediated transport		-4.38
TGGT1_262680	-0.889783	5.86208	-1.4292	0.179206	0.945183	-4.53155	TGGT1_262680	TGGT1_262680-t26_1	TGGT1_chrVIIb:1,059,551..1,062,499(-)	hypothetical protein	protein coding gene				0.74
TGGT1_313210	-0.688926	6.56753	-1.42906	0.179245	0.945183	-4.53168	TGGT1_313210	TGGT1_313210-t26_1	TGGT1_chrXI:3,141,463..3,148,881(-)	hypothetical protein	protein coding gene				-1.01
TGGT1_214295	-0.915228	5.70094	-1.42859	0.179376	0.945183	-4.53212	TGGT1_214295	TGGT1_214295-t26_1	TGGT1_chrX:6,109,133..6,110,074(-)	hypothetical protein	protein coding gene	integral component of membrane			2.26
TGGT1_203260	0.69641	6.31414	1.42718	0.179773	0.945183	-4.53344	TGGT1_203260	TGGT1_203260-t26_1	TGGT1_chrVIIa:2,530,882..2,537,693(-)	hypothetical protein	protein coding gene	host cell nucleus	DNA repair		-2.45
TGGT1_297120	-0.902089	3.94353	-1.42684	0.179871	0.945183	-4.53377	TGGT1_297120	TGGT1_297120-t26_1	TGGT1_chrII:1,525,947..1,530,326(+)	hypothetical protein	protein coding gene				-0.78
TGGT1_319900	0.715946	5.54436	1.42646	0.179978	0.945183	-4.53412	TGGT1_319900	TGGT1_319900-t26_1	TGGT1_chrIV:622,899..634,009(-)	hypothetical protein	protein coding gene				-1.47
TGGT1_311110	0.725831	6.49257	1.42634	0.180012	0.945183	-4.53423	TGGT1_311110	TGGT1_311110-t26_1	TGGT1_chrXI:1,777,787..1,778,994(+)	putative Ubiquitin-fold modifier 1 precursor family protein	protein coding gene		protein ufmylation		0.7
TGGT1_225460	-0.77574	5.56036	-1.42618	0.180056	0.945183	-4.53438	TGGT1_225460	TGGT1_225460-t26_1	TGGT1_chrX:2,134,076..2,135,816(-)	hypothetical protein	protein coding gene				1.09
TGGT1_310118	0.942093	6.94159	1.42595	0.180122	0.945183	-4.5346	TGGT1_310118	TGGT1_310118-t26_1	TGGT1_chrXI:1,022,614..1,028,261(-)	hypothetical protein	protein coding gene				-5.58
TGGT1_216860	-0.767048	5.26749	-1.42591	0.180134	0.945183	-4.53464	TGGT1_216860	TGGT1_216860-t26_1	TGGT1_chrXI:5,764,687..5,768,776(+)	DEAD (Asp-Glu-Ala-Asp) box polypeptide DDX39	protein coding gene			ATP binding;helicase activity;nucleic acid binding	-5.17
TGGT1_316230	0.924893	10.2191	1.4258	0.180163	0.945183	-4.53474	TGGT1_316230	TGGT1_316230-t26_1	TGGT1_chrXI:5,135,506..5,143,895(-)	putative SAC1 phosphoinositide phosphatase	protein coding gene	integral component of membrane		phosphoric ester hydrolase activity	-1.35
TGGT1_412230	-0.832949	5.80359	-1.42534	0.180295	0.945183	-4.53517	TGGT1_412230	TGGT1_412230-t26_1	AAQM03000562:2,277..2,359(-)	tRNA-Tyr	ncRNA gene
TGGT1_263500	-0.735037	4.70466	-1.42514	0.180351	0.945183	-4.53536	TGGT1_263500	TGGT1_263500-t26_1	TGGT1_chrVIIb:491,007..496,795(+)	putative vacuolar protein sorting-associated protein 26	protein coding gene	retromer complex	intracellular protein transport;vacuolar transport		-4.09
TGGT1_254370	0.717649	6.964	1.42465	0.180489	0.945183	-4.53582	TGGT1_254370	TGGT1_254370-t26_1	TGGT1_chrIII:1,634,182..1,672,467(+)	guanylyl cyclase	protein coding gene	integral component of membrane	cyclic nucleotide biosynthetic process;intracellular signal transduction;metabolic process;phospholipid transport	ATP binding;ATPase-coupled intramembrane lipid transporter activity;catalytic activity;guanylate cyclase activity;hydrolase activity;magnesium ion binding;metal ion binding;nucleotide binding;phosphorus-oxygen lyase activity	-3.56
TGGT1_261530	-0.786525	4.08193	-1.42464	0.180491	0.945183	-4.53583	TGGT1_261530	TGGT1_261530-t26_1	TGGT1_chrVIIb:1,638,349..1,643,797(-)	eukaryotic aspartyl protease superfamily protein	protein coding gene		proteolysis	aspartic-type endopeptidase activity	2.48
TGGT1_270910	-0.909943	3.58034	-1.42456	0.180515	0.945183	-4.5359	TGGT1_270910	TGGT1_270910-t26_1	TGGT1_chrVIII:4,879,465..4,883,873(+)	acyltransferase domain-containing protein	protein coding gene		glycerophospholipid metabolic process;metabolic process	acyltransferase activity;glycerol-3-phosphate O-acyltransferase activity;sn-1-glycerol-3-phosphate C16:0-DCA-CoA acyl transferase activity	-2.13
TGGT1_209250	0.765423	6.55237	1.42405	0.180659	0.945183	-4.53638	TGGT1_209250	TGGT1_209250-t26_1	TGGT1_chrIb:1,161,236..1,166,853(+)	hypothetical protein	protein coding gene	integral component of membrane			-0.51
TGGT1_212180	-0.945544	4.70001	-1.42378	0.180736	0.945183	-4.53664	TGGT1_212180	TGGT1_212180-t26_1	TGGT1_chrX:3,898,473..3,899,480(-)	hypothetical protein	protein coding gene				0.32
TGGT1_205630	-0.714186	7.50872	-1.42337	0.18085	0.945183	-4.53701	TGGT1_205630	TGGT1_205630-t26_1	TGGT1_chrVIIa:1,164,537..1,164,947(+)	hypothetical protein	protein coding gene				0.26
TGGT1_230820	0.833541	4.3939	1.42239	0.181128	0.945183	-4.53793	TGGT1_230820	TGGT1_230820-t26_1	TGGT1_chrVIII:998,534..1,000,300(+)	hypothetical protein	protein coding gene	integral component of membrane;membrane			-3.19
TGGT1_220212	0.792959	5.69191	1.42162	0.181347	0.945183	-4.53865	TGGT1_220212	TGGT1_220212-t26_1	TGGT1_chrV:118,081..123,731(+)	pseudouridine synthase	protein coding gene		RNA modification;pseudouridine synthesis	RNA binding;pseudouridine synthase activity;tRNA pseudouridine synthase activity	-2.21
TGGT1_319500	0.866837	3.82545	1.42104	0.181512	0.945183	-4.5392	TGGT1_319500	TGGT1_319500-t26_1	TGGT1_chrIV:898,988..908,464(+)	hypothetical protein	protein coding gene	integral component of membrane			-3.5
TGGT1_244370	-0.693914	4.92162	-1.42048	0.181671	0.945183	-4.53972	TGGT1_244370	TGGT1_244370-t26_1	TGGT1_chrVI:3,132,400..3,134,154(+)	putative TDC1	protein coding gene	integral component of membrane			-3.06
TGGT1_212290	-0.710873	5.26993	-1.41869	0.182182	0.945183	-4.5414	TGGT1_212290	TGGT1_212290-t26_1	TGGT1_chrX:3,845,925..3,847,625(-)	ribosomal protein RPS19	protein coding gene	intracellular anatomical structure;ribosome	translation	structural constituent of ribosome	-4.49
TGGT1_222860	-0.812146	6.81669	-1.41723	0.182597	0.945183	-4.54276	TGGT1_222860	TGGT1_222860-t26_1	TGGT1_chrII:1,241,196..1,252,687(-)	putative eukaryotic translation initiation factor	protein coding gene	eukaryotic 43S preinitiation complex;eukaryotic 48S preinitiation complex;eukaryotic translation initiation factor 3 complex	formation of cytoplasmic translation initiation complex;translational initiation	RNA binding;nucleic acid binding;protein binding;translation initiation factor activity;translation initiation factor binding	-4.47
TGGT1_205500	0.790795	9.16361	1.41675	0.182735	0.945183	-4.54321	TGGT1_205500	TGGT1_205500-t26_1	TGGT1_chrVIIa:1,278,562..1,285,671(+)	hypothetical protein	protein coding gene	small-subunit processome	rRNA processing		-4.61
TGGT1_215230	0.683601	6.74226	1.41645	0.182821	0.945183	-4.54349	TGGT1_215230	TGGT1_215230-t26_1	TGGT1_chrX:6,720,798..6,728,105(-)	RNA recognition motif-containing protein	protein coding gene		mRNA splicing, via spliceosome	RNA binding;nucleic acid binding	-5.81
TGGT1_273330	0.732709	5.31757	1.41629	0.182866	0.945183	-4.54364	TGGT1_273330	TGGT1_273330-t26_1	TGGT1_chrVIII:3,584,221..3,587,535(-)	hypothetical protein	protein coding gene				-3.72
TGGT1_225160	0.775691	6.96065	1.41615	0.182907	0.945183	-4.54377	TGGT1_225160	TGGT1_225160-t26_1	TGGT1_chrX:2,354,594..2,355,799(+)	hypothetical protein	protein coding gene	integral component of membrane			2.07
TGGT1_214490	0.731231	5.54224	1.41563	0.183055	0.945183	-4.54426	TGGT1_214490	TGGT1_214490-t26_1	TGGT1_chrX:6,200,575..6,209,880(-)	peptidase M16 inactive domain-containing protein	protein coding gene		proteolysis	catalytic activity;metal ion binding;metalloendopeptidase activity;zinc ion binding	-4.1
TGGT1_207640	-0.716147	5.40975	-1.41544	0.18311	0.945183	-4.54443	TGGT1_207640	TGGT1_207640-t26_1	TGGT1_chrIb:186,451..201,730(-)	isoleucyl-tRNA synthetase family protein	protein coding gene	cytoplasm	isoleucyl-tRNA aminoacylation;tRNA aminoacylation for protein translation	ATP binding;aminoacyl-tRNA editing activity;aminoacyl-tRNA ligase activity;isoleucine-tRNA ligase activity;nucleotide binding;tRNA binding	-4.61
TGGT1_294210	-1.01077	3.84889	-1.41491	0.18326	0.945183	-4.54492	TGGT1_294210	TGGT1_294210-t26_1	TGGT1_chrIa:693,722..701,672(-)	hypothetical protein	protein coding gene				0.93
TGGT1_281640	0.833211	5.70018	1.41489	0.183266	0.945183	-4.54494	TGGT1_281640	TGGT1_281640-t26_1	TGGT1_chrVIIa:4,139,783..4,146,429(+)	hypothetical protein	protein coding gene	integral component of membrane			-2.02
TGGT1_206640	0.796922	6.51882	1.41475	0.183307	0.945183	-4.54507	TGGT1_206640	TGGT1_206640-t26_1	TGGT1_chrVIIa:732,834..742,091(+)	hypothetical protein	protein coding gene				-1.45
TGGT1_309170	0.719812	4.61704	1.41355	0.183652	0.945183	-4.5462	TGGT1_309170	TGGT1_309170-t26_1	TGGT1_chrXI:496,176..501,689(-)	TAF7-like RNA polymerase II TAF7L	protein coding gene	transcription factor TFIID complex	transcription initiation from RNA polymerase II promoter		-2.66
TGGT1_217670	-0.882482	5.00266	-1.41322	0.183745	0.945183	-4.5465	TGGT1_217670	TGGT1_217670-t26_1	TGGT1_chrXII:1,923,229..1,928,468(+)	ribosomal protein RPS6	protein coding gene	integral component of membrane;ribosome	translation	rRNA binding;structural constituent of ribosome	-2.38
TGGT1_229640	0.65755	6.38183	1.41276	0.183879	0.945183	-4.54694	TGGT1_229640	TGGT1_229640-t26_1	TGGT1_chrVIII:347,644..355,417(+)	hypothetical protein	protein coding gene				-0.1
TGGT1_315160	-0.808165	6.68335	-1.41222	0.184032	0.945183	-4.54743	TGGT1_315160	TGGT1_315160-t26_1	TGGT1_chrXI:4,475,625..4,484,056(-)	hypothetical protein	protein coding gene				-3.5
TGGT1_264070	-0.991586	7.3191	-1.41184	0.184142	0.945183	-4.54779	TGGT1_264070	TGGT1_264070-t26_1	TGGT1_chrVIIb:179,330..184,972(+)	F5/8 type C domain-containing protein	protein coding gene		cell adhesion		0.8
TGGT1_235670	0.714093	4.06137	1.4116	0.18421	0.945183	-4.54801	TGGT1_235670	TGGT1_235670-t26_1	TGGT1_chrX:4,922,637..4,925,392(+)	hypothetical protein	protein coding gene				0.29
TGGT1_249340	0.742719	5.27283	1.41135	0.184283	0.945183	-4.54824	TGGT1_249340	TGGT1_249340-t26_1	TGGT1_chrXII:4,401,187..4,404,317(-)	hypothetical protein	protein coding gene				1.32
TGGT1_244440	-0.732332	3.97172	-1.41131	0.184295	0.945183	-4.54828	TGGT1_244440	TGGT1_244440-t26_1	TGGT1_chrVI:3,175,201..3,176,902(-)	nucleoside transporter protein	protein coding gene	integral component of membrane	nucleoside transmembrane transport;transport	nucleoside transmembrane transporter activity	1.02
TGGT1_283840	-0.704473	7.20391	-1.41013	0.184633	0.945183	-4.54938	TGGT1_283840	TGGT1_283840-t26_1	TGGT1_chrV:2,762,471..2,768,509(+)	GATA zinc finger domain-containing protein	protein coding gene		regulation of transcription, DNA-templated	sequence-specific DNA binding;zinc ion binding	-4.72
TGGT1_253740	-0.832084	5.07385	-1.40843	0.185125	0.945183	-4.55096	TGGT1_253740	TGGT1_253740-t26_1	TGGT1_chrIII:1,120,266..1,125,164(+)	hypothetical protein	protein coding gene				-4.72
TGGT1_216650	-0.966628	5.54746	-1.40842	0.185129	0.945183	-4.55098	TGGT1_216650	TGGT1_216650-t26_1	TGGT1_chrXI:5,902,644..5,904,672(-)	S15 sporozoite-expressed protein	protein coding gene				1.82
TGGT1_311160	0.751173	4.17367	1.40801	0.185246	0.945183	-4.55135	TGGT1_311160	TGGT1_311160-t26_1	TGGT1_chrXI:1,801,341..1,805,680(+)	PWI domain-containing protein	protein coding gene		mRNA processing		-0.25
TGGT1_289210	0.808904	8.30145	1.40713	0.1855	0.945183	-4.55217	TGGT1_289210	TGGT1_289210-t26_1	TGGT1_chrIX:2,890,306..2,891,984(-)	prefoldin subunit protein	protein coding gene	prefoldin complex	protein folding	unfolded protein binding	0.03
TGGT1_297910	-0.992431	5.30897	-1.40684	0.185586	0.945183	-4.55245	TGGT1_297910	TGGT1_297910-t26_1	TGGT1_chrII:2,085,175..2,086,341(-)	hypothetical protein	protein coding gene				1.43
TGGT1_259090	0.943653	4.73583	1.4063	0.18574	0.945183	-4.55294	TGGT1_259090	TGGT1_259090-t26_1	TGGT1_chrVIIb:2,933,973..2,937,572(+)	ubiquitin-conjugating enzyme subfamily protein	protein coding gene			acid-amino acid ligase activity;ligase activity;ubiquitin-protein transferase activity	-0.26
TGGT1_240575	-0.851956	7.45358	-1.40611	0.185795	0.945183	-4.55312	TGGT1_240575	TGGT1_240575-t26_1	TGGT1_chrVI:1,296,561..1,298,153(-)	type iib dna topoisomerase	protein coding gene	chromosome	DNA catabolic process, endonucleolytic;DNA metabolic process	ATP binding;DNA binding;DNA topoisomerase type II (double strand cut, ATP-hydrolyzing) activity;catalytic activity;endodeoxyribonuclease activity, producing 3'-phosphomonoesters;isomerase activity	0.48
TGGT1_213415	-0.814556	3.79517	-1.40591	0.185855	0.945183	-4.55331	TGGT1_213415	TGGT1_213415-t26_1	TGGT1_chrV:881,107..882,103(-)	hypothetical protein	protein coding gene				0.29
TGGT1_313570	0.690532	6.70072	1.40423	0.186342	0.945183	-4.55487	TGGT1_313570	TGGT1_313570-t26_1	TGGT1_chrXI:3,441,822..3,447,739(+)	regulator of chromosome condensation (RCC1) repeat-containing protein	protein coding gene				-2.7
TGGT1_249000	-1.12455	7.62157	-1.40222	0.186926	0.945183	-4.55673	TGGT1_249000	TGGT1_249000-t26_1	TGGT1_chrXII:4,225,644..4,227,821(-)	regulator of chromosome condensation (RCC1) repeat-containing protein	protein coding gene				0.44
TGGT1_200320	-0.658827	5.56875	-1.40204	0.186978	0.945183	-4.5569	TGGT1_200320	TGGT1_200320-t26_1	TGGT1_chrVIII:6,773,060..6,774,877(+)	hypoxanthine-xanthine-guanine phosphoribosyl transferase HXGPRT	protein coding gene	cytoplasm;inner membrane pellicle complex	IMP salvage;nucleoside metabolic process;purine ribonucleoside salvage	guanine phosphoribosyltransferase activity;hypoxanthine phosphoribosyltransferase activity;metal ion binding;nucleotide binding
TGGT1_280680	-0.895722	4.23027	-1.40091	0.187308	0.945183	-4.55795	TGGT1_280680	TGGT1_280680-t26_1	TGGT1_chrVIIa:167,306..168,288(+)	hypothetical protein	protein coding gene				-1.06
TGGT1_221970	0.788697	5.98753	1.4007	0.187368	0.945183	-4.55814	TGGT1_221970	TGGT1_221970-t26_1	TGGT1_chrII:713,954..715,277(-)	hypothetical protein	protein coding gene				-1.85
TGGT1_227960	-0.976236	3.73292	-1.40057	0.187406	0.945183	-4.55826	TGGT1_227960	TGGT1_227960-t26_1	TGGT1_chrX:612,917..615,688(-)	PCI domain-containing protein	protein coding gene			protein binding	-3.33
TGGT1_250220	0.856496	7.46013	1.40025	0.187499	0.945183	-4.55856	TGGT1_250220	TGGT1_250220-t26_1	TGGT1_chrXII:4,966,825..4,977,027(+)	hypothetical protein	protein coding gene				1.63
TGGT1_313020	-0.75393	8.09952	-1.39943	0.187739	0.945183	-4.55932	TGGT1_313020	TGGT1_313020-t26_1	TGGT1_chrXI:3,003,249..3,012,926(+)	STAS domain-containing protein	protein coding gene	integral component of membrane;membrane	sulfate transport;transmembrane transport;transport	secondary active sulfate transmembrane transporter activity;sulfate transmembrane transporter activity;transporter activity	-3.54
TGGT1_320000	0.745352	6.09773	1.39926	0.18779	0.945183	-4.55948	TGGT1_320000	TGGT1_320000-t26_1	TGGT1_chrIV:542,934..550,545(-)	SCY kinase (incomplete catalytic triad)	protein coding gene		protein phosphorylation	ATP binding;protein kinase activity	-2.01
TGGT1_245610	0.861035	4.92721	1.39926	0.18779	0.945183	-4.55948	TGGT1_245610	TGGT1_245610-t26_1	TGGT1_chrXII:2,358,915..2,369,554(+)	hypothetical protein	protein coding gene				0.74
TGGT1_292330	0.786925	5.16127	1.39874	0.187941	0.945183	-4.55996	TGGT1_292330	TGGT1_292330-t26_1	TGGT1_chrIX:4,492,595..4,498,304(+)	hypothetical protein	protein coding gene	integral component of membrane			-4.01
TGGT1_310530	0.952185	8.80751	1.39832	0.188066	0.945183	-4.56035	TGGT1_310530	TGGT1_310530-t26_1	TGGT1_chrXI:1,376,677..1,396,547(-)	SNF2 family N-terminal domain-containing protein	protein coding gene			ATP binding;DNA binding;helicase activity;nucleic acid binding	-1.68
TGGT1_281980	0.741875	3.82884	1.39791	0.188184	0.945183	-4.56073	TGGT1_281980	TGGT1_281980-t26_1	TGGT1_chrVIIa:4,205,847..4,209,053(-)	phosphatidate cytidylyltransferase	protein coding gene	integral component of membrane;membrane	CDP-diacylglycerol biosynthetic process	phosphatidate cytidylyltransferase activity;transferase activity, transferring phosphorus-containing groups	-4.06
TGGT1_211470	0.679265	4.95743	1.3973	0.188363	0.945183	-4.56129	TGGT1_211470	TGGT1_211470-t26_1	TGGT1_chrIV:1,622,888..1,624,252(+)	Fcf2 pre-rRNA processing protein	protein coding gene				-5.11
TGGT1_254840	0.758882	4.88158	1.39723	0.188384	0.945183	-4.56136	TGGT1_254840	TGGT1_254840-t26_1	TGGT1_chrIII:1,945,467..1,953,522(-)	tetratricopeptide repeat-containing protein	protein coding gene			protein binding	-1.4
TGGT1_226060	0.778746	6.81142	1.39682	0.188503	0.945183	-4.56173	TGGT1_226060	TGGT1_226060-t26_1	TGGT1_chrX:1,744,033..1,750,206(+)	transmembrane amino acid transporter protein	protein coding gene	integral component of membrane			-1.25
TGGT1_265450	0.836941	4.37589	1.39529	0.188952	0.945183	-4.56315	TGGT1_265450	TGGT1_265450-t26_1	TGGT1_chrIX:1,363,173..1,366,449(-)	hexokinase	protein coding gene	cytoplasm;obsolete cell	carbohydrate metabolic process;cellular glucose homeostasis;glycolytic process	ATP binding;glucose binding;hexokinase activity;phosphotransferase activity, alcohol group as acceptor	-1.37
TGGT1_295945	-0.892542	6.21291	-1.39427	0.189252	0.945183	-4.56409	TGGT1_295945	TGGT1_295945-t26_1	TGGT1_chrIa:1,452,791..1,453,594(+)	hypothetical protein	protein coding gene				1.61
TGGT1_301140	-1.00855	5.00593	-1.39408	0.189309	0.945183	-4.56427	TGGT1_301140	TGGT1_301140-t26_1	TGGT1_chrIV:2,170,687..2,171,901(-)	SAG-related sequence SRS19A	protein coding gene	membrane			1.06
TGGT1_257790	-0.860936	6.01923	-1.39372	0.189416	0.945183	-4.56461	TGGT1_257790	TGGT1_257790-t26_1	TGGT1_chrVIIb:3,747,596..3,751,521(+)	histone deacetylase HDAC4	protein coding gene			NAD-dependent histone deacetylase activity (H3-K14 specific);NAD-dependent histone deacetylase activity (H3-K9 specific);NAD-dependent histone deacetylase activity (H4-K16 specific);histone deacetylase activity (H3-K14 specific);histone deacetylase activity (H3-K9 specific);histone deacetylase activ	-0.56
TGGT1_260450	-0.67257	4.99133	-1.39344	0.189499	0.945183	-4.56487	TGGT1_260450	TGGT1_260450-t26_1	TGGT1_chrVIIb:2,234,165..2,241,549(+)	DEAD/DEAH box helicase domain-containing protein	protein coding gene			ATP binding;helicase activity;nucleic acid binding	-1.29
TGGT1_245485	-1.04367	6.36673	-1.39331	0.189536	0.945183	-4.56498	TGGT1_245485	TGGT1_245485-t26_1	TGGT1_chrXII:2,239,526..2,240,428(+)	microneme protein MIC9	protein coding gene	integral component of membrane			1.59
TGGT1_276120	1.14764	6.28168	1.39314	0.189587	0.945183	-4.56514	TGGT1_276120	TGGT1_276120-t26_1	TGGT1_chrIII:124,844..128,595(-)	putative histone lysine methyltransferase, SET	protein coding gene		methylation	metal ion binding;methyltransferase activity;protein binding;zinc ion binding	-0.38
TGGT1_228175	-1.04816	6.28578	-1.39245	0.189789	0.945183	-4.56578	TGGT1_228175	TGGT1_228175-t26_1	TGGT1_chrX:427,048..429,288(+)	hypothetical protein	protein coding gene				1.85
TGGT1_250360	-0.803033	4.20479	-1.39184	0.189971	0.945183	-4.56635	TGGT1_250360	TGGT1_250360-t26_1	TGGT1_chrXII:5,000,920..5,006,680(-)	alpha/beta hydrolase fold domain-containing protein	protein coding gene		metabolic process	hydrolase activity;retinyl-palmitate esterase activity;triglyceride lipase activity	1.27
TGGT1_224520	-0.720305	4.84991	-1.39148	0.190077	0.945183	-4.56668	TGGT1_224520	TGGT1_224520-t26_1	TGGT1_chrX:2,910,990..2,913,042(+)	alveolin domain containing intermediate filament IMC8	protein coding gene				1.12
TGGT1_266030	0.806438	8.38634	1.39147	0.190078	0.945183	-4.56668	TGGT1_266030	TGGT1_266030-t26_1	TGGT1_chrIX:1,169,984..1,171,558(-)	putative pre-mRNA splicing factor	protein coding gene		regulation of transcription, DNA-templated	ATP binding;transcription factor binding	-6.21
TGGT1_275770	1.0065	5.96772	1.39088	0.190255	0.945183	-4.56723	TGGT1_275770	TGGT1_275770-t26_1	TGGT1_chrIII:229,443..230,294(+)	hypothetical protein	protein coding gene	integral component of membrane			-0.95
TGGT1_242070	0.70777	7.58178	1.38926	0.190733	0.945183	-4.56873	TGGT1_242070	TGGT1_242070-t26_1	TGGT1_chrVI:1,804,976..1,810,461(-)	cAMP-dependent protein kinase regulatory subunit	protein coding gene	cAMP-dependent protein kinase complex	regulation of protein phosphorylation	cAMP binding;cAMP-dependent protein kinase regulator activity;cGMP-dependent protein kinase activity	-5.46
TGGT1_232580	-0.947358	4.58388	-1.38861	0.190926	0.945183	-4.56933	TGGT1_232580	TGGT1_232580-t26_1	TGGT1_chrVIII:2,166,206..2,170,036(-)	propionate-CoA ligase	protein coding gene		metabolic process	acetate-CoA ligase activity;catalytic activity	1.24
TGGT1_359210	-0.836872	7.77711	-1.38784	0.191154	0.945183	-4.57004	TGGT1_359210	TGGT1_359210-t26_1	AAQM03000399:3,639..4,175(+)	hypothetical protein	protein coding gene
TGGT1_288230	0.777624	3.81448	1.38444	0.192164	0.945183	-4.57316	TGGT1_288230	TGGT1_288230-t26_1	TGGT1_chrIX:2,212,672..2,215,440(-)	hypothetical protein	protein coding gene				-1.28
TGGT1_266670	-0.747127	5.73929	-1.38415	0.19225	0.945183	-4.57343	TGGT1_266670	TGGT1_266670-t26_1	TGGT1_chrIX:862,376..870,088(-)	hypothetical protein	protein coding gene				-0.09
TGGT1_278800	0.9156	7.50363	1.38389	0.192327	0.945183	-4.57367	TGGT1_278800	TGGT1_278800-t26_1	TGGT1_chrXII:5,778,013..5,786,007(-)	zinc finger protein 36 family 3 protein	protein coding gene	integral component of membrane	transmembrane transport	transmembrane transporter activity	-3.35
TGGT1_243960	0.91639	5.60219	1.38333	0.192495	0.945183	-4.57418	TGGT1_243960	TGGT1_243960-t26_1	TGGT1_chrVI:2,828,443..2,833,407(-)	nuclear transport factor 2 (ntf2) domain-containing protein	protein coding gene	intracellular anatomical structure	transport	nucleic acid binding	-2.28
TGGT1_225360	0.876274	4.84436	1.38214	0.192851	0.945183	-4.57528	TGGT1_225360	TGGT1_225360-t26_1	TGGT1_chrX:2,193,035..2,196,689(-)	hypothetical protein	protein coding gene	nucleolus	ribosomal large subunit biogenesis	protein binding	-5.85
TGGT1_300270	0.774991	5.63426	1.38209	0.192866	0.945183	-4.57533	TGGT1_300270	TGGT1_300270-t26_1	TGGT1_chrXII:77,129..81,016(+)	hypothetical protein	protein coding gene				-0.33
TGGT1_318190	0.671299	4.86383	1.38203	0.192884	0.945183	-4.57538	TGGT1_318190	TGGT1_318190-t26_1	TGGT1_chrIV:1,430,675..1,440,982(-)	phosphoglycerate mutase family protein	protein coding gene		glycolytic process	catalytic activity;intramolecular transferase activity, phosphotransferases;phosphoglycerate mutase activity	-1.05
TGGT1_321370	0.670849	9.93916	1.38112	0.193155	0.945183	-4.57622	TGGT1_321370	TGGT1_321370-t26_1	TGGT1_chrIb:1,852,026..1,861,373(+)	hypothetical protein	protein coding gene				-2.58
TGGT1_312860	-0.943994	9.28708	-1.38072	0.193277	0.945183	-4.57659	TGGT1_312860	TGGT1_312860-t26_1	TGGT1_chrXI:2,915,389..2,922,031(+)	hypothetical protein	protein coding gene	integral component of membrane			0.09
TGGT1_271100	0.934491	7.14138	1.37836	0.193984	0.945183	-4.57876	TGGT1_271100	TGGT1_271100-t26_1	TGGT1_chrVIII:4,713,202..4,723,704(+)	NUC153 domain-containing protein	protein coding gene	nucleus	rRNA processing		-4.14
TGGT1_277770	0.713703	8.52115	1.37734	0.19429	0.945183	-4.57969	TGGT1_277770	TGGT1_277770-t26_1	TGGT1_chrXII:6,436,351..6,442,705(-)	hypothetical protein	protein coding gene			metal ion binding	-0.82
TGGT1_283890	0.944336	4.6941	1.37719	0.194337	0.945183	-4.57983	TGGT1_283890	TGGT1_283890-t26_1	TGGT1_chrV:2,709,750..2,715,004(-)	histone lysine demethylase JMJD6b	protein coding gene		methylation	methyltransferase activity	-3.04
TGGT1_272155	0.937965	8.00781	1.37714	0.19435	0.945183	-4.57987	TGGT1_272155	TGGT1_272155-t26_1	TGGT1_chrVIII:4,165,445..4,182,836(-)	hypothetical protein	protein coding gene				-2.28
TGGT1_304760	0.744665	6.61412	1.37684	0.194442	0.945183	-4.58015	TGGT1_304760	TGGT1_304760-t26_1	TGGT1_chrVIIa:667,907..675,253(+)	RNA recognition motif-containing protein	protein coding gene			RNA binding;nucleic acid binding	-0.76
TGGT1_312065	0.974262	8.12191	1.37678	0.194458	0.945183	-4.5802	TGGT1_312065	TGGT1_312065-t26_1	TGGT1_chrXI:2,365,577..2,378,498(-)	hypothetical protein	protein coding gene				-5.02
TGGT1_221640	0.725116	6.50547	1.37673	0.194474	0.945183	-4.58025	TGGT1_221640	TGGT1_221640-t26_1	TGGT1_chrII:491,454..495,269(+)	hypothetical protein	protein coding gene				-1.07
TGGT1_215650	-0.939575	6.74509	-1.37655	0.194528	0.945183	-4.58041	TGGT1_215650	TGGT1_215650-t26_1	TGGT1_chrX:6,959,255..6,960,041(+)	hypothetical protein	protein coding gene				0
TGGT1_262440	-0.848749	4.96866	-1.3754	0.194874	0.945183	-4.58147	TGGT1_262440	TGGT1_262440-t26_1	TGGT1_chrVIIb:1,217,478..1,218,956(-)	hypothetical protein	protein coding gene				1.64
TGGT1_409020	0.6976	7.26335	1.37535	0.194889	0.945183	-4.58151	TGGT1_409020	TGGT1_409020-t26_1	TGGT1_chrVIIb:701,864..702,223(-)	hypothetical protein	protein coding gene				-0.42
TGGT1_227610	0.638231	6.76461	1.37455	0.195131	0.945183	-4.58225	TGGT1_227610	TGGT1_227610-t26_1	TGGT1_chrX:785,051..801,902(+)	hypothetical protein	protein coding gene				-3.55
TGGT1_249685	-0.77588	5.95713	-1.37409	0.195271	0.945183	-4.58267	TGGT1_249685	TGGT1_249685-t26_1	TGGT1_chrXII:4,669,517..4,671,544(-)	hypothetical protein	protein coding gene				-1.09
TGGT1_320070	-0.739405	4.84321	-1.37302	0.195593	0.945183	-4.58365	TGGT1_320070	TGGT1_320070-t26_1	TGGT1_chrIV:484,063..486,505(-)	CDK-activating kinase assembly factor MAT1 protein	protein coding gene	nucleus;transcription factor TFIIH holo complex	cell cycle;nucleotide-excision repair;positive regulation of cyclin-dependent protein serine/threonine kinase activity	cyclin-dependent protein serine/threonine kinase activator activity;kinase activity	-4.21
TGGT1_315910	0.681663	5.6375	1.37267	0.1957	0.945183	-4.58397	TGGT1_315910	TGGT1_315910-t26_1	TGGT1_chrXI:5,015,685..5,017,412(+)	hypothetical protein	protein coding gene				-0.32
TGGT1_264752	-0.693483	4.64273	-1.37265	0.195705	0.945183	-4.58399	TGGT1_264752	TGGT1_264752-t26_1	TGGT1_chrIX:1,876,895..1,890,163(-)	HEAT repeat-containing protein	protein coding gene				-2.16
TGGT1_271800	0.784572	4.35483	1.37236	0.195794	0.945183	-4.58426	TGGT1_271800	TGGT1_271800-t26_1	TGGT1_chrVIII:4,352,307..4,357,737(-)	serine esterase (DUF676) protein	protein coding gene				-1.16
TGGT1_227940	-0.816739	8.98468	-1.37227	0.195819	0.945183	-4.58433	TGGT1_227940	TGGT1_227940-t26_1	TGGT1_chrX:636,910..637,699(-)	hypothetical protein	protein coding gene	integral component of membrane			0.58
TGGT1_240530	-1.04559	8.03959	-1.37127	0.196123	0.945183	-4.58525	TGGT1_240530	TGGT1_240530-t26_1	TGGT1_chrVI:1,282,454..1,283,830(+)	hypothetical protein	protein coding gene				0.03
TGGT1_239880	-0.749501	5.41167	-1.36926	0.196733	0.945183	-4.58709	TGGT1_239880	TGGT1_239880-t26_1	TGGT1_chrVI:978,054..982,454(-)	hypothetical protein	protein coding gene				0.98
TGGT1_207875	-0.680326	5.34909	-1.36908	0.196787	0.945183	-4.58725	TGGT1_207875	TGGT1_207875-t26_1	TGGT1_chrIb:386,384..398,242(+)	GCC2 and GCC3 domain-containing protein	protein coding gene	extracellular region		chitin binding	-0.18
TGGT1_309960A	0.799144	4.22797	1.36893	0.196833	0.945183	-4.58739	TGGT1_309960A	TGGT1_309960A-t26_1	TGGT1_chrXI:899,459..901,392(+)	hypothetical protein	protein coding gene			RNA binding	-3.84
TGGT1_239410	0.805657	9.45077	1.36886	0.196854	0.945183	-4.58745	TGGT1_239410	TGGT1_239410-t26_1	TGGT1_chrVI:620,562..631,430(-)	hypothetical protein	protein coding gene	CCR4-NOT complex		RNA binding;nucleic acid binding;ubiquitin-protein transferase activity	-3.68
TGGT1_299990	-0.86524	6.1753	-1.36845	0.19698	0.945183	-4.58783	TGGT1_299990	TGGT1_299990-t26_1	TGGT1_chrXII:257,118..257,999(-)	archease family protein	protein coding gene				0.07
TGGT1_321690	0.836077	3.77724	1.36707	0.197399	0.945183	-4.58909	TGGT1_321690	TGGT1_321690-t26_1	TGGT1_chrIb:1,633,399..1,642,552(-)	hypothetical protein	protein coding gene	integral component of membrane			-2.84
TGGT1_261740	-0.90022	6.94949	-1.36674	0.1975	0.945183	-4.58939	TGGT1_261740	TGGT1_261740-t26_1	TGGT1_chrVIIb:1,528,797..1,529,192(-)	hypothetical protein	protein coding gene				0.31
TGGT1_235183	-0.858467	4.41694	-1.3662	0.197665	0.945183	-4.58988	TGGT1_235183	TGGT1_235183-t26_1	TGGT1_chrX:4,586,189..4,612,637(+)	PAN domain-containing protein	protein coding gene	extracellular region	proteolysis	chitin binding;protein binding	0.74
TGGT1_232290	-1.44769	7.4799	-1.36476	0.198105	0.945183	-4.5912	TGGT1_232290	TGGT1_232290-t26_1	TGGT1_chrVIII:1,991,364..1,993,554(+)	hypothetical protein	protein coding gene				1.17
TGGT1_319540	0.668951	7.87116	1.3644	0.198214	0.945183	-4.59152	TGGT1_319540	TGGT1_319540-t26_1	TGGT1_chrIV:868,102..873,700(-)	hypothetical protein	protein coding gene			calcium ion binding	-2.23
TGGT1_320600	-0.975239	4.48257	-1.36321	0.198579	0.945183	-4.59261	TGGT1_320600	TGGT1_320600-t26_1	TGGT1_chrIV:154,209..155,894(+)	cold-shock DNA-binding domain-containing protein	protein coding gene		regulation of transcription, DNA-templated	DNA binding;nucleic acid binding	0.66
TGGT1_217780	0.786442	7.292	1.36297	0.198652	0.945183	-4.59283	TGGT1_217780	TGGT1_217780-t26_1	TGGT1_chrXII:2,045,977..2,055,050(-)	Sec20 protein	protein coding gene	integral component of membrane	retrograde vesicle-mediated transport, Golgi to endoplasmic reticulum	SNAP receptor activity	-5.36
TGGT1_236010	-0.78203	6.42221	-1.36285	0.198689	0.945183	-4.59294	TGGT1_236010	TGGT1_236010-t26_1	TGGT1_chrX:5,127,788..5,129,623(-)	prenylcysteine oxidase	protein coding gene		obsolete oxidation-reduction process;prenylcysteine catabolic process	oxidoreductase activity, acting on a sulfur group of donors, oxygen as acceptor;prenylcysteine oxidase activity	1.71
TGGT1_220025	-0.828507	7.54263	-1.36238	0.198833	0.945183	-4.59337	TGGT1_220025	TGGT1_220025-t26_1	TGGT1_chrX:1,767,671..1,771,574(+)	hypothetical protein	protein coding gene				0.43
TGGT1_224920	0.732775	4.69995	1.36232	0.198853	0.945183	-4.59343	TGGT1_224920	TGGT1_224920-t26_1	TGGT1_chrX:2,591,104..2,600,842(-)	hypothetical protein	protein coding gene	integral component of membrane	GPI anchor biosynthetic process	catalytic activity;transferase activity, transferring phosphorus-containing groups	-4.56
TGGT1_320410	-1.01502	6.90676	-1.36215	0.198903	0.945183	-4.59357	TGGT1_320410	TGGT1_320410-t26_1	TGGT1_chrIV:321,768..322,271(+)	hypothetical protein	protein coding gene				0.56
TGGT1_251560	0.653348	4.95896	1.36173	0.199031	0.945183	-4.59395	TGGT1_251560	TGGT1_251560-t26_1	TGGT1_chrXII:5,378,101..5,383,296(+)	hypothetical protein	protein coding gene				-2.91
TGGT1_257300	0.88249	9.00445	1.36173	0.199032	0.945183	-4.59396	TGGT1_257300	TGGT1_257300-t26_1	TGGT1_chrVIIb:4,070,107..4,078,962(+)	hypothetical protein	protein coding gene				-2.49
TGGT1_276180	0.676672	5.61703	1.36166	0.199054	0.945183	-4.59402	TGGT1_276180	TGGT1_276180-t26_1	TGGT1_chrIII:62,352..79,233(+)	histone acetyltransferase TAF1/250	protein coding gene			histone acetyltransferase activity;protein binding	-4.26
TGGT1_254810	-0.734996	6.3143	-1.36055	0.199396	0.945183	-4.59504	TGGT1_254810	TGGT1_254810-t26_1	TGGT1_chrIII:1,918,924..1,924,543(-)	hypothetical protein	protein coding gene				-4.1
TGGT1_276100	0.655949	6.10489	1.36046	0.199424	0.945183	-4.59512	TGGT1_276100	TGGT1_276100-t26_1	TGGT1_chrIII:133,598..138,043(-)	hypothetical protein	protein coding gene				-0.97
TGGT1_264990	-0.747293	4.05371	-1.3604	0.199442	0.945183	-4.59517	TGGT1_264990	TGGT1_264990-t26_1	TGGT1_chrIX:1,680,342..1,682,033(+)	hypothetical protein	protein coding gene				-0.43
TGGT1_411540	-0.884851	6.27662	-1.36003	0.199554	0.945183	-4.5955	TGGT1_411540	TGGT1_411540-t26_1	AAQM03000503:1,237..1,608(+)	hypothetical protein	protein coding gene
TGGT1_204330	-0.767273	9.15136	-1.36	0.199564	0.945183	-4.59553	TGGT1_204330	TGGT1_204330-t26_1	TGGT1_chrVIIa:1,775,238..1,780,055(+)	hypothetical protein	protein coding gene				1.6
TGGT1_230080	0.881626	5.45827	1.3599	0.199595	0.945183	-4.59563	TGGT1_230080	TGGT1_230080-t26_1	TGGT1_chrVIII:572,674..594,201(+)	DEAD/DEAH box helicase domain-containing protein	protein coding gene			ATP binding;helicase activity;nucleic acid binding	-2.3
TGGT1_321640	0.644063	6.77114	1.35979	0.199628	0.945183	-4.59572	TGGT1_321640	TGGT1_321640-t26_1	TGGT1_chrIb:1,672,063..1,681,153(-)	cell division protein CDC48AP	protein coding gene	apicoplast;integral component of membrane	DNA recombination;DNA repair;cell division	ATP binding;ATP hydrolysis activity;four-way junction helicase activity;microtubule-severing ATPase activity	-4.08
TGGT1_309140	0.652172	6.40378	1.35884	0.19992	0.945183	-4.59659	TGGT1_309140	TGGT1_309140-t26_1	TGGT1_chrXI:481,159..487,842(+)	transducin beta-like protein TBL1	protein coding gene	nucleus		protein binding	-4.02
TGGT1_221522	0.732957	3.93133	1.35757	0.200311	0.945183	-4.59774	TGGT1_221522	TGGT1_221522-t26_1	TGGT1_chrII:393,309..399,736(+)	adaptor complexes medium subunit family protein	protein coding gene	COPI vesicle coat;Golgi membrane;clathrin adaptor complex	intracellular protein transport;protein transport;retrograde vesicle-mediated transport, Golgi to endoplasmic reticulum;vesicle-mediated transport	protein binding	-3.64
TGGT1_271990	0.707398	7.4835	1.35527	0.201024	0.945183	-4.59984	TGGT1_271990	TGGT1_271990-t26_1	TGGT1_chrVIII:4,235,238..4,242,838(-)	hypothetical protein	protein coding gene				-0.3
TGGT1_222100	-0.831976	4.99835	-1.35456	0.201243	0.945183	-4.60048	TGGT1_222100	TGGT1_222100-t26_1	TGGT1_chrII:851,582..855,004(-)	hypothetical protein	protein coding gene				0.35
TGGT1_225110	0.739695	6.45342	1.35417	0.201362	0.945183	-4.60083	TGGT1_225110	TGGT1_225110-t26_1	TGGT1_chrX:2,404,856..2,409,064(+)	AP2 domain transcription factor AP2X-2	protein coding gene		regulation of transcription, DNA-templated	DNA-binding transcription factor activity	-0.57
TGGT1_311850	-1.03971	6.24003	-1.35363	0.20153	0.945183	-4.60132	TGGT1_311850	TGGT1_311850-t26_1	TGGT1_chrXI:2,282,336..2,284,668(-)	hypothetical protein	protein coding gene				-2.53
TGGT1_214230	0.814084	8.20956	1.35333	0.201622	0.945183	-4.60159	TGGT1_214230	TGGT1_214230-t26_1	TGGT1_chrX:6,016,084..6,037,423(+)	Dopey, N-terminal domain-containing protein	protein coding gene	cytosol	Golgi to endosome transport		-4.78
TGGT1_268620	-0.820605	8.21523	-1.35249	0.201885	0.945183	-4.60236	TGGT1_268620	TGGT1_268620-t26_1	TGGT1_chrVIII:6,388,084..6,390,375(-)	putative blood stage antigen 41-3 precursor	protein coding gene				1.15
TGGT1_263980	0.670977	9.04855	1.35234	0.201932	0.945183	-4.60249	TGGT1_263980	TGGT1_263980-t26_1	TGGT1_chrVIIb:232,148..245,853(+)	pentatricopeptide repeat domain-containing protein	protein coding gene			protein binding	-1.45
TGGT1_252250	-0.828302	4.24247	-1.35061	0.202469	0.945183	-4.60406	TGGT1_252250	TGGT1_252250-t26_1	TGGT1_chrIII:404,085..410,159(-)	ATPase, AAA family protein	protein coding gene			ATP binding	-4.6
TGGT1_205558	-0.686212	5.56943	-1.35023	0.202587	0.945183	-4.6044	TGGT1_205558	TGGT1_205558-t26_1	TGGT1_chrVIIa:1,246,583..1,248,351(+)	NAC domain-containing protein	protein coding gene	nascent polypeptide-associated complex			-3.68
TGGT1_272680	-0.859919	7.23538	-1.35019	0.202599	0.945183	-4.60444	TGGT1_272680	TGGT1_272680-t26_1	TGGT1_chrVIII:3,791,181..3,792,203(+)	hypothetical protein	protein coding gene				0.45
TGGT1_259650	0.819157	4.90866	1.34952	0.202807	0.945183	-4.60504	TGGT1_259650	TGGT1_259650-t26_1	TGGT1_chrVIIb:2,705,567..2,708,069(+)	hypothetical protein	protein coding gene				-1.59
TGGT1_277705	-1.26069	4.79838	-1.34927	0.202888	0.945183	-4.60528	TGGT1_277705	TGGT1_277705-t26_1	TGGT1_chrXII:6,480,278..6,481,027(+)	hypothetical protein	protein coding gene				0
TGGT1_221980	0.668743	6.39581	1.34859	0.203099	0.945183	-4.60589	TGGT1_221980	TGGT1_221980-t26_1	TGGT1_chrII:717,248..720,524(+)	U1 zinc finger protein	protein coding gene	nucleus	mRNA splicing, via spliceosome	nucleic acid binding;protein binding;zinc ion binding	-2.25
TGGT1_223950	0.859241	4.34916	1.3485	0.203125	0.945183	-4.60597	TGGT1_223950	TGGT1_223950-t26_1	TGGT1_chrX:3,335,940..3,340,329(-)	hypothetical protein	protein coding gene				-2.18
TGGT1_223000	-0.719356	4.4049	-1.34788	0.203321	0.945183	-4.60653	TGGT1_223000	TGGT1_223000-t26_1	TGGT1_chrII:1,350,278..1,351,342(+)	dynein light chain DLC	protein coding gene	apical part of cell;cytoplasm;dynein complex;inner membrane pellicle complex;integral component of membrane;microtubule;microtubule associated complex	microtubule-based process	cytoskeletal motor activity	-5.38
TGGT1_309000	0.728995	5.08355	1.34736	0.203483	0.945183	-4.607	TGGT1_309000	TGGT1_309000-t26_1	TGGT1_chrXI:388,016..394,262(-)	hypothetical protein	protein coding gene				-2.16
TGGT1_314530	0.703037	5.66231	1.34691	0.203622	0.945183	-4.60741	TGGT1_314530	TGGT1_314530-t26_1	TGGT1_chrXI:4,135,885..4,146,012(+)	RPAP1 family protein	protein coding gene		transcription by RNA polymerase II		-4.96
TGGT1_267560	-0.708649	5.10174	-1.34679	0.203661	0.945183	-4.60752	TGGT1_267560	TGGT1_267560-t26_1	TGGT1_chrIX:403,318..409,264(+)	folate-binding protein YgfZ protein	protein coding gene			protein binding	-3.34
TGGT1_240310A	-0.763988	4.2289	-1.34663	0.203712	0.945183	-4.60766	TGGT1_240310A	TGGT1_240310A-t26_1	AAQM03000180:12,268..14,676(+)	Toxoplasma gondii family E protein	protein coding gene
TGGT1_239795	-1.09807	7.35185	-1.34563	0.204023	0.945183	-4.60856	TGGT1_239795	TGGT1_239795-t26_1	TGGT1_chrVI:913,142..914,910(+)	hypothetical protein	protein coding gene				2.25
TGGT1_228145	-1.0906	4.87666	-1.34378	0.204603	0.945183	-4.61024	TGGT1_228145	TGGT1_228145-t26_1	TGGT1_chrX:460,629..461,665(-)	hypothetical protein	protein coding gene				1.53
TGGT1_292235	0.655713	4.6629	1.34328	0.204762	0.945183	-4.61069	TGGT1_292235	TGGT1_292235-t26_1	TGGT1_chrIX:4,439,011..4,446,274(-)	hypothetical protein	protein coding gene				-1.79
TGGT1_247260	-0.839844	4.16282	-1.34226	0.205082	0.945183	-4.61161	TGGT1_247260	TGGT1_247260-t26_1	TGGT1_chrXII:3,133,828..3,134,301(-)	hypothetical protein	protein coding gene				1.89
TGGT1_247460	-0.694344	4.39017	-1.34168	0.205265	0.945183	-4.61213	TGGT1_247460	TGGT1_247460-t26_1	TGGT1_chrXII:3,286,520..3,289,072(-)	proliferating cell nuclear antigen PCNA1	protein coding gene	PCNA complex;nucleus	DNA repair;DNA replication;regulation of DNA replication	DNA binding;DNA polymerase processivity factor activity	-4.69
TGGT1_243410	-0.777858	7.73123	-1.34129	0.205385	0.945183	-4.61248	TGGT1_243410	TGGT1_243410-t26_1	TGGT1_chrVI:2,533,610..2,536,495(+)	tetratricopeptide repeat-containing protein	protein coding gene			protein binding	-1.55
TGGT1_261970	-0.873755	3.57615	-1.3401	0.20576	0.945183	-4.61355	TGGT1_261970	TGGT1_261970-t26_1	TGGT1_chrVIIb:1,426,346..1,428,657(+)	hypothetical protein	protein coding gene				1.42
TGGT1_356060	0.691565	4.00382	1.33998	0.205799	0.945183	-4.61366	TGGT1_356060	TGGT1_356060-t26_1	TGGT1_chrII:1,801,748..1,802,875(+)	hypothetical protein	protein coding gene				-0.49
TGGT1_246170	0.713414	8.47001	1.33988	0.205831	0.945183	-4.61375	TGGT1_246170	TGGT1_246170-t26_1	TGGT1_chrXII:2,631,425..2,644,738(+)	ARID/BRIGHT DNA binding domain-containing protein	protein coding gene	intracellular anatomical structure;nucleus		DNA binding	-4.85
TGGT1_281490	-0.667076	6.74223	-1.33987	0.205833	0.945183	-4.61376	TGGT1_281490	TGGT1_281490-t26_1	TGGT1_chrVIIa:4,051,019..4,054,801(+)	putative glutamine amidotransferase subunit pdxt	protein coding gene		cobalamin biosynthetic process;glutamine metabolic process;pyridoxal phosphate biosynthetic process;vitamin B6 biosynthetic process	catalytic activity;glutaminase activity;transferase activity	0.08
TGGT1_320530B	-1.40208	5.73077	-1.33914	0.206065	0.945183	-4.61442	TGGT1_320530B	TGGT1_320530B-t26_1	TGGT1_chrIV:225,904..227,099(+)	hypothetical protein	protein coding gene				0.47
TGGT1_242810	0.832672	6.3498	1.33895	0.206125	0.945183	-4.61459	TGGT1_242810	TGGT1_242810-t26_1	TGGT1_chrVI:2,223,817..2,227,786(+)	hypothetical protein	protein coding gene				-0.77
TGGT1_201400	0.625045	5.86948	1.33862	0.20623	0.945183	-4.61489	TGGT1_201400	TGGT1_201400-t26_1	TGGT1_chrVIIa:3,801,972..3,807,611(-)	Sin3-associated polypeptide SAP18	protein coding gene				-1.52
TGGT1_224060	0.763889	5.18557	1.33861	0.206231	0.945183	-4.6149	TGGT1_224060	TGGT1_224060-t26_1	TGGT1_chrX:3,262,854..3,264,722(-)	putative thioredoxin	protein coding gene	obsolete cell	cell redox homeostasis	dolichyl-diphosphooligosaccharide-protein glycotransferase activity;glycosyltransferase activity	-1.29
TGGT1_210690	-0.643367	6.22151	-1.3373	0.206647	0.945183	-4.61608	TGGT1_210690	TGGT1_210690-t26_1	TGGT1_chrIV:2,087,216..2,087,986(+)	ribosomal protein RPS6	protein coding gene	intracellular anatomical structure;ribosome	translation	structural constituent of ribosome	-4.58
TGGT1_217600	0.824823	3.89497	1.33669	0.206838	0.945183	-4.61662	TGGT1_217600	TGGT1_217600-t26_1	TGGT1_chrXII:1,876,249..1,890,897(+)	calcium-dependent protein kinase CDPK9	protein coding gene		protein phosphorylation	ATP binding;calcium ion binding;calmodulin-dependent protein kinase activity;protein kinase activity	0.85
TGGT1_412200	-1.16916	6.24902	-1.3364	0.206931	0.945183	-4.61689	TGGT1_412200	TGGT1_412200-t26_1	AAQM03000562:1,956..2,027(+)	tRNA-Lys	ncRNA gene
TGGT1_258740	0.843875	6.94969	1.33628	0.20697	0.945183	-4.617	TGGT1_258740	TGGT1_258740-t26_1	TGGT1_chrVIIb:3,176,493..3,182,737(-)	putative eukaryotic initiation factor-2A	protein coding gene		translational initiation	translation initiation factor activity	-1.21
TGGT1_305540	-0.681538	5.23368	-1.33579	0.207123	0.945183	-4.61743	TGGT1_305540	TGGT1_305540-t26_1	TGGT1_chrIX:5,235,605..5,242,113(-)	hypothetical protein	protein coding gene				-0.05
TGGT1_313360	0.748306	4.49295	1.33552	0.207211	0.945183	-4.61768	TGGT1_313360	TGGT1_313360-t26_1	TGGT1_chrXI:3,271,727..3,276,184(+)	hypothetical protein	protein coding gene				-3.18
TGGT1_224650	-0.737424	4.25716	-1.33516	0.207324	0.945183	-4.618	TGGT1_224650	TGGT1_224650-t26_1	TGGT1_chrX:2,815,581..2,819,580(-)	mRNA capping enzyme, beta chain protein	protein coding gene			polynucleotide 5'-phosphatase activity;transferase activity	-3.4
TGGT1_266150	-0.718609	5.10788	-1.33514	0.207332	0.945183	-4.61802	TGGT1_266150	TGGT1_266150-t26_1	TGGT1_chrIX:1,089,965..1,092,409(-)	hypothetical protein	protein coding gene				0.01
TGGT1_203050	0.676114	5.51181	1.33474	0.207458	0.945183	-4.61838	TGGT1_203050	TGGT1_203050-t26_1	TGGT1_chrVIIa:2,725,529..2,732,845(+)	AP2 domain transcription factor AP2VIIa-6	protein coding gene		regulation of transcription, DNA-templated	DNA-binding transcription factor activity	1.27
TGGT1_203180	0.660474	6.41029	1.33387	0.207733	0.945183	-4.61916	TGGT1_203180	TGGT1_203180-t26_1	TGGT1_chrVIIa:2,588,798..2,607,358(-)	leucine rich repeat-containing protein	protein coding gene			protein binding	-0.88
TGGT1_259070	0.7491	4.56983	1.33306	0.207992	0.945183	-4.61989	TGGT1_259070	TGGT1_259070-t26_1	TGGT1_chrVIIb:2,945,417..2,947,028(+)	acetyltransferase, GNAT family protein	protein coding gene			N-acetyltransferase activity	-2.51
TGGT1_304460	0.656804	4.71769	1.33276	0.208088	0.945183	-4.62016	TGGT1_304460	TGGT1_304460-t26_1	TGGT1_chrVIIa:480,986..484,840(-)	zinc finger, C3HC4 type (RING finger) domain-containing protein	protein coding gene	integral component of membrane		ligase activity;ubiquitin-protein transferase activity	-4.44
TGGT1_212950	-0.852889	6.54671	-1.33271	0.208103	0.945183	-4.6202	TGGT1_212950	TGGT1_212950-t26_1	TGGT1_chrV:589,943..592,814(+)	putative ADP-ribosylation factor family protein 2	protein coding gene	cytoplasm;intracellular anatomical structure;nucleus	small GTPase mediated signal transduction	GTP binding;GTPase activity	-4.24
TGGT1_306460	-0.844646	3.61079	-1.33232	0.208227	0.945183	-4.62055	TGGT1_306460	TGGT1_306460-t26_1	TGGT1_chrIX:5,876,987..5,883,425(+)	bromodomain-containing protein	protein coding gene			histone acetyltransferase activity;protein binding	-4.54
TGGT1_280560	0.732586	4.23604	1.33229	0.208235	0.945183	-4.62058	TGGT1_280560	TGGT1_280560-t26_1	TGGT1_chrVIIa:275,729..285,116(-)	selenide, water dikinase	protein coding gene		obsolete oxidation-reduction process	ATP binding;catalytic activity;kinase activity;oxidoreductase activity	0.07
TGGT1_321680	0.895874	8.63093	1.33207	0.208307	0.945183	-4.62078	TGGT1_321680	TGGT1_321680-t26_1	TGGT1_chrIb:1,645,852..1,649,258(-)	hypothetical protein	protein coding gene			RNA binding	-0.07
TGGT1_284550	-1.16076	3.49957	-1.33194	0.208349	0.945183	-4.6209	TGGT1_284550	TGGT1_284550-t26_1	TGGT1_chrV:2,576,726..2,578,019(+)	EF hand domain-containing protein	protein coding gene			calcium ion binding	0.31
TGGT1_250080	-1.09044	6.7406	-1.33191	0.208359	0.945183	-4.62093	TGGT1_250080	TGGT1_250080-t26_1	TGGT1_chrXII:4,952,746..4,953,306(+)	hypothetical protein	protein coding gene				-4.05
TGGT1_205320	0.691358	5.59105	1.3318	0.208393	0.945183	-4.62102	TGGT1_205320	TGGT1_205320-t26_1	TGGT1_chrVIIa:1,385,667..1,389,087(+)	hypothetical protein	protein coding gene				0.85
TGGT1_251740	-1.00674	4.24089	-1.33083	0.208703	0.945183	-4.62189	TGGT1_251740	TGGT1_251740-t26_1	TGGT1_chrXII:5,473,941..5,480,452(-)	AP2 domain transcription factor AP2XII-9	protein coding gene	nucleus	regulation of transcription, DNA-templated	DNA-binding transcription factor activity	-4.32
TGGT1_226920B	0.841453	8.86785	1.33073	0.208735	0.945183	-4.62198	TGGT1_226920B	TGGT1_226920B-t26_1	TGGT1_chrX:1,132,675..1,134,913(+)	hypothetical protein	protein coding gene				-0.13
TGGT1_224340	0.687247	6.11655	1.33049	0.208811	0.945183	-4.6222	TGGT1_224340	TGGT1_224340-t26_1	TGGT1_chrX:2,978,622..2,980,014(-)	hypothetical protein	protein coding gene	integral component of membrane			-3.15
TGGT1_215220	0.834019	6.2654	1.33004	0.208955	0.945183	-4.6226	TGGT1_215220	TGGT1_215220-t26_1	TGGT1_chrX:6,716,949..6,719,044(+)	hypothetical protein	protein coding gene			protein binding	1.04
TGGT1_412060	-0.871891	5.41201	-1.3294	0.209157	0.945183	-4.62317	TGGT1_412060	TGGT1_412060-t26_1	AAQM03000558:188..260(+)	tRNA-Asn	ncRNA gene
TGGT1_207250	-0.815554	4.51109	-1.32824	0.209528	0.945183	-4.62421	TGGT1_207250	TGGT1_207250-t26_1	TGGT1_chrX:7,334,464..7,339,731(-)	electron-transfer-flavoprotein, alpha polypeptide	protein coding gene				-0.37
TGGT1_262020	-0.834465	7.08771	-1.32696	0.209939	0.945183	-4.62536	TGGT1_262020	TGGT1_262020-t26_1	TGGT1_chrVIIb:1,397,974..1,398,879(+)	hypothetical protein	protein coding gene				0.84
TGGT1_311335	-0.819477	8.99415	-1.32649	0.210091	0.945183	-4.62578	TGGT1_311335	TGGT1_311335-t26_1	TGGT1_chrXI:1,943,038..1,953,957(+)	dual specificity phosphatase, catalytic domain-containing protein	protein coding gene		dephosphorylation;protein dephosphorylation	phosphoprotein phosphatase activity;protein tyrosine/serine/threonine phosphatase activity	1.61
TGGT1_238240	0.732073	4.40749	1.32629	0.210156	0.945183	-4.62596	TGGT1_238240	TGGT1_238240-t26_1	TGGT1_chrVI:148,563..154,048(-)	bystin protein	protein coding gene				-5.07
TGGT1_266740	-0.9236	4.00739	-1.32617	0.210194	0.945183	-4.62607	TGGT1_266740	TGGT1_266740-t26_1	TGGT1_chrIX:825,278..828,173(-)	RNA recognition motif-containing protein	protein coding gene			RNA binding;nucleic acid binding	0.43
TGGT1_242730	1.04536	5.49404	1.32455	0.210713	0.945183	-4.62752	TGGT1_242730	TGGT1_242730-t26_1	TGGT1_chrVI:2,126,274..2,129,717(+)	guanylate kinase family protein	protein coding gene		purine nucleotide metabolic process	guanylate kinase activity;protein binding	-4.62
TGGT1_320135	-1.04847	5.70662	-1.32354	0.211039	0.945183	-4.62842	TGGT1_320135	TGGT1_320135-t26_1	TGGT1_chrIV:422,896..423,454(+)	hypothetical protein	protein coding gene				1.47
TGGT1_313590B	0.696981	8.00555	1.32343	0.211073	0.945183	-4.62852	TGGT1_313590B	TGGT1_313590B-t26_1	TGGT1_chrXI:3,454,144..3,458,840(-)	hypothetical protein	protein coding gene				-0.9
TGGT1_313140	-0.792612	4.08596	-1.32335	0.211099	0.945183	-4.62859	TGGT1_313140	TGGT1_313140-t26_1	TGGT1_chrXI:3,095,680..3,101,525(-)	isocitrate dehydrogenase	protein coding gene	mitochondrion	isocitrate metabolic process;obsolete oxidation-reduction process	NAD binding;isocitrate dehydrogenase (NADP+) activity;magnesium ion binding;oxidoreductase activity, acting on the CH-OH group of donors, NAD or NADP as acceptor	-3.04
TGGT1_273360	0.871787	4.19524	1.32225	0.211456	0.945183	-4.62958	TGGT1_273360	TGGT1_273360-t26_1	TGGT1_chrVIII:3,562,100..3,574,403(-)	ABC transporter transmembrane region domain-containing protein	protein coding gene	integral component of membrane	transmembrane transport;transport	ABC-type xenobiotic transporter activity;ATP binding;ATP hydrolysis activity;ATPase-coupled transmembrane transporter activity	-0.17
TGGT1_247450	0.709352	7.70534	1.32189	0.211572	0.945183	-4.6299	TGGT1_247450	TGGT1_247450-t26_1	TGGT1_chrXII:3,275,746..3,284,022(+)	hypothetical protein	protein coding gene			metal ion binding;nucleic acid binding	-3.03
TGGT1_271080	-0.709074	7.1465	-1.32175	0.211615	0.945183	-4.63002	TGGT1_271080	TGGT1_271080-t26_1	TGGT1_chrVIII:4,735,718..4,737,738(+)	hypothetical protein	protein coding gene				0.5
TGGT1_230010	0.608842	5.21603	1.32154	0.211683	0.945183	-4.63021	TGGT1_230010	TGGT1_230010-t26_1	TGGT1_chrVIII:529,890..543,226(+)	hypothetical protein	protein coding gene	nucleus	RNA processing;mRNA processing	protein binding	-3.85
TGGT1_255220	0.674461	5.19999	1.32087	0.2119	0.945183	-4.63081	TGGT1_255220	TGGT1_255220-t26_1	TGGT1_chrVIIb:4,894,610..4,902,012(-)	AP2 domain transcription factor AP2VIIb-3	protein coding gene		regulation of transcription, DNA-templated	DNA-binding transcription factor activity	0.3
TGGT1_217182	0.607406	6.17953	1.32059	0.21199	0.945183	-4.63105	TGGT1_217182	TGGT1_217182-t26_1	TGGT1_chrXI:5,581,444..5,605,950(-)	RNA-dependent RNA polymerase RDP	protein coding gene			RNA-directed 5'-3' RNA polymerase activity	-2.62
TGGT1_311470	-0.637795	5.55979	-1.31983	0.212236	0.945183	-4.63173	TGGT1_311470	TGGT1_311470-t26_1	TGGT1_chrXI:2,047,692..2,067,010(-)	rhoptry neck protein RON5	protein coding gene	apical part of cell;inner membrane pellicle complex			-4.34
TGGT1_222192	0.817876	5.81952	1.31975	0.212263	0.945183	-4.63181	TGGT1_222192	TGGT1_222192-t26_1	TGGT1_chrII:923,041..929,302(+)	hypothetical protein	protein coding gene				-1.56
TGGT1_277740	0.896739	7.5861	1.31933	0.212398	0.945183	-4.63218	TGGT1_277740	TGGT1_277740-t26_1	TGGT1_chrXII:6,456,692..6,463,192(-)	zinc finger, C3HC4 type (RING finger) domain-containing protein	protein coding gene	anaphase-promoting complex		ubiquitin-protein transferase activity;zinc ion binding	-2.11
TGGT1_237200	0.888875	3.50672	1.31904	0.21249	0.945183	-4.63243	TGGT1_237200	TGGT1_237200-t26_1	TGGT1_chrX:5,668,447..5,669,721(-)	sphingolipid delta 4 desaturase/c-4 hydroxylase protein des2 family protein	protein coding gene	integral component of membrane	fatty acid biosynthetic process;lipid metabolic process;obsolete oxidation-reduction process;sphingolipid biosynthetic process	oxidoreductase activity, acting on paired donors, with incorporation or reduction of molecular oxygen;sphingolipid delta-4 desaturase activity	1.43
TGGT1_223430	-1.11868	6.18235	-1.31848	0.212675	0.945183	-4.63294	TGGT1_223430	TGGT1_223430-t26_1	TGGT1_chrX:3,756,148..3,758,409(-)	hypothetical protein	protein coding gene		obsolete oxidation-reduction process	2 iron, 2 sulfur cluster binding;oxidoreductase activity	0.66
TGGT1_232350	-0.640082	6.27729	-1.31828	0.212737	0.945183	-4.63311	TGGT1_232350	TGGT1_232350-t26_1	TGGT1_chrVIII:2,023,599..2,025,126(+)	lactate dehydrogenase LDH1	protein coding gene	cytoplasm;inner membrane pellicle complex	carbohydrate metabolic process;carboxylic acid metabolic process;obsolete oxidation-reduction process	L-lactate dehydrogenase activity;catalytic activity;oxidoreductase activity;oxidoreductase activity, acting on the CH-OH group of donors, NAD or NADP as acceptor	0.78
TGGT1_315810	0.898087	6.12427	1.31821	0.212761	0.945183	-4.63318	TGGT1_315810	TGGT1_315810-t26_1	TGGT1_chrXI:4,947,054..4,952,786(-)	tRNA nucleotidyltransferase/poly(A) polymerase family protein	protein coding gene		RNA processing	ATP:3'-cytidine-cytidine-tRNA adenylyltransferase activity;CTP:3'-cytidine-tRNA cytidylyltransferase activity;CTP:tRNA cytidylyltransferase activity;RNA binding;nucleotidyltransferase activity;tRNA adenylyltransferase activity	-3.8
TGGT1_281900	0.61484	5.87537	1.31724	0.213074	0.945183	-4.63404	TGGT1_281900	TGGT1_281900-t26_1	TGGT1_chrVIIa:4,163,235..4,167,746(-)	SET domain containing lysine methyltransferase KMTox	protein coding gene	nucleus	methylation	DNA binding;methyltransferase activity;protein binding	0.55
TGGT1_362420	-1.32103	8.9761	-1.3166	0.213282	0.945183	-4.63461	TGGT1_362420	TGGT1_362420-t26_1	TGGT1_chrVIIa:3,793,178..3,793,546(-)	hypothetical protein	protein coding gene				2.59
TGGT1_244110	-0.71327	9.5774	-1.3153	0.213704	0.945183	-4.63577	TGGT1_244110	TGGT1_244110-t26_1	TGGT1_chrVI:2,942,300..2,948,890(+)	nucleosome assembly protein (nap) protein	protein coding gene	nucleus	nucleosome assembly		-0.88
TGGT1_286030	0.718846	7.32767	1.31513	0.213762	0.945183	-4.63592	TGGT1_286030	TGGT1_286030-t26_1	TGGT1_chrV:1,895,216..1,903,870(+)	hypothetical protein	protein coding gene				-1.9
TGGT1_267650	0.665313	7.8631	1.31511	0.213767	0.945183	-4.63594	TGGT1_267650	TGGT1_267650-t26_1	TGGT1_chrIX:327,815..341,252(-)	hypothetical protein	protein coding gene				-0.22
TGGT1_258630	-0.761992	4.56142	-1.31482	0.213861	0.945183	-4.63619	TGGT1_258630	TGGT1_258630-t26_1	TGGT1_chrVIIb:3,258,493..3,261,947(-)	hypothetical protein	protein coding gene				-4.63
TGGT1_291650	-0.698979	4.04567	-1.31382	0.214187	0.945183	-4.63709	TGGT1_291650	TGGT1_291650-t26_1	TGGT1_chrIX:4,121,369..4,122,682(-)	hypothetical protein	protein coding gene				1.42
TGGT1_206600	-0.625736	6.18546	-1.31292	0.21448	0.945183	-4.63788	TGGT1_206600	TGGT1_206600-t26_1	TGGT1_chrVIIa:767,805..772,330(+)	sigma-70, region 3 protein	protein coding gene		DNA-templated transcription, initiation;regulation of transcription, DNA-templated	DNA binding;DNA-binding transcription factor activity;sigma factor activity	-4.19
TGGT1_271820	-0.686715	4.76519	-1.31255	0.2146	0.945183	-4.63821	TGGT1_271820	TGGT1_271820-t26_1	TGGT1_chrVIII:4,339,237..4,344,432(+)	lipoyltransferase and lipoate-protein ligase subfamily protein	protein coding gene		cellular protein modification process;protein lipoylation	catalytic activity;ligase activity;nucleotidyltransferase activity	-2.6
TGGT1_203950	0.662209	6.65496	1.31243	0.214642	0.945183	-4.63833	TGGT1_203950	TGGT1_203950-t26_1	TGGT1_chrVIIa:1,997,437..2,009,258(+)	Myb family DNA-binding domain-containing protein	protein coding gene	nucleus		DNA binding;protein binding	-5.25
TGGT1_245432	-0.84602	4.26866	-1.31239	0.214653	0.945183	-4.63836	TGGT1_245432	TGGT1_245432-t26_1	TGGT1_chrXII:2,190,528..2,192,456(-)	hypothetical protein	protein coding gene				2.26
TGGT1_227650	-0.614364	4.86507	-1.31153	0.214934	0.945183	-4.63912	TGGT1_227650	TGGT1_227650-t26_1	TGGT1_chrX:771,838..774,032(-)	putative microtubule-associated protein RP/EB family	protein coding gene	microtubule		microtubule binding;protein binding	-0.98
TGGT1_233100	0.828408	3.60803	1.31096	0.21512	0.945183	-4.63963	TGGT1_233100	TGGT1_233100-t26_1	TGGT1_chrVIII:2,412,652..2,416,916(-)	SPFH domain / Band 7 family protein	protein coding gene	integral component of membrane;membrane;mitochondrial inner membrane			-4.52
TGGT1_261700	-0.683405	4.42166	-1.31096	0.215121	0.945183	-4.63963	TGGT1_261700	TGGT1_261700-t26_1	TGGT1_chrVIIb:1,550,895..1,551,525(+)	hypothetical protein	protein coding gene				0.99
TGGT1_217630	-1.01123	7.73948	-1.31039	0.215308	0.945183	-4.64013	TGGT1_217630	TGGT1_217630-t26_1	TGGT1_chrXII:1,902,186..1,906,268(+)	hypothetical protein	protein coding gene			protein binding	1.38
TGGT1_216880	-0.709521	4.61165	-1.3102	0.21537	0.945183	-4.6403	TGGT1_216880	TGGT1_216880-t26_1	TGGT1_chrXI:5,736,268..5,739,860(-)	guanine nucleotide-binding protein	protein coding gene			histone acetyltransferase activity;protein binding	-5.07
TGGT1_286735	-0.980233	3.56048	-1.30908	0.215738	0.945183	-4.6413	TGGT1_286735	TGGT1_286735-t26_1	TGGT1_chrV:1,557,418..1,559,256(-)	hypothetical protein	protein coding gene				0.89
TGGT1_313770	0.619079	4.50529	1.30828	0.215999	0.945183	-4.64201	TGGT1_313770	TGGT1_313770-t26_1	TGGT1_chrXI:3,641,261..3,649,922(-)	hypothetical protein	protein coding gene				-1.54
TGGT1_203980	0.740152	8.60964	1.3073	0.216322	0.945183	-4.64288	TGGT1_203980	TGGT1_203980-t26_1	TGGT1_chrVIIa:1,963,789..1,975,923(+)	hypothetical protein	protein coding gene				-4.55
TGGT1_231210	-0.654334	6.11186	-1.30729	0.216323	0.945183	-4.64288	TGGT1_231210	TGGT1_231210-t26_1	TGGT1_chrVIII:1,323,693..1,330,562(-)	sarcalumenin/eps15 family protein	protein coding gene		endocytic recycling	GTP binding;GTPase activity;calcium ion binding;protein binding	-0.5
TGGT1_263350	-0.866095	3.81841	-1.30687	0.216463	0.945183	-4.64326	TGGT1_263350	TGGT1_263350-t26_1	TGGT1_chrVIIb:587,405..588,349(-)	hypothetical protein	protein coding gene	integral component of membrane			0.06
TGGT1_319530	0.761643	8.10087	1.30618	0.216688	0.945183	-4.64387	TGGT1_319530	TGGT1_319530-t26_1	TGGT1_chrIV:876,124..882,127(+)	splicing factor SF2	protein coding gene			RNA binding;nucleic acid binding	-0.02
TGGT1_261990	0.751447	7.71045	1.30598	0.216754	0.945183	-4.64404	TGGT1_261990	TGGT1_261990-t26_1	TGGT1_chrVIIb:1,412,235..1,417,267(-)	zinc finger, C3HC4 type (RING finger) domain-containing protein	protein coding gene	integral component of membrane			-1.3
TGGT1_219430	0.764546	5.85064	1.30535	0.216962	0.945183	-4.6446	TGGT1_219430	TGGT1_219430-t26_1	TGGT1_chrXII:890,626..897,747(+)	tRNA ligase class II core domain (G, H, P, S and T) domain-containing protein	protein coding gene	cytoplasm	tRNA aminoacylation for protein translation;threonyl-tRNA aminoacylation	ATP binding;aminoacyl-tRNA ligase activity;nucleotide binding;threonine-tRNA ligase activity	-4.73
TGGT1_250780	0.731211	7.84662	1.3051	0.217046	0.945183	-4.64483	TGGT1_250780	TGGT1_250780-t26_1	TGGT1_chrXII:5,129,380..5,139,312(-)	Zn-finger in ubiquitin-hydrolases domain-containing protein	protein coding gene			hydrolase activity;zinc ion binding	-2.58
TGGT1_291620	0.824839	7.69136	1.30509	0.217048	0.945183	-4.64483	TGGT1_291620	TGGT1_291620-t26_1	TGGT1_chrIX:4,099,622..4,107,729(+)	hypothetical protein	protein coding gene				-3.8
TGGT1_267000	-0.734379	9.52001	-1.30425	0.217324	0.945183	-4.64558	TGGT1_267000	TGGT1_267000-t26_1	TGGT1_chrIX:686,722..687,703(-)	hypothetical protein	protein coding gene				-4.56
TGGT1_234280	0.779583	6.29214	1.3041	0.217373	0.945183	-4.64571	TGGT1_234280	TGGT1_234280-t26_1	TGGT1_chrX:4,167,559..4,179,258(-)	AMP deaminase	protein coding gene		IMP salvage;purine ribonucleoside monophosphate biosynthetic process	AMP deaminase activity;deaminase activity	-3.16
TGGT1_230850	-0.886476	5.02672	-1.30398	0.217415	0.945183	-4.64582	TGGT1_230850	TGGT1_230850-t26_1	TGGT1_chrVIII:1,056,415..1,058,913(+)	hypothetical protein	protein coding gene				-0.38
TGGT1_265830	0.615658	7.06415	1.30353	0.217563	0.945183	-4.64622	TGGT1_265830	TGGT1_265830-t26_1	TGGT1_chrIX:1,250,718..1,256,372(-)	phosphodiesterase/alkaline phosphatase D family protein	protein coding gene	integral component of membrane			-1.08
TGGT1_229240	-0.841496	4.56191	-1.30319	0.217674	0.945183	-4.64652	TGGT1_229240	TGGT1_229240-t26_1	TGGT1_chrVIII:105,448..106,260(+)	hypothetical protein	protein coding gene	integral component of membrane			1.46
TGGT1_281580	-0.668981	4.57112	-1.303	0.217737	0.945183	-4.64668	TGGT1_281580	TGGT1_281580-t26_1	TGGT1_chrVIIa:4,108,637..4,114,767(+)	putative PP2C	protein coding gene		protein dephosphorylation	catalytic activity;cation binding;metal ion binding;phosphoprotein phosphatase activity;protein serine/threonine phosphatase activity	-1.06
TGGT1_232180	0.723602	7.7164	1.30295	0.217754	0.945183	-4.64673	TGGT1_232180	TGGT1_232180-t26_1	TGGT1_chrVIII:1,913,899..1,924,568(-)	UBA/TS-N domain-containing protein	protein coding gene	GPI-anchor transamidase complex	attachment of GPI anchor to protein	protein binding	-1.57
TGGT1_320030	-0.681735	4.25119	-1.30172	0.21816	0.945183	-4.64781	TGGT1_320030	TGGT1_320030-t26_1	TGGT1_chrIV:512,303..514,561(+)	hypothetical protein	protein coding gene				-0.19
TGGT1_233065	-0.84782	4.14045	-1.30172	0.218161	0.945183	-4.64782	TGGT1_233065	TGGT1_233065-t26_1	TGGT1_chrVIII:2,378,978..2,389,709(+)	3'5'-cyclic nucleotide phosphodiesterase domain-containing protein	protein coding gene		signal transduction	3',5'-cyclic-nucleotide phosphodiesterase activity;metal ion binding;phosphoric diester hydrolase activity	-0.65
TGGT1_243950	0.733002	4.29466	1.30165	0.218185	0.945183	-4.64788	TGGT1_243950	TGGT1_243950-t26_1	TGGT1_chrVI:2,820,162..2,822,544(+)	putative prohibitin	protein coding gene	membrane;mitochondrial inner membrane			-5.18
TGGT1_242890	0.78315	5.28985	1.30129	0.218304	0.945183	-4.6482	TGGT1_242890	TGGT1_242890-t26_1	TGGT1_chrVI:2,291,344..2,310,026(+)	hypothetical protein	protein coding gene			lysine-acetylated histone binding;peptidase activator activity;proteasome binding	-2.43
TGGT1_215690	0.841987	7.23667	1.29948	0.218904	0.945183	-4.6498	TGGT1_215690	TGGT1_215690-t26_1	TGGT1_chrX:6,981,416..6,990,506(+)	hypothetical protein	protein coding gene	integral component of membrane			-3.62
TGGT1_270800	0.801533	9.28364	1.29838	0.219268	0.945183	-4.65077	TGGT1_270800	TGGT1_270800-t26_1	TGGT1_chrVIII:4,984,957..4,987,035(+)	GAF domain-containing protein	protein coding gene	integral component of membrane		protein binding	-0.29
TGGT1_244700	0.654448	11.4507	1.29788	0.219435	0.945183	-4.65121	TGGT1_244700	TGGT1_244700-t26_1	TGGT1_chrVI:3,371,487..3,383,046(+)	NAD(+)/NADH kinase domain-containing protein	protein coding gene		NAD metabolic process;NADP biosynthetic process;metabolic process	NAD+ kinase activity	-1.33
TGGT1_227330	-0.653704	10.5843	-1.29782	0.219454	0.945183	-4.65126	TGGT1_227330	TGGT1_227330-t26_1	TGGT1_chrX:923,861..924,331(-)	hypothetical protein	protein coding gene	integral component of membrane			1.08
TGGT1_313480	0.725786	5.92131	1.29683	0.219785	0.945183	-4.65214	TGGT1_313480	TGGT1_313480-t26_1	TGGT1_chrXI:3,385,333..3,400,705(+)	hypothetical protein	protein coding gene				-1.68
TGGT1_272760	1.01114	3.97852	1.29668	0.219834	0.945183	-4.65227	TGGT1_272760	TGGT1_272760-t26_1	TGGT1_chrVIII:3,745,059..3,747,998(-)	hypothetical protein	protein coding gene				-2.83
TGGT1_286610	-0.806395	4.65599	-1.29578	0.220133	0.945183	-4.65306	TGGT1_286610	TGGT1_286610-t26_1	TGGT1_chrV:1,618,356..1,619,717(+)	putative ribosomal protein RPS14	protein coding gene	intracellular anatomical structure;ribosome	translation	structural constituent of ribosome	-4.23
TGGT1_311905	0.709021	5.06269	1.29489	0.220428	0.945183	-4.65384	TGGT1_311905	TGGT1_311905-t26_1	TGGT1_chrXI:2,328,086..2,332,891(+)	hypothetical protein	protein coding gene		tRNA thio-modification;tRNA wobble uridine modification	tRNA binding	-3.17
TGGT1_289980	-0.767627	3.92365	-1.29479	0.220464	0.945183	-4.65393	TGGT1_289980	TGGT1_289980-t26_1	TGGT1_chrIX:3,370,904..3,372,911(+)	HAD hydrolase, family IIA protein	protein coding gene		metabolic process	catalytic activity;phosphatase activity	-0.13
TGGT1_222980	0.926347	3.84802	1.29428	0.220635	0.945183	-4.65439	TGGT1_222980	TGGT1_222980-t26_1	TGGT1_chrII:1,335,643..1,338,204(-)	hypothetical protein	protein coding gene	extracellular region	proteolysis	protein binding	-0.6
TGGT1_220230B	0.786106	5.77078	1.29406	0.220706	0.945183	-4.65457	TGGT1_220230B	TGGT1_220230B-t26_1	TGGT1_chrV:125,444..126,743(-)	leucine rich repeat-containing protein	protein coding gene			protein binding	-1.1
TGGT1_248940	0.748338	5.42011	1.29364	0.220848	0.945183	-4.65495	TGGT1_248940	TGGT1_248940-t26_1	TGGT1_chrXII:4,192,819..4,196,503(-)	hypothetical protein	protein coding gene				2.18
TGGT1_225720	-0.731464	4.49004	-1.29352	0.220888	0.945183	-4.65505	TGGT1_225720	TGGT1_225720-t26_1	TGGT1_chrX:2,017,151..2,019,676(+)	hypothetical protein	protein coding gene				-3.46
TGGT1_213325	0.943877	6.89413	1.29344	0.220913	0.945183	-4.65512	TGGT1_213325	TGGT1_213325-t26_1	TGGT1_chrV:799,677..812,954(+)	TBC domain-containing protein	protein coding gene	integral component of membrane;intracellular anatomical structure	regulation of GTPase activity	GTPase activator activity	-2.61
TGGT1_206400	-0.708268	7.62479	-1.29257	0.221205	0.945183	-4.65589	TGGT1_206400	TGGT1_206400-t26_1	TGGT1_chrVIIa:990,356..992,993(-)	FAD binding domain of DNA photolyase domain-containing protein	protein coding gene		DNA repair	DNA photolyase activity;deoxyribodipyrimidine photo-lyase activity	-0.36
TGGT1_234640	0.612105	5.93119	1.29243	0.221253	0.945183	-4.65601	TGGT1_234640	TGGT1_234640-t26_1	TGGT1_chrX:4,400,226..4,410,048(+)	hypothetical protein	protein coding gene	CCR4-NOT core complex;nucleus	regulation of transcription, DNA-templated	protein binding	-1.96
TGGT1_312120	-1.19643	5.15527	-1.29206	0.221376	0.945183	-4.65634	TGGT1_312120	TGGT1_312120-t26_1	TGGT1_chrXI:2,406,399..2,406,857(-)	hypothetical protein	protein coding gene				0.51
TGGT1_208490	0.660351	8.1594	1.29151	0.221559	0.945183	-4.65682	TGGT1_208490	TGGT1_208490-t26_1	TGGT1_chrIb:737,606..743,267(-)	hypothetical protein	protein coding gene			GTP binding	-2.39
TGGT1_226920A	0.825053	6.8303	1.29132	0.221623	0.945183	-4.65698	TGGT1_226920A	TGGT1_226920A-t26_1	TGGT1_chrX:1,131,045..1,132,574(+)	hypothetical protein	protein coding gene				-0.9
TGGT1_271400	0.654084	6.1948	1.29096	0.221743	0.945183	-4.6573	TGGT1_271400	TGGT1_271400-t26_1	TGGT1_chrVIII:4,510,855..4,512,666(+)	hypothetical protein	protein coding gene		tRNA splicing, via endonucleolytic cleavage and ligation	tRNA-intron endonuclease activity	-4.91
TGGT1_269442	0.842798	4.39128	1.29067	0.22184	0.945183	-4.65755	TGGT1_269442	TGGT1_269442-t26_1	TGGT1_chrVIII:5,794,616..5,795,668(-)	putative calmodulin	protein coding gene			calcium ion binding	0.11
TGGT1_272695	-0.980726	8.07921	-1.29016	0.222014	0.945183	-4.65801	TGGT1_272695	TGGT1_272695-t26_1	TGGT1_chrVIII:3,784,797..3,790,451(-)	hypothetical protein	protein coding gene	integral component of membrane			0.43
TGGT1_287990	-0.863459	7.74948	-1.28976	0.222147	0.945183	-4.65836	TGGT1_287990	TGGT1_287990-t26_1	TGGT1_chrIX:2,097,738..2,098,418(+)	hypothetical protein	protein coding gene				-0.58
TGGT1_318710	0.784841	4.95988	1.28784	0.222793	0.945183	-4.66004	TGGT1_318710	TGGT1_318710-t26_1	TGGT1_chrIV:1,070,737..1,079,983(+)	ATP-binding cassette sub-family F member 1	protein coding gene			ABC-type heme transporter activity;ATP binding;ATP hydrolysis activity	-2.91
TGGT1_218000	0.814019	8.05986	1.28719	0.223011	0.945183	-4.66061	TGGT1_218000	TGGT1_218000-t26_1	TGGT1_chrXII:1,679,464..1,693,828(-)	hypothetical protein	protein coding gene				-5.27
TGGT1_207990	0.731307	6.52802	1.28578	0.223486	0.945183	-4.66185	TGGT1_207990	TGGT1_207990-t26_1	TGGT1_chrIb:515,897..524,572(-)	ribosomal RNA large subunit methyltransferase J protein	protein coding gene	nucleolus;nucleus	RNA methylation;enzyme-directed rRNA 2'-O-methylation;methylation;rRNA methylation;rRNA processing	methyltransferase activity;nucleic acid binding;rRNA methyltransferase activity	-5.01
TGGT1_285500	0.679051	6.32233	1.28522	0.223675	0.945183	-4.66234	TGGT1_285500	TGGT1_285500-t26_1	TGGT1_chrV:2,225,125..2,233,785(+)	hypothetical protein	protein coding gene	integral component of membrane			-3.01
TGGT1_213770	0.675401	6.2676	1.28492	0.223777	0.945183	-4.6626	TGGT1_213770	TGGT1_213770-t26_1	TGGT1_chrV:1,167,997..1,179,346(-)	putative Superkiller viralicidic activity 2 family 2	protein coding gene		RNA catabolic process	ATP binding;RNA binding;RNA helicase activity;helicase activity;hydrolase activity, acting on acid anhydrides, in phosphorus-containing anhydrides;nucleic acid binding	-5.24
TGGT1_244520	-0.645221	5.37949	-1.28489	0.223786	0.945183	-4.66263	TGGT1_244520	TGGT1_244520-t26_1	TGGT1_chrVI:3,250,847..3,257,722(+)	glycosyl transferase, group 4 family protein	protein coding gene	integral component of membrane	dolichol-linked oligosaccharide biosynthetic process;protein N-linked glycosylation	UDP-N-acetylglucosamine-dolichyl-phosphate N-acetylglucosaminephosphotransferase activity;phospho-N-acetylmuramoyl-pentapeptide-transferase activity	-5.05
TGGT1_262590	0.956687	7.94906	1.28479	0.223819	0.945183	-4.66271	TGGT1_262590	TGGT1_262590-t26_1	TGGT1_chrVIIb:1,115,513..1,118,627(+)	hypothetical protein	protein coding gene				-2.16
TGGT1_321410	0.948047	8.05709	1.28472	0.223845	0.945183	-4.66278	TGGT1_321410	TGGT1_321410-t26_1	TGGT1_chrIb:1,833,268..1,845,048(-)	hypothetical protein	protein coding gene	integral component of membrane			-2.2
TGGT1_266010	0.753874	10.1868	1.2842	0.224019	0.945183	-4.66323	TGGT1_266010	TGGT1_266010-t26_1	TGGT1_chrIX:1,173,283..1,210,213(+)	phosphatidylinositol 3- and 4-kinase	protein coding gene			ATP binding;kinase activity;phosphotransferase activity, alcohol group as acceptor;protein binding;protein serine/threonine kinase activity	-3.21
TGGT1_251550	-1.00377	5.21322	-1.28277	0.224503	0.945183	-4.66449	TGGT1_251550	TGGT1_251550-t26_1	TGGT1_chrXII:5,375,924..5,376,869(-)	acyl-coa-binding protein	protein coding gene			fatty-acyl-CoA binding	1.03
TGGT1_216420	-1.03395	7.39468	-1.28235	0.224645	0.945183	-4.66485	TGGT1_216420	TGGT1_216420-t26_1	TGGT1_chrXI:6,085,478..6,085,939(+)	hypothetical protein	protein coding gene				0.12
TGGT1_300350	-0.646206	4.61462	-1.28182	0.224825	0.945183	-4.66531	TGGT1_300350	TGGT1_300350-t26_1	TGGT1_chrXII:16,718..24,687(+)	cysteine desulfurase/selenocysteine lyase family PLP dependent transferase superfamily protein	protein coding gene		metabolic process	catalytic activity;cysteine desulfurase activity;lyase activity	0.45
TGGT1_319910	-0.623966	4.7346	-1.28175	0.224848	0.945183	-4.66538	TGGT1_319910	TGGT1_319910-t26_1	TGGT1_chrIV:614,295..620,319(-)	WD domain, G-beta repeat-containing protein	protein coding gene			protein binding	-4.95
TGGT1_263642	-1.02094	5.80441	-1.28119	0.225039	0.945183	-4.66587	TGGT1_263642	TGGT1_263642-t26_1	TGGT1_chrVIIb:394,366..395,838(+)	hypothetical protein	protein coding gene				-4.24
TGGT1_256830	0.702327	7.31733	1.28102	0.225097	0.945183	-4.66602	TGGT1_256830	TGGT1_256830-t26_1	TGGT1_chrVIIb:4,347,042..4,360,097(-)	SacI domain-containing protein	protein coding gene			phosphoric ester hydrolase activity	-4.73
TGGT1_228160	-1.10184	6.62949	-1.28045	0.22529	0.945183	-4.66651	TGGT1_228160	TGGT1_228160-t26_1	TGGT1_chrX:440,901..446,825(-)	acid phosphatase	protein coding gene			acid phosphatase activity;hydrolase activity	0.55
TGGT1_207440	-0.632361	6.40175	-1.28025	0.225359	0.945183	-4.66669	TGGT1_207440	TGGT1_207440-t26_1	TGGT1_chrIb:77,395..80,548(-)	ribosomal protein RPS4	protein coding gene	integral component of membrane;ribosome	translation	RNA binding;rRNA binding;structural constituent of ribosome	-3.44
TGGT1_250920	-0.75983	4.20093	-1.28025	0.225359	0.945183	-4.66669	TGGT1_250920	TGGT1_250920-t26_1	TGGT1_chrXII:5,248,786..5,251,014(-)	tetratricopeptide repeat-containing protein	protein coding gene			protein binding	0.38
TGGT1_263440	-0.593445	6.19894	-1.27989	0.225481	0.945183	-4.66701	TGGT1_263440	TGGT1_263440-t26_1	TGGT1_chrVIIb:523,665..529,194(-)	hypothetical protein	protein coding gene				-3.99
TGGT1_291960	-0.650159	4.50267	-1.27964	0.225567	0.945183	-4.66723	TGGT1_291960	TGGT1_291960-t26_1	TGGT1_chrIX:4,241,532..4,244,563(+)	rhoptry kinase family protein ROP40 (incomplete catalytic triad)	protein coding gene			kinase activity	1.13
TGGT1_288550	-0.733881	5.15017	-1.27906	0.225761	0.945183	-4.66773	TGGT1_288550	TGGT1_288550-t26_1	TGGT1_chrIX:2,421,057..2,424,084(-)	hypothetical protein	protein coding gene				-0.05
TGGT1_306688	-0.653005	6.80413	-1.27839	0.225991	0.945183	-4.66831	TGGT1_306688	TGGT1_306688-t26_1	AAQM03000504:624..1,433(+)	hypothetical protein	protein coding gene
TGGT1_232320	0.634347	5.88766	1.27795	0.226142	0.945183	-4.6687	TGGT1_232320	TGGT1_232320-t26_1	TGGT1_chrVIII:2,003,411..2,011,831(-)	hypothetical protein	protein coding gene				-2.75
TGGT1_362670	-0.673207	7.79267	-1.27743	0.226318	0.945183	-4.66915	TGGT1_362670	TGGT1_362670-t26_1	TGGT1_chrV:1,799,009..1,800,084(-)	hypothetical protein	protein coding gene				-1.8
TGGT1_239700	0.750694	4.89526	1.27731	0.22636	0.945183	-4.66926	TGGT1_239700	TGGT1_239700-t26_1	TGGT1_chrVI:831,989..852,759(+)	regulator of chromosome condensation (RCC1) repeat-containing protein	protein coding gene				-0.49
TGGT1_215165	-1.06022	4.6649	-1.27679	0.226536	0.945183	-4.66971	TGGT1_215165	TGGT1_215165-t26_1	TGGT1_chrX:6,683,699..6,684,202(-)	hypothetical protein	protein coding gene				1.81
TGGT1_266980	-0.758544	6.50988	-1.27619	0.22674	0.945183	-4.67023	TGGT1_266980	TGGT1_266980-t26_1	TGGT1_chrIX:698,467..700,394(-)	hypothetical protein	protein coding gene				0.81
TGGT1_210730	0.650936	3.93131	1.27609	0.226774	0.945183	-4.67032	TGGT1_210730	TGGT1_210730-t26_1	TGGT1_chrIV:2,033,378..2,047,586(-)	putative ATP-dependent hsl protease ATP-binding subunit hslU	protein coding gene	HslUV protease complex		ATP binding;ATP hydrolysis activity;peptidase activity, acting on L-amino acid peptides	0.47
TGGT1_301290	0.823274	8.63455	1.27584	0.226859	0.945183	-4.67054	TGGT1_301290	TGGT1_301290-t26_1	TGGT1_chrIV:2,260,628..2,263,813(-)	hypothetical protein	protein coding gene			GTP binding	-1.63
TGGT1_226820	-0.954582	5.42304	-1.27453	0.227308	0.945183	-4.67168	TGGT1_226820	TGGT1_226820-t26_1	TGGT1_chrX:1,226,421..1,226,894(+)	hypothetical protein	protein coding gene				1.24
TGGT1_311920	0.751579	8.08246	1.27381	0.227553	0.945183	-4.67231	TGGT1_311920	TGGT1_311920-t26_1	TGGT1_chrXI:2,336,545..2,355,556(+)	GRAM domain-containing protein	protein coding gene	integral component of membrane			-2.92
TGGT1_247025	-0.932448	3.44684	-1.27323	0.227752	0.945183	-4.67281	TGGT1_247025	TGGT1_247025-t26_1	TGGT1_chrXII:3,043,904..3,045,058(-)	hypothetical protein	protein coding gene				1.54
TGGT1_265080	-0.72657	5.74801	-1.27279	0.227905	0.945183	-4.6732	TGGT1_265080	TGGT1_265080-t26_1	TGGT1_chrIX:1,614,161..1,623,573(-)	Tubulin-tyrosine ligase family protein	protein coding gene		cellular protein modification process	ligase activity;tubulin-tyrosine ligase activity	-1.35
TGGT1_202700	0.747294	5.80831	1.27237	0.228047	0.945183	-4.67356	TGGT1_202700	TGGT1_202700-t26_1	TGGT1_chrVIIa:2,994,345..2,999,187(-)	hypothetical protein	protein coding gene				-0.02
TGGT1_310177	-0.730434	3.88053	-1.27231	0.228069	0.945183	-4.67362	TGGT1_310177	TGGT1_310177-t26_1	TGGT1_chrXI:1,080,750..1,081,581(+)	hypothetical protein	protein coding gene				1.04
TGGT1_248290	-0.705886	4.9579	-1.27107	0.228496	0.945183	-4.6747	TGGT1_248290	TGGT1_248290-t26_1	TGGT1_chrXII:3,712,991..3,725,587(+)	WD domain, G-beta repeat-containing protein	protein coding gene	nucleus	chromatin organization;transcription, DNA-templated	protein binding	-2.75
TGGT1_288510	0.81662	4.25228	1.27054	0.228677	0.945183	-4.67516	TGGT1_288510	TGGT1_288510-t26_1	TGGT1_chrIX:2,398,356..2,403,607(-)	ubiquitin carboxyl-terminal hydrolase	protein coding gene		protein deubiquitination;ubiquitin-dependent protein catabolic process	obsolete ubiquitin thiolesterase activity;thiol-dependent ubiquitinyl hydrolase activity	0.48
TGGT1_251480	0.658029	7.60599	1.2704	0.228723	0.945183	-4.67527	TGGT1_251480	TGGT1_251480-t26_1	TGGT1_chrXII:5,338,278..5,344,957(-)	DEAD/DEAH box helicase domain-containing protein	protein coding gene			ATP binding;RNA binding;RNA helicase activity;helicase activity;nucleic acid binding	-4.39
TGGT1_229405	-0.986807	5.00451	-1.27021	0.228791	0.945183	-4.67545	TGGT1_229405	TGGT1_229405-t26_1	TGGT1_chrVIII:228,092..241,426(-)	3'5'-cyclic nucleotide phosphodiesterase domain-containing protein	protein coding gene	integral component of membrane;membrane	ion transport;signal transduction;transmembrane transport	3',5'-cyclic-nucleotide phosphodiesterase activity;ion channel activity;phosphoric diester hydrolase activity	-0.33
TGGT1_269130	-0.769275	3.90978	-1.27	0.22886	0.945183	-4.67562	TGGT1_269130	TGGT1_269130-t26_1	TGGT1_chrVIII:6,044,890..6,046,236(-)	hypothetical protein	protein coding gene	integral component of membrane			1.42
TGGT1_215440	0.599049	5.01226	1.26995	0.22888	0.945183	-4.67567	TGGT1_215440	TGGT1_215440-t26_1	TGGT1_chrX:6,850,332..6,855,642(-)	WWE domain-containing protein	protein coding gene		Notch signaling pathway;protein ubiquitination	metal ion binding;zinc ion binding	1.43
TGGT1_319610	0.776565	6.98121	1.26932	0.229095	0.945183	-4.67621	TGGT1_319610	TGGT1_319610-t26_1	TGGT1_chrIV:783,142..801,696(+)	eIF2 kinase IF2K-D (incomplete catalytic triad)	protein coding gene		protein phosphorylation	ATP binding;RNA polymerase II CTD heptapeptide repeat kinase activity;protein binding;protein kinase activity	-1.68
TGGT1_209160	-0.636974	6.48285	-1.26857	0.229353	0.945183	-4.67687	TGGT1_209160	TGGT1_209160-t26_1	TGGT1_chrIb:1,097,244..1,105,321(-)	myristoyl CoA:protein N-myristoyltransferase	protein coding gene		N-terminal protein myristoylation	glycylpeptide N-tetradecanoyltransferase activity	-4.96
TGGT1_248425	-0.814245	5.55906	-1.26758	0.229694	0.945183	-4.67772	TGGT1_248425	TGGT1_248425-t26_1	TGGT1_chrXII:3,778,180..3,780,625(+)	hypothetical protein	protein coding gene				1.42
TGGT1_268840	-0.65861	3.93387	-1.26648	0.230073	0.945183	-4.67868	TGGT1_268840	TGGT1_268840-t26_1	TGGT1_chrVIII:6,253,001..6,256,297(-)	putative N6-adenosine-methyltransferase	protein coding gene		methylation;nucleobase-containing compound metabolic process	mRNA (2'-O-methyladenosine-N6-)-methyltransferase activity;methyltransferase activity;nucleic acid binding	-4.25
TGGT1_244710	-0.764849	9.11927	-1.2664	0.230103	0.945183	-4.67875	TGGT1_244710	TGGT1_244710-t26_1	TGGT1_chrVI:3,384,563..3,385,406(-)	hypothetical protein	protein coding gene				1.4
TGGT1_210980	0.762827	7.21999	1.26586	0.230288	0.945183	-4.67922	TGGT1_210980	TGGT1_210980-t26_1	TGGT1_chrIV:1,920,085..1,926,796(-)	putative alternative splicing type 3 and	protein coding gene	U1 snRNP	mRNA splice site selection	mRNA binding	-5.1
TGGT1_292055	0.726156	6.00549	1.26581	0.230306	0.945183	-4.67926	TGGT1_292055	TGGT1_292055-t26_1	TGGT1_chrIX:4,332,594..4,340,938(-)	calcium dependent protein kinase CDPK8	protein coding gene		protein phosphorylation	ATP binding;MAP kinase kinase kinase activity;calcium ion binding;myosin light chain kinase activity;protein kinase activity	-0.68
TGGT1_267130	-0.772851	5.65931	-1.26309	0.231247	0.945183	-4.68162	TGGT1_267130	TGGT1_267130-t26_1	TGGT1_chrIX:604,339..605,508(+)	SAG-related sequence SRS38A	protein coding gene	membrane			1.9
TGGT1_313010	0.624831	4.75475	1.26264	0.231404	0.945183	-4.68201	TGGT1_313010	TGGT1_313010-t26_1	TGGT1_chrXI:2,995,385..2,998,767(-)	DEAD (Asp-Glu-Ala-Asp) box polypeptide DDX6	protein coding gene			ATP binding;helicase activity;nucleic acid binding	-0.38
TGGT1_222660	0.628072	5.07466	1.26223	0.231547	0.945183	-4.68237	TGGT1_222660	TGGT1_222660-t26_1	TGGT1_chrII:1,143,533..1,175,438(+)	leucine rich repeat-containing protein	protein coding gene			protein binding	-4.6
TGGT1_248480	-0.728847	4.04191	-1.26112	0.23193	0.945183	-4.68332	TGGT1_248480	TGGT1_248480-t26_1	TGGT1_chrXII:3,816,916..3,818,776(+)	ribosomal protein RPS9	protein coding gene	intracellular anatomical structure;small ribosomal subunit	translation	RNA binding;rRNA binding;structural constituent of ribosome	-4.26
TGGT1_248780	0.601678	7.16976	1.26024	0.232239	0.945183	-4.68409	TGGT1_248780	TGGT1_248780-t26_1	TGGT1_chrXII:4,102,493..4,105,099(+)	SRR1 protein	protein coding gene				-2.47
TGGT1_218310	-0.710709	6.06697	-1.26012	0.232281	0.945183	-4.68419	TGGT1_218310	TGGT1_218310-t26_1	TGGT1_chrXII:1,537,308..1,545,978(+)	microneme protein MIC14	protein coding gene	integral component of membrane			1.3
TGGT1_236400	-0.830859	5.34713	-1.25942	0.232523	0.945183	-4.68479	TGGT1_236400	TGGT1_236400-t26_1	TGGT1_chrX:5,275,198..5,277,394(-)	hypothetical protein	protein coding gene	integral component of membrane			2.43
TGGT1_228730	0.718337	6.86921	1.25907	0.232645	0.945183	-4.6851	TGGT1_228730	TGGT1_228730-t26_1	TGGT1_chrX:87,923..94,773(-)	hypothetical protein	protein coding gene	integral component of membrane			-2.58
TGGT1_218070	0.805804	6.39496	1.25843	0.232869	0.945183	-4.68565	TGGT1_218070	TGGT1_218070-t26_1	TGGT1_chrXII:1,669,273..1,677,304(-)	hypothetical protein	protein coding gene				-5.02
TGGT1_356120	-0.756238	3.8919	-1.25765	0.233142	0.945183	-4.68633	TGGT1_356120	TGGT1_356120-t26_1	TGGT1_chrIV:966,728..969,533(+)	putative kelch repeat protein	protein coding gene			protein binding	1.29
TGGT1_216500	0.670418	8.40657	1.25759	0.233162	0.945183	-4.68638	TGGT1_216500	TGGT1_216500-t26_1	TGGT1_chrXI:6,025,753..6,036,316(-)	putative tRNA synthetase	protein coding gene	cytoplasm	tRNA aminoacylation for protein translation	ATP binding;aminoacyl-tRNA ligase activity;nucleotide binding;valine-tRNA ligase activity	-3.52
TGGT1_209210	0.744865	8.06899	1.25715	0.233317	0.945183	-4.68676	TGGT1_209210	TGGT1_209210-t26_1	TGGT1_chrIb:1,139,917..1,148,599(+)	hypothetical protein	protein coding gene			RNA binding;nucleic acid binding	-3.36
TGGT1_210478	-0.590613	8.01763	-1.25688	0.233409	0.945183	-4.68699	TGGT1_210478	TGGT1_210478-t26_1	TGGT1_chrIX:4,546,365..4,560,509(-)	hypothetical protein	protein coding gene				-2.51
TGGT1_300160	0.826525	7.32173	1.25638	0.233586	0.945183	-4.68742	TGGT1_300160	TGGT1_300160-t26_1	TGGT1_chrXII:133,676..137,347(+)	hypothetical protein	protein coding gene				-3.7
TGGT1_238995	-0.781655	6.22788	-1.25611	0.23368	0.945183	-4.68766	TGGT1_238995	TGGT1_238995-t26_1	TGGT1_chrVI:372,289..384,223(+)	ion channel protein	protein coding gene	integral component of membrane;membrane	potassium ion transport	calcium-activated potassium channel activity	-0.53
TGGT1_245995	-1.08516	6.47624	-1.25556	0.233872	0.945183	-4.68813	TGGT1_245995	TGGT1_245995-t26_1	TGGT1_chrXII:2,514,551..2,515,422(+)	hypothetical protein	protein coding gene				-0.12
TGGT1_408810	-1.30427	5.53933	-1.25533	0.233951	0.945183	-4.68832	TGGT1_408810	TGGT1_408810-t26_1	AAQM03000066:2,522..2,594(+)	tRNA-Ala	ncRNA gene
TGGT1_314110	-0.83206	4.06088	-1.25518	0.234005	0.945183	-4.68846	TGGT1_314110	TGGT1_314110-t26_1	TGGT1_chrXI:3,889,563..3,892,115(-)	hypothetical protein	protein coding gene				1.36
TGGT1_223450A	0.689104	5.82327	1.25491	0.234097	0.945183	-4.68868	TGGT1_223450A	TGGT1_223450A-t26_1	TGGT1_chrX:3,737,006..3,742,247(-)	ubiquitin carboxyl-terminal hydrolase	protein coding gene		protein deubiquitination;ubiquitin-dependent protein catabolic process	obsolete ubiquitin thiolesterase activity;thiol-dependent ubiquitinyl hydrolase activity	-1.45
TGGT1_319520	-0.775444	5.02617	-1.25468	0.23418	0.945183	-4.68889	TGGT1_319520	TGGT1_319520-t26_1	TGGT1_chrIV:885,869..892,046(-)	hypothetical protein	protein coding gene				-3.04
TGGT1_289760	-0.675522	5.55564	-1.25461	0.234203	0.945183	-4.68894	TGGT1_289760	TGGT1_289760-t26_1	TGGT1_chrIX:3,239,408..3,242,116(-)	hypothetical protein	protein coding gene				-1.81
TGGT1_410890	0.704587	4.48637	1.2541	0.234385	0.945183	-4.68939	TGGT1_410890	TGGT1_410890-t26_1	AAQM03000355:1,214..4,155(+)	hypothetical protein	protein coding gene
TGGT1_251670	0.60309	4.91586	1.25377	0.234498	0.945183	-4.68967	TGGT1_251670	TGGT1_251670-t26_1	TGGT1_chrXII:5,438,992..5,447,790(+)	putative werner helicase interacting protein 1	protein coding gene		DNA recombination;DNA repair;DNA replication	ATP binding;ATP hydrolysis activity;DNA binding;DNA-directed DNA polymerase activity;four-way junction helicase activity;helicase activity	0.01
TGGT1_229440	0.749392	3.9162	1.25371	0.23452	0.945183	-4.68972	TGGT1_229440	TGGT1_229440-t26_1	TGGT1_chrVIII:247,794..256,964(-)	zinc finger, C3HC4 type (RING finger) domain-containing protein	protein coding gene	integral component of membrane		zinc ion binding	0.07
TGGT1_257625	0.607328	6.28668	1.25334	0.234648	0.945183	-4.69004	TGGT1_257625	TGGT1_257625-t26_1	TGGT1_chrVIIb:3,871,616..3,875,250(-)	tetrahydrofolate dehydrogenase/cyclohydrolase, NAD(P)-binding domain-containing protein	protein coding gene		folic acid-containing compound biosynthetic process;obsolete oxidation-reduction process	catalytic activity;hydrolase activity;methylenetetrahydrofolate dehydrogenase (NADP+) activity	-2.64
TGGT1_245440	-0.843195	8.31035	-1.25325	0.234681	0.945183	-4.69012	TGGT1_245440	TGGT1_245440-t26_1	TGGT1_chrXII:2,204,474..2,206,596(-)	hypothetical protein	protein coding gene				0.62
TGGT1_255340	0.790606	6.97207	1.2531	0.234732	0.945183	-4.69025	TGGT1_255340	TGGT1_255340-t26_1	TGGT1_chrVIIb:4,796,393..4,804,342(+)	tetratricopeptide repeat-containing protein	protein coding gene		Histone modification;regulation of transcription, DNA-templated	protein binding	-2.27
TGGT1_287160	0.710101	5.65044	1.25287	0.234815	0.945183	-4.69045	TGGT1_287160	TGGT1_287160-t26_1	TGGT1_chrV:1,414,937..1,425,049(-)	internal kinesin motor domain protein	protein coding gene		microtubule-based movement	ATP binding;microtubule binding;microtubule motor activity	-2.08
TGGT1_289910	-0.820174	4.09551	-1.25225	0.235033	0.945183	-4.69098	TGGT1_289910	TGGT1_289910-t26_1	TGGT1_chrIX:3,322,620..3,324,452(-)	hypothetical protein	protein coding gene				-1.94
TGGT1_209520	0.788661	5.9746	1.25204	0.235107	0.945183	-4.69116	TGGT1_209520	TGGT1_209520-t26_1	TGGT1_chrIb:1,307,655..1,320,933(-)	WD domain, G-beta repeat-containing protein	protein coding gene			protein binding	-1.62
TGGT1_229620	-0.861774	5.23362	-1.2513	0.235366	0.945183	-4.6918	TGGT1_229620	TGGT1_229620-t26_1	TGGT1_chrVIII:308,712..318,399(-)	hypothetical protein	protein coding gene				-4.47
TGGT1_227830	0.649053	6.12591	1.25073	0.235568	0.945183	-4.69229	TGGT1_227830	TGGT1_227830-t26_1	TGGT1_chrX:696,504..700,276(-)	putative mitochondrial inner membrane translocase TIM44	protein coding gene	TIM23 mitochondrial import inner membrane translocase complex	intracellular protein transport	protein-transporting ATPase activity	-4.66
TGGT1_270980	0.824048	6.41775	1.25067	0.235588	0.945183	-4.69234	TGGT1_270980	TGGT1_270980-t26_1	TGGT1_chrVIII:4,806,390..4,811,494(-)	phosphoglycerate mutase family protein	protein coding gene				-1.27
TGGT1_214960	0.606462	6.6324	1.24976	0.235909	0.945183	-4.69312	TGGT1_214960	TGGT1_214960-t26_1	TGGT1_chrX:6,507,474..6,521,102(+)	AP2 domain transcription factor AP2X-8	protein coding gene				-2.34
TGGT1_270770	0.628585	7.09289	1.24752	0.236699	0.945183	-4.69505	TGGT1_270770	TGGT1_270770-t26_1	TGGT1_chrVIII:4,997,193..5,006,045(-)	PWI domain-containing protein	protein coding gene		mRNA processing	RNA binding;nucleic acid binding	-3.73
TGGT1_271880	0.949812	8.6456	1.24724	0.236797	0.945183	-4.69528	TGGT1_271880	TGGT1_271880-t26_1	TGGT1_chrVIII:4,302,584..4,313,626(+)	B-box zinc finger domain-containing protein	protein coding gene	intracellular anatomical structure		zinc ion binding	-0.3
TGGT1_262780	0.787126	6.02283	1.24722	0.236803	0.945183	-4.6953	TGGT1_262780	TGGT1_262780-t26_1	TGGT1_chrVIIb:997,278..1,005,795(-)	FHA domain-containing protein	protein coding gene			protein binding	-2.67
TGGT1_293650	-0.694991	6.62284	-1.24697	0.236892	0.945183	-4.69551	TGGT1_293650	TGGT1_293650-t26_1	TGGT1_chrIa:475,851..476,195(+)	hypothetical protein	protein coding gene				0.15
TGGT1_311750	-0.846908	3.24223	-1.24551	0.237411	0.945183	-4.69677	TGGT1_311750	TGGT1_311750-t26_1	TGGT1_chrXI:2,211,180..2,214,199(+)	mago binding protein	protein coding gene		exon-exon junction complex disassembly	protein binding	-0.99
TGGT1_316650	0.656882	5.05238	1.24447	0.23778	0.945183	-4.69767	TGGT1_316650	TGGT1_316650-t26_1	TGGT1_chrXI:5,404,029..5,408,889(-)	hypothetical protein	protein coding gene				-1.78
TGGT1_250010	0.643521	5.25424	1.24445	0.237787	0.945183	-4.69768	TGGT1_250010	TGGT1_250010-t26_1	TGGT1_chrXII:4,916,824..4,925,608(-)	Sad1 / UNC family protein	protein coding gene				-4.52
TGGT1_293300	0.649904	8.22874	1.24388	0.237986	0.945183	-4.69816	TGGT1_293300	TGGT1_293300-t26_1	TGGT1_chrIa:227,131..228,897(+)	Yip1 domain-containing protein	protein coding gene	Golgi apparatus;integral component of membrane	vesicle-mediated transport	protein binding	-3.16
TGGT1_292010	0.811294	3.75614	1.24359	0.238092	0.945183	-4.69842	TGGT1_292010	TGGT1_292010-t26_1	TGGT1_chrIX:4,278,558..4,280,825(-)	transcription initiation factor IIB	protein coding gene		regulation of transcription, DNA-templated;transcription preinitiation complex assembly;translational initiation	metal ion binding;translation initiation factor activity;zinc ion binding	-4.82
TGGT1_261200	0.597328	4.50849	1.24322	0.238221	0.945183	-4.69873	TGGT1_261200	TGGT1_261200-t26_1	TGGT1_chrVIIb:1,812,790..1,818,459(-)	TBC domain-containing protein	protein coding gene	intracellular anatomical structure	regulation of GTPase activity	GTPase activator activity	-1
TGGT1_297488	0.811631	7.4884	1.24254	0.238464	0.945183	-4.69932	TGGT1_297488	TGGT1_297488-t26_1	TGGT1_chrII:1,793,567..1,793,965(-)	hypothetical protein	protein coding gene				-0.69
TGGT1_235990	0.897895	8.4523	1.24252	0.238471	0.945183	-4.69933	TGGT1_235990	TGGT1_235990-t26_1	TGGT1_chrX:5,113,761..5,122,087(-)	hypothetical protein	protein coding gene				-5.27
TGGT1_202180	0.886577	6.57282	1.24245	0.238494	0.945183	-4.69939	TGGT1_202180	TGGT1_202180-t26_1	TGGT1_chrVIIa:3,445,702..3,453,333(+)	hypothetical protein	protein coding gene				-5.46
TGGT1_220060	-0.827515	6.40616	-1.24091	0.239042	0.945183	-4.70071	TGGT1_220060	TGGT1_220060-t26_1	AAQM03000382:1,362..1,712(+)	hypothetical protein	protein coding gene
TGGT1_234190	-0.633521	4.78775	-1.24018	0.239302	0.945183	-4.70133	TGGT1_234190	TGGT1_234190-t26_1	TGGT1_chrX:4,074,410..4,078,362(-)	putative serine hydroxymethyltransferase 2	protein coding gene		L-serine metabolic process;glycine biosynthetic process from serine;glycine metabolic process;methylation;tetrahydrofolate interconversion	catalytic activity;glycine hydroxymethyltransferase activity;methyltransferase activity;pyridoxal phosphate binding	-4.23
TGGT1_269190	-0.666924	5.74505	-1.23981	0.239436	0.945183	-4.70165	TGGT1_269190	TGGT1_269190-t26_1	TGGT1_chrVIII:6,001,367..6,005,276(-)	glyceraldehyde-3-phosphate dehydrogenase GAPDH2	protein coding gene	endoplasmic reticulum	glucose metabolic process;obsolete oxidation-reduction process	NAD binding;NADP binding;glyceraldehyde-3-phosphate dehydrogenase (NAD+) (phosphorylating) activity;oxidoreductase activity, acting on the aldehyde or oxo group of donors, NAD or NADP as acceptor	-4.4
TGGT1_258826	-0.789455	4.21835	-1.23975	0.239459	0.945183	-4.70171	TGGT1_258826	TGGT1_258826-t26_1	TGGT1_chrVIIb:3,128,141..3,131,185(+)	hypothetical protein	protein coding gene	integral component of membrane;obsolete cell	cell redox homeostasis		-3.88
TGGT1_216710	-0.683897	4.86725	-1.2395	0.239548	0.945183	-4.70192	TGGT1_216710	TGGT1_216710-t26_1	TGGT1_chrXI:5,868,687..5,871,335(+)	transporter, major facilitator family protein	protein coding gene	integral component of membrane	transmembrane transport	transmembrane transporter activity	0.51
TGGT1_250000	-0.819448	7.15442	-1.23947	0.239558	0.945183	-4.70194	TGGT1_250000	TGGT1_250000-t26_1	TGGT1_chrXII:4,915,538..4,915,996(-)	hypothetical protein	protein coding gene				1.81
TGGT1_409830	-0.658406	7.26166	-1.23928	0.239626	0.945183	-4.70211	TGGT1_409830	TGGT1_409830-t26_1	TGGT1_chrX:6,767,658..6,768,929(+)	putative cytochrome protein B	protein coding gene	integral component of membrane;membrane	respiratory electron transport chain	electron transfer activity;oxidoreductase activity	1.19
TGGT1_311720	-0.703395	6.71182	-1.23915	0.239671	0.945183	-4.70222	TGGT1_311720	TGGT1_311720-t26_1	TGGT1_chrXI:2,188,121..2,191,497(-)	chaperonin protein BiP	protein coding gene	endoplasmic reticulum;nucleus	cell morphogenesis	ATP binding;ATP hydrolysis activity	-5.5
TGGT1_218470	0.645632	5.59249	1.2387	0.239833	0.945183	-4.7026	TGGT1_218470	TGGT1_218470-t26_1	TGGT1_chrXII:1,453,940..1,458,133(+)	putative protein disulfide-isomerase	protein coding gene	obsolete cell	cell redox homeostasis	isomerase activity;protein disulfide isomerase activity	0.61
TGGT1_265500	0.737223	6.34349	1.23728	0.24034	0.945183	-4.70381	TGGT1_265500	TGGT1_265500-t26_1	TGGT1_chrIX:1,338,167..1,348,086(-)	chloride transporter, chloride channel (ClC) family protein	protein coding gene	integral component of membrane;membrane	chloride transport;methylation;transmembrane transport	histone-lysine N-methyltransferase activity;methyltransferase activity;voltage-gated chloride channel activity	-2.68
TGGT1_294930	0.650788	9.76511	1.23688	0.240483	0.945183	-4.70416	TGGT1_294930	TGGT1_294930-t26_1	TGGT1_chrIa:1,265,685..1,267,819(+)	leucine rich repeat-containing protein	protein coding gene			adenylate cyclase activity;protein binding	-3.54
TGGT1_294550	0.596258	6.3247	1.23634	0.240676	0.945183	-4.70462	TGGT1_294550	TGGT1_294550-t26_1	TGGT1_chrIa:919,161..949,027(+)	dynein heavy chain	protein coding gene	dynein complex	microtubule-based movement	ATP binding;ATP hydrolysis activity;microtubule motor activity	-3.3
TGGT1_223262	-0.609672	5.78858	-1.23565	0.240924	0.945183	-4.70521	TGGT1_223262	TGGT1_223262-t26_1	TGGT1_chrX:3,806,439..3,812,917(-)	WD domain, G-beta repeat-containing protein	protein coding gene			protein binding	-0.41
TGGT1_412090	-1.02999	8.49731	-1.2355	0.240976	0.945183	-4.70533	TGGT1_412090	TGGT1_412090-t26_1	AAQM03000558:455..526(-)	tRNA-Val	ncRNA gene
TGGT1_270310	-0.622604	4.80359	-1.23538	0.24102	0.945183	-4.70543	TGGT1_270310	TGGT1_270310-t26_1	TGGT1_chrVIII:5,282,975..5,284,826(-)	hypothetical protein	protein coding gene				-1.27
TGGT1_260640	0.763768	8.01821	1.23506	0.241133	0.945183	-4.7057	TGGT1_260640	TGGT1_260640-t26_1	TGGT1_chrVIIb:2,070,219..2,078,173(-)	autophagy protein apg9 protein	protein coding gene	integral component of membrane	autophagy		-0.62
TGGT1_230940	0.696376	9.15382	1.23494	0.241176	0.945183	-4.70581	TGGT1_230940	TGGT1_230940-t26_1	TGGT1_chrVIII:1,112,065..1,119,747(+)	hypothetical protein	protein coding gene				-4.92
TGGT1_229790	0.727032	5.47806	1.23448	0.241342	0.945183	-4.7062	TGGT1_229790	TGGT1_229790-t26_1	TGGT1_chrVIII:444,340..448,577(-)	hypothetical protein	protein coding gene				-4.8
TGGT1_293480	-0.908828	11.9214	-1.23435	0.24139	0.945183	-4.70631	TGGT1_293480	TGGT1_293480-t26_1	TGGT1_chrIa:337,858..341,625(-)	MoeA N-terminal region (domain I and II) domain-containing protein	protein coding gene		Mo-molybdopterin cofactor biosynthetic process;molybdopterin cofactor biosynthetic process		-1.55
TGGT1_241150	0.919025	6.04831	1.23385	0.241567	0.945183	-4.70673	TGGT1_241150	TGGT1_241150-t26_1	TGGT1_chrVI:1,620,097..1,626,374(-)	hypothetical protein	protein coding gene				-3.41
TGGT1_292600	-0.881537	4.08993	-1.23363	0.241648	0.945183	-4.70693	TGGT1_292600	TGGT1_292600-t26_1	AAQM03000368:3,321..4,013(-)	hypothetical protein	protein coding gene
TGGT1_290660	0.70348	5.77487	1.23358	0.241667	0.945183	-4.70697	TGGT1_290660	TGGT1_290660-t26_1	TGGT1_chrIX:3,628,759..3,632,147(-)	RNA recognition motif-containing protein	protein coding gene			RNA binding;nucleic acid binding	-3.91
TGGT1_225280	-0.700145	6.45193	-1.23168	0.24235	0.945183	-4.70859	TGGT1_225280	TGGT1_225280-t26_1	TGGT1_chrX:2,245,903..2,254,702(+)	hypothetical protein	protein coding gene				-0.84
TGGT1_238950	-0.860007	5.77557	-1.23118	0.242528	0.945183	-4.70901	TGGT1_238950	TGGT1_238950-t26_1	TGGT1_chrVI:327,886..337,165(-)	putative fatty acyl-CoA desaturase	protein coding gene	integral component of membrane	fatty acid biosynthetic process;lipid metabolic process;obsolete oxidation-reduction process	oxidoreductase activity, acting on paired donors, with oxidation of a pair of donors resulting in the reduction of molecular oxygen to two molecules of water;stearoyl-CoA 9-desaturase activity	-3.7
TGGT1_211610	0.613519	6.69325	1.23027	0.242859	0.945183	-4.70979	TGGT1_211610	TGGT1_211610-t26_1	TGGT1_chrIV:1,592,701..1,597,372(-)	hypothetical protein	protein coding gene				-0.59
TGGT1_315780	1.02758	3.50239	1.22982	0.243019	0.945183	-4.71017	TGGT1_315780	TGGT1_315780-t26_1	TGGT1_chrXI:4,923,626..4,926,382(+)	putative myosin regulatory light chain	protein coding gene			calcium ion binding	-0.12
TGGT1_208010	0.875524	3.87633	1.22961	0.243094	0.945183	-4.71034	TGGT1_208010	TGGT1_208010-t26_1	TGGT1_chrIb:526,454..530,738(+)	hypothetical protein	protein coding gene	integral component of membrane			-3.84
TGGT1_310920	-0.629551	5.93373	-1.22902	0.243309	0.945183	-4.71085	TGGT1_310920	TGGT1_310920-t26_1	TGGT1_chrXI:1,632,451..1,633,098(+)	hypothetical protein	protein coding gene				-0.47
TGGT1_320430	0.7254	8.66187	1.22872	0.243415	0.945183	-4.7111	TGGT1_320430	TGGT1_320430-t26_1	TGGT1_chrIV:310,989..320,081(+)	putative cell-cycle-control protein (translation regulation)	protein coding gene		RNA metabolic process	RNA binding;protein binding	-2.38
TGGT1_357600	-0.797929	6.99739	-1.22866	0.243437	0.945183	-4.71115	TGGT1_357600	TGGT1_357600-t26_1	TGGT1_chrVIIa:3,794,559..3,794,888(-)	putative transmembrane protein	protein coding gene	integral component of membrane			1.5
TGGT1_289950	0.736603	6.19446	1.22858	0.243466	0.945183	-4.71122	TGGT1_289950	TGGT1_289950-t26_1	TGGT1_chrIX:3,349,566..3,356,638(+)	hypothetical protein	protein coding gene				-4.01
TGGT1_254860	0.752214	5.43496	1.22835	0.243549	0.945183	-4.71141	TGGT1_254860	TGGT1_254860-t26_1	TGGT1_chrIII:1,964,789..1,970,666(-)	hypothetical protein	protein coding gene				-2.38
TGGT1_314415	-0.967668	3.89331	-1.22785	0.243733	0.945183	-4.71184	TGGT1_314415	TGGT1_314415-t26_1	TGGT1_chrXI:4,047,142..4,049,311(-)	hypothetical protein	protein coding gene				-4
TGGT1_215750	0.667622	5.26287	1.22728	0.243937	0.945183	-4.71232	TGGT1_215750	TGGT1_215750-t26_1	TGGT1_chrX:7,039,388..7,042,801(+)	cytidine and deoxycytidylate deaminase zinc-binding region domain-containing protein	protein coding gene			catalytic activity;hydrolase activity;zinc ion binding	-5.33
TGGT1_408770	-0.828789	10.2975	-1.22619	0.244332	0.945183	-4.71325	TGGT1_408770	TGGT1_408770-t26_1	TGGT1_chrXII:6,280,836..6,281,306(-)	putative transmembrane protein	protein coding gene	integral component of membrane	obsolete oxidation-reduction process		-1.22
TGGT1_319880	0.734718	8.04183	1.22588	0.244444	0.945183	-4.71351	TGGT1_319880	TGGT1_319880-t26_1	TGGT1_chrIV:642,636..655,529(+)	MORN repeat-containing protein	protein coding gene				-2.28
TGGT1_224670	0.708554	5.28616	1.2244	0.244983	0.945183	-4.71477	TGGT1_224670	TGGT1_224670-t26_1	TGGT1_chrX:2,795,184..2,807,312(-)	DnaJ domain-containing protein	protein coding gene			heat shock protein binding	-0.81
TGGT1_263540	-0.815869	5.65362	-1.22407	0.245103	0.945183	-4.71505	TGGT1_263540	TGGT1_263540-t26_1	TGGT1_chrVIIb:462,741..466,028(+)	hypothetical protein	protein coding gene				0.28
TGGT1_259100	-0.630701	4.90984	-1.22405	0.245107	0.945183	-4.71506	TGGT1_259100	TGGT1_259100-t26_1	TGGT1_chrVIIb:2,933,161..2,933,565(-)	hypothetical protein	protein coding gene				1.11
TGGT1_316350	-0.760016	6.35668	-1.22394	0.245148	0.945183	-4.71516	TGGT1_316350	TGGT1_316350-t26_1	TGGT1_chrXI:5,193,925..5,196,522(-)	hypothetical protein	protein coding gene				-1.89
TGGT1_209270	0.729415	5.67935	1.22355	0.245291	0.945183	-4.71549	TGGT1_209270	TGGT1_209270-t26_1	TGGT1_chrIb:1,176,564..1,184,308(-)	hypothetical protein	protein coding gene				-4.5
TGGT1_216750	0.653425	5.31874	1.22355	0.245292	0.945183	-4.71549	TGGT1_216750	TGGT1_216750-t26_1	TGGT1_chrXI:5,836,978..5,843,100(-)	Paf1/RNA polymerase II complex component LEO1	protein coding gene	Cdc73/Paf1 complex	Histone modification;transcription elongation from RNA polymerase II promoter		-0.55
TGGT1_222880	-0.700922	6.8035	-1.22162	0.245994	0.945183	-4.71712	TGGT1_222880	TGGT1_222880-t26_1	TGGT1_chrII:1,258,376..1,264,820(+)	hypothetical protein	protein coding gene				-2.28
TGGT1_210950	-0.827613	4.04718	-1.22153	0.246026	0.945183	-4.7172	TGGT1_210950	TGGT1_210950-t26_1	TGGT1_chrIV:1,937,054..1,940,517(-)	oocyst wall protein	protein coding gene				0.69
TGGT1_260250	0.733594	5.60314	1.22138	0.246079	0.945183	-4.71732	TGGT1_260250	TGGT1_260250-t26_1	TGGT1_chrVIIb:2,393,385..2,397,792(-)	cyclin domain protein, cyclin H family protein	protein coding gene	host cell nucleus	regulation of transcription by RNA polymerase II	cyclin-dependent protein serine/threonine kinase regulator activity	-4.98
TGGT1_201860	-0.701048	4.43159	-1.22076	0.246306	0.945183	-4.71785	TGGT1_201860	TGGT1_201860-t26_1	TGGT1_chrVIIa:3,641,110..3,642,246(-)	hypothetical protein	protein coding gene				2.14
TGGT1_240260	-0.719742	3.63772	-1.22051	0.246397	0.945183	-4.71806	TGGT1_240260	TGGT1_240260-t26_1	TGGT1_chrVI:1,113,955..1,118,052(-)	hypothetical protein	protein coding gene				0.41
TGGT1_260270	-0.608968	7.17773	-1.22031	0.246471	0.945183	-4.71823	TGGT1_260270	TGGT1_260270-t26_1	TGGT1_chrVIIb:2,371,671..2,387,615(+)	HEAT repeat-containing protein	protein coding gene		mitotic chromosome condensation		-3.61
TGGT1_246535	-0.740889	6.054	-1.21977	0.246669	0.945183	-4.71869	TGGT1_246535	TGGT1_246535-t26_1	TGGT1_chrXII:2,768,249..2,770,218(-)	hypothetical protein	protein coding gene				-0.06
TGGT1_255290	-0.760563	4.62888	-1.21971	0.24669	0.945183	-4.71874	TGGT1_255290	TGGT1_255290-t26_1	TGGT1_chrVIIb:4,836,249..4,844,811(-)	hypothetical protein	protein coding gene				-0.74
TGGT1_261490	0.735322	8.68886	1.21959	0.246732	0.945183	-4.71883	TGGT1_261490	TGGT1_261490-t26_1	TGGT1_chrVIIb:1,674,000..1,684,152(+)	hypothetical protein	protein coding gene				-6.89
TGGT1_293190	0.657547	5.82906	1.21918	0.246885	0.945183	-4.71919	TGGT1_293190	TGGT1_293190-t26_1	TGGT1_chrIa:133,494..141,236(+)	endonuclease/exonuclease/phosphatase family protein	protein coding gene		phosphatidylinositol dephosphorylation	endonuclease activity;exonuclease activity;inositol-1,3,4,5-tetrakisphosphate 5-phosphatase activity;inositol-1,4,5-trisphosphate 5-phosphatase activity;inositol-polyphosphate 5-phosphatase activity	1.18
TGGT1_217610	-0.671053	11.9074	-1.21905	0.246931	0.945183	-4.71929	TGGT1_217610	TGGT1_217610-t26_1	TGGT1_chrXII:1,892,843..1,897,102(-)	hypothetical protein	protein coding gene	integral component of membrane			1.77
TGGT1_258070	0.691169	5.15915	1.21886	0.247002	0.945183	-4.71946	TGGT1_258070	TGGT1_258070-t26_1	TGGT1_chrVIIb:3,570,890..3,578,893(-)	hypothetical protein	protein coding gene	signal recognition particle, endoplasmic reticulum targeting	SRP-dependent cotranslational protein targeting to membrane	7S RNA binding;RNA binding;endoplasmic reticulum signal peptide binding;signal recognition particle binding	-5.24
TGGT1_312270	-0.714666	4.13767	-1.21872	0.24705	0.945183	-4.71957	TGGT1_312270	TGGT1_312270-t26_1	TGGT1_chrXI:2,519,556..2,520,758(-)	rhoptry protein ROP13	protein coding gene	apical part of cell			-0.13
TGGT1_244120	0.832372	9.0371	1.21868	0.247066	0.945183	-4.71961	TGGT1_244120	TGGT1_244120-t26_1	TGGT1_chrVI:2,951,683..2,960,378(-)	hypothetical protein	protein coding gene			zinc ion binding	-0.72
TGGT1_311155	0.646335	3.99641	1.21788	0.247357	0.945183	-4.72028	TGGT1_311155	TGGT1_311155-t26_1	TGGT1_chrXI:1,796,230..1,797,839(-)	hypothetical protein	protein coding gene				-2.08
TGGT1_278730	-0.569678	5.38739	-1.21611	0.248007	0.945183	-4.72178	TGGT1_278730	TGGT1_278730-t26_1	TGGT1_chrXII:5,829,849..5,835,007(+)	putative guanine nucleotide-binding protein	protein coding gene			protein binding	-0.46
TGGT1_236860	-0.78755	9.419	-1.2158	0.24812	0.945183	-4.72204	TGGT1_236860	TGGT1_236860-t26_1	TGGT1_chrX:5,441,967..5,450,118(+)	haloacid dehalogenase family hydrolase domain-containing protein	protein coding gene	integral component of membrane	metabolic process	P-type calcium transporter activity;catalytic activity;hydrolase activity;metal ion binding;nucleotide binding	1.44
TGGT1_302000C	-1.20302	4.1756	-1.21542	0.248259	0.945183	-4.72235	TGGT1_302000C	TGGT1_302000C-t26_1	AAQM03000557:1..1,691(-)	putative chaperone clp	protein coding gene			ATP binding
TGGT1_290005	-0.73442	3.43669	-1.21471	0.248521	0.945183	-4.72295	TGGT1_290005	TGGT1_290005-t26_1	TGGT1_chrIX:3,387,292..3,392,148(-)	putative proteasome subunit beta type 1	protein coding gene	integral component of membrane;proteasome core complex	proteolysis involved in cellular protein catabolic process	threonine-type endopeptidase activity	-3.7
TGGT1_240680	-0.578423	7.37365	-1.21318	0.249082	0.945183	-4.72424	TGGT1_240680	TGGT1_240680-t26_1	TGGT1_chrVI:1,353,531..1,354,893(-)	hypothetical protein	protein coding gene	acetylcholine-gated channel complex			0.41
TGGT1_212820	0.847148	6.98465	1.21306	0.249127	0.945183	-4.72434	TGGT1_212820	TGGT1_212820-t26_1	TGGT1_chrV:502,016..508,102(+)	ubiquitin family protein	protein coding gene			protein binding	-3.09
TGGT1_234900	0.599061	8.31143	1.21252	0.249328	0.945183	-4.7248	TGGT1_234900	TGGT1_234900-t26_1	TGGT1_chrX:4,428,067..4,444,742(+)	PHD-finger domain-containing protein	protein coding gene			metal ion binding	-4.45
TGGT1_229770	0.616767	6.0774	1.2124	0.24937	0.945183	-4.7249	TGGT1_229770	TGGT1_229770-t26_1	TGGT1_chrVIII:426,917..430,609(+)	hypothetical protein	protein coding gene				-2.65
TGGT1_257030	-0.670586	5.31642	-1.21179	0.249595	0.945183	-4.72541	TGGT1_257030	TGGT1_257030-t26_1	TGGT1_chrVIIb:4,204,334..4,207,518(-)	hypothetical protein	protein coding gene				-0.04
TGGT1_300330	0.83123	4.01869	1.21141	0.249737	0.945183	-4.72574	TGGT1_300330	TGGT1_300330-t26_1	TGGT1_chrXII:36,167..42,508(+)	hypothetical protein	protein coding gene	nucleus	regulation of transcription, DNA-templated	DNA binding	-4.61
TGGT1_243590	-0.828648	4.93013	-1.2111	0.24985	0.945183	-4.726	TGGT1_243590	TGGT1_243590-t26_1	TGGT1_chrVI:2,649,317..2,659,138(-)	endonuclease/exonuclease/phosphatase family protein	protein coding gene			endonuclease activity;poly(A)-specific ribonuclease activity	-1.42
TGGT1_207780	-0.804371	3.96719	-1.21106	0.249863	0.945183	-4.72602	TGGT1_207780	TGGT1_207780-t26_1	TGGT1_chrIb:315,027..315,972(+)	hypothetical protein	protein coding gene				-1.24
TGGT1_233792	-0.895346	5.06029	-1.20852	0.250802	0.945183	-4.72816	TGGT1_233792	TGGT1_233792-t26_1	TGGT1_chrVIII:2,794,965..2,795,614(+)	hypothetical protein	protein coding gene				0.19
TGGT1_262700	0.563693	7.92632	1.20802	0.250989	0.945183	-4.72858	TGGT1_262700	TGGT1_262700-t26_1	TGGT1_chrVIIb:1,043,763..1,053,183(-)	tetratricopeptide repeat-containing protein	protein coding gene			protein binding	-1.86
TGGT1_243600	0.575822	5.67396	1.20606	0.251713	0.945183	-4.73022	TGGT1_243600	TGGT1_243600-t26_1	TGGT1_chrVI:2,659,542..2,661,092(-)	acetyltransferase, GNAT family protein	protein coding gene			N-acetyltransferase activity;acyltransferase activity, transferring groups other than amino-acyl groups	1.41
TGGT1_312435	0.683331	6.26264	1.20514	0.252056	0.945183	-4.731	TGGT1_312435	TGGT1_312435-t26_1	TGGT1_chrXI:2,648,429..2,651,459(-)	hypothetical protein	protein coding gene				0.45
TGGT1_260800	0.58602	8.06693	1.20415	0.252425	0.945183	-4.73183	TGGT1_260800	TGGT1_260800-t26_1	TGGT1_chrVIIb:2,015,456..2,021,790(+)	hypothetical protein	protein coding gene				-5.17
TGGT1_283520	0.720182	5.97773	1.20376	0.252569	0.945183	-4.73215	TGGT1_283520	TGGT1_283520-t26_1	TGGT1_chrV:2,933,572..2,940,120(-)	hypothetical protein	protein coding gene				0.36
TGGT1_319590	0.722356	6.07752	1.20319	0.25278	0.945183	-4.73263	TGGT1_319590	TGGT1_319590-t26_1	TGGT1_chrIV:812,761..827,120(+)	hypothetical protein	protein coding gene				-4.34
TGGT1_257380	-0.629906	4.4329	-1.20292	0.252881	0.945183	-4.73285	TGGT1_257380	TGGT1_257380-t26_1	TGGT1_chrVIIb:4,013,607..4,015,889(+)	hypothetical protein	protein coding gene				0.56
TGGT1_312875	-0.619276	7.8679	-1.20275	0.252945	0.945183	-4.733	TGGT1_312875	TGGT1_312875-t26_1	TGGT1_chrXI:2,925,005..2,934,249(-)	hypothetical protein	protein coding gene				0.09
TGGT1_269850	-0.7567	4.33962	-1.20272	0.252957	0.945183	-4.73302	TGGT1_269850	TGGT1_269850-t26_1	TGGT1_chrVIII:5,575,386..5,577,968(+)	putative protein c21orf59	protein coding gene		regulation of cilium movement		0.8
TGGT1_314920	0.572813	8.24307	1.20214	0.253173	0.945183	-4.73351	TGGT1_314920	TGGT1_314920-t26_1	TGGT1_chrXI:4,358,172..4,371,476(+)	hypothetical protein	protein coding gene				-5.8
TGGT1_232160	0.578972	5.25335	1.20126	0.253502	0.945183	-4.73425	TGGT1_232160	TGGT1_232160-t26_1	TGGT1_chrVIII:1,900,643..1,903,129(-)	zinc finger, C3HC4 type (RING finger) domain-containing protein	protein coding gene	integral component of membrane			-1.52
TGGT1_305240	0.560738	6.35596	1.2012	0.253524	0.945183	-4.7343	TGGT1_305240	TGGT1_305240-t26_1	TGGT1_chrIX:5,084,920..5,092,537(+)	XPA binding protein 2 family protein	protein coding gene	nucleus	RNA processing;mRNA processing	protein binding	-2.5
TGGT1_211860	-0.694602	4.17394	-1.20117	0.253536	0.945183	-4.73432	TGGT1_211860	TGGT1_211860-t26_1	TGGT1_chrX:4,058,019..4,059,920(-)	hypothetical protein	protein coding gene	integral component of membrane			0.48
TGGT1_237510	-0.76065	11.107	-1.20104	0.253583	0.945183	-4.73443	TGGT1_237510	TGGT1_237510-t26_1	TGGT1_chrX:5,825,518..5,832,553(-)	hypothetical protein	protein coding gene				1.11
TGGT1_275780	0.770504	4.56303	1.20102	0.253589	0.945183	-4.73444	TGGT1_275780	TGGT1_275780-t26_1	TGGT1_chrIII:223,965..226,904(-)	hypothetical protein	protein coding gene			protein binding	-1.4
TGGT1_318260	0.599437	6.94148	1.20093	0.253625	0.945183	-4.73452	TGGT1_318260	TGGT1_318260-t26_1	TGGT1_chrIV:1,391,094..1,399,749(-)	transcription initiation factor TFIID subunit TAF5	protein coding gene	nucleus	regulation of transcription, DNA-templated	protein binding;translation initiation factor activity	-2.79
TGGT1_281910	-0.729326	4.64553	-1.20026	0.253875	0.945183	-4.73508	TGGT1_281910	TGGT1_281910-t26_1	TGGT1_chrVIIa:4,172,275..4,173,441(+)	hypothetical protein	protein coding gene	integral component of membrane			0.4
TGGT1_218270	-0.688832	5.16182	-1.19987	0.25402	0.945183	-4.73541	TGGT1_218270	TGGT1_218270-t26_1	TGGT1_chrXII:1,575,192..1,576,283(-)	hypothetical protein	protein coding gene	integral component of membrane			2.01
TGGT1_231980	0.673233	7.10617	1.19959	0.254124	0.945183	-4.73564	TGGT1_231980	TGGT1_231980-t26_1	TGGT1_chrVIII:1,695,076..1,703,809(-)	hypothetical protein	protein coding gene				-0.15
TGGT1_275410	0.620847	6.09351	1.19946	0.254173	0.945183	-4.73575	TGGT1_275410	TGGT1_275410-t26_1	TGGT1_chrX:7,109,916..7,121,216(+)	Proteasome/cyclosome repeat-containing protein	protein coding gene	anaphase-promoting complex;proteasome complex			-2.56
TGGT1_248710	0.578855	5.12444	1.19905	0.254324	0.945183	-4.73609	TGGT1_248710	TGGT1_248710-t26_1	TGGT1_chrXII:4,038,425..4,043,891(+)	hypothetical protein	protein coding gene		protein deubiquitination	thiol-dependent ubiquitinyl hydrolase activity	-0.35
TGGT1_258970	0.542127	5.64723	1.19885	0.254402	0.945183	-4.73626	TGGT1_258970	TGGT1_258970-t26_1	TGGT1_chrVIIb:3,019,435..3,037,803(-)	hypothetical protein	protein coding gene				-5.01
TGGT1_222230	1.0507	8.07147	1.19865	0.254474	0.945183	-4.73642	TGGT1_222230	TGGT1_222230-t26_1	TGGT1_chrII:956,224..964,969(-)	hypothetical protein	protein coding gene		protein maturation by iron-sulfur cluster transfer		-5.39
TGGT1_203170	-0.563472	5.72729	-1.19858	0.254501	0.945183	-4.73648	TGGT1_203170	TGGT1_203170-t26_1	TGGT1_chrVIIa:2,609,598..2,619,646(+)	OB-fold nucleic acid binding domain-containing protein	protein coding gene			nucleic acid binding	-4.69
TGGT1_222120	-0.650575	7.08792	-1.19856	0.254511	0.945183	-4.7365	TGGT1_222120	TGGT1_222120-t26_1	TGGT1_chrII:867,395..874,750(-)	hypothetical protein	protein coding gene		RNA modification;pseudouridine synthesis	RNA binding;pseudouridine synthase activity	-4.99
TGGT1_203490	-0.788814	4.1118	-1.19802	0.254713	0.945183	-4.73695	TGGT1_203490	TGGT1_203490-t26_1	TGGT1_chrVIIa:2,373,071..2,378,820(+)	GNL3L/Grn1 GTPase	protein coding gene	integral component of membrane	iron ion transport	GTP binding;ferrous iron transmembrane transporter activity	-5.13
TGGT1_224840	-0.61622	4.63445	-1.19792	0.254748	0.945183	-4.73703	TGGT1_224840	TGGT1_224840-t26_1	TGGT1_chrX:2,697,726..2,709,949(+)	3'5'-cyclic nucleotide phosphodiesterase domain-containing protein	protein coding gene	integral component of membrane	signal transduction	3',5'-cyclic-nucleotide phosphodiesterase activity;metal ion binding;phosphoric diester hydrolase activity	0.4
TGGT1_272510	-0.864608	4.42168	-1.19651	0.255278	0.945183	-4.73821	TGGT1_272510	TGGT1_272510-t26_1	TGGT1_chrVIII:3,925,164..3,927,417(-)	aspartyl protease	protein coding gene		proteolysis	aspartic-type endopeptidase activity	0.55
TGGT1_275670	-0.681843	4.95581	-1.19596	0.255486	0.945183	-4.73867	TGGT1_275670	TGGT1_275670-t26_1	TGGT1_chrIII:276,922..281,561(-)	alveolin domain containing intermediate filament IMC15	protein coding gene	inner membrane pellicle complex			-0.92
TGGT1_294710	0.645436	6.60098	1.19577	0.255554	0.945183	-4.73882	TGGT1_294710	TGGT1_294710-t26_1	TGGT1_chrIa:1,067,961..1,074,404(-)	RNA recognition motif-containing protein	protein coding gene			RNA binding;nucleic acid binding	-4.81
TGGT1_235478	0.619824	7.05999	1.19519	0.255773	0.945183	-4.73931	TGGT1_235478	TGGT1_235478-t26_1	TGGT1_chrX:4,783,009..4,791,942(-)	pantothenate kinase	protein coding gene		coenzyme A biosynthetic process	ATP binding;pantothenate kinase activity	-6.07
TGGT1_258870B	0.844132	5.14703	1.19515	0.25579	0.945183	-4.73934	TGGT1_258870B	TGGT1_258870B-t26_1	TGGT1_chrVIIb:3,077,592..3,081,353(-)	hypothetical protein	protein coding gene	integral component of membrane			0.75
TGGT1_262120	0.655014	5.22852	1.19434	0.256092	0.945183	-4.74001	TGGT1_262120	TGGT1_262120-t26_1	TGGT1_chrVIIb:1,338,489..1,345,696(+)	IQ calmodulin-binding motif domain-containing protein	protein coding gene			protein binding	1.11
TGGT1_236220	-0.648353	6.81446	-1.19389	0.256261	0.945183	-4.74039	TGGT1_236220	TGGT1_236220-t26_1	TGGT1_chrX:5,223,328..5,229,647(-)	PCI domain-containing protein	protein coding gene	COP9 signalosome;cytoplasm;integral component of membrane		protein binding	-1.78
TGGT1_244660	-0.594326	6.77773	-1.19289	0.256638	0.945183	-4.74122	TGGT1_244660	TGGT1_244660-t26_1	TGGT1_chrVI:3,346,997..3,353,969(+)	hypothetical protein	protein coding gene				0.97
TGGT1_208990	0.744155	4.03222	1.19273	0.256699	0.945183	-4.74135	TGGT1_208990	TGGT1_208990-t26_1	TGGT1_chrIb:952,817..954,097(+)	hypothetical protein	protein coding gene				-4.33
TGGT1_273985	-0.917712	3.46944	-1.19268	0.256716	0.945183	-4.74139	TGGT1_273985	TGGT1_273985-t26_1	TGGT1_chrVIII:3,129,677..3,132,106(-)	hypothetical protein	protein coding gene				0.42
TGGT1_277810	-0.719005	4.0158	-1.19214	0.256923	0.945183	-4.74185	TGGT1_277810	TGGT1_277810-t26_1	TGGT1_chrXII:6,412,090..6,417,311(-)	hypothetical protein	protein coding gene				0.7
TGGT1_462970	-1.15358	5.38881	-1.19171	0.257083	0.945183	-4.7422	TGGT1_462970	TGGT1_462970-t26_1	TGGT1_chrVIII:6,756,304..6,757,543(-)	hypothetical protein	protein coding gene				1.48
TGGT1_283530	-0.614321	7.22556	-1.19041	0.257573	0.945183	-4.74328	TGGT1_283530	TGGT1_283530-t26_1	TGGT1_chrV:2,929,931..2,933,145(+)	small rab-related GTPase	protein coding gene	membrane	signal transduction	GTP binding;GTPase activity	1.21
TGGT1_273950	0.596897	7.6808	1.19018	0.257662	0.945183	-4.74348	TGGT1_273950	TGGT1_273950-t26_1	TGGT1_chrVIII:3,148,051..3,151,105(-)	putative replication factor C subunit 5	protein coding gene		DNA replication	DNA binding	-4.8
TGGT1_234470	0.594069	4.77319	1.19003	0.257717	0.945183	-4.7436	TGGT1_234470	TGGT1_234470-t26_1	TGGT1_chrX:4,303,922..4,306,325(-)	hypothetical protein	protein coding gene				2.1
TGGT1_304650	0.639086	6.6777	1.18994	0.257751	0.945183	-4.74367	TGGT1_304650	TGGT1_304650-t26_1	TGGT1_chrVIIa:565,293..584,527(-)	histidine acid phosphatase superfamily protein	protein coding gene			5-diphosphoinositol pentakisphosphate 3-kinase activity;acid phosphatase activity;diphosphoinositol-pentakisphosphate kinase activity;inositol heptakisphosphate kinase activity	-1.18
TGGT1_204360	-0.660174	7.60155	-1.1892	0.25803	0.945183	-4.74428	TGGT1_204360	TGGT1_204360-t26_1	TGGT1_chrVIIa:1,751,612..1,758,824(+)	subtilisin SUB4	protein coding gene	integral component of membrane	proteolysis	serine-type endopeptidase activity	1.01
TGGT1_247400	-0.551183	5.6413	-1.18908	0.258077	0.945183	-4.74439	TGGT1_247400	TGGT1_247400-t26_1	TGGT1_chrXII:3,258,266..3,259,099(+)	hypothetical protein	protein coding gene	integral component of membrane			1.14
TGGT1_229670	-0.697142	6.28502	-1.18889	0.258148	0.945183	-4.74454	TGGT1_229670	TGGT1_229670-t26_1	TGGT1_chrVIII:368,147..371,053(+)	ribosomal protein RPS23	protein coding gene	intracellular anatomical structure;ribosome;small ribosomal subunit	translation	structural constituent of ribosome	-3.75
TGGT1_293400	0.866109	5.97169	1.18821	0.258408	0.945183	-4.74511	TGGT1_293400	TGGT1_293400-t26_1	TGGT1_chrIa:291,287..292,063(-)	hypothetical protein	protein coding gene	integral component of membrane			-2.27
TGGT1_209850	0.824691	8.2492	1.18805	0.258468	0.945183	-4.74524	TGGT1_209850	TGGT1_209850-t26_1	TGGT1_chrIb:1,501,964..1,507,671(-)	RNA recognition motif-containing protein	protein coding gene			RNA binding;nucleic acid binding	1.18
TGGT1_291950	-0.587495	5.46525	-1.18737	0.258727	0.945183	-4.74581	TGGT1_291950	TGGT1_291950-t26_1	TGGT1_chrIX:4,225,895..4,238,503(-)	RNA recognition motif-containing protein	protein coding gene			RNA binding;nucleic acid binding	-3.85
TGGT1_221660	0.736038	7.24248	1.18727	0.258764	0.945183	-4.74589	TGGT1_221660	TGGT1_221660-t26_1	TGGT1_chrII:500,317..513,716(+)	DEAD/DEAH box helicase domain-containing protein	protein coding gene			ATP binding;helicase activity;nucleic acid binding	-4.4
TGGT1_253360	-0.751388	3.35782	-1.18684	0.258927	0.945183	-4.74625	TGGT1_253360	TGGT1_253360-t26_1	TGGT1_chrIII:852,946..857,015(-)	hypothetical protein	protein coding gene	integral component of membrane			-2.68
TGGT1_290240	0.724031	5.31653	1.18682	0.258933	0.945183	-4.74626	TGGT1_290240	TGGT1_290240-t26_1	TGGT1_chrIX:3,470,859..3,474,815(+)	hypothetical protein	protein coding gene			protein binding	-0.4
TGGT1_228150	0.672436	5.24683	1.18678	0.258949	0.945183	-4.74629	TGGT1_228150	TGGT1_228150-t26_1	TGGT1_chrX:450,432..458,115(+)	hypothetical protein	protein coding gene				-1.48
TGGT1_319390	-0.690769	4.55212	-1.18638	0.2591	0.945183	-4.74663	TGGT1_319390	TGGT1_319390-t26_1	TGGT1_chrIV:910,835..916,497(-)	hypothetical protein	protein coding gene				-0.34
TGGT1_252395	-0.63112	5.64544	-1.18536	0.259488	0.945183	-4.74747	TGGT1_252395	TGGT1_252395-t26_1	TGGT1_chrIII:526,004..531,472(+)	hypothetical protein	protein coding gene				-0.27
TGGT1_312280	-0.610646	5.48731	-1.18516	0.259562	0.945183	-4.74763	TGGT1_312280	TGGT1_312280-t26_1	TGGT1_chrXI:2,524,572..2,536,301(+)	putative pre-mRNA-splicing factor ATP-dependent RNA helicase	protein coding gene			ATP binding;RNA binding;helicase activity;nucleic acid binding;nucleoside-triphosphatase activity	-4.56
TGGT1_254620	-0.673442	5.11414	-1.18507	0.259599	0.945183	-4.74771	TGGT1_254620	TGGT1_254620-t26_1	TGGT1_chrIII:1,840,786..1,841,847(-)	ribosomal protein RPL39	protein coding gene	intracellular anatomical structure;ribosome	translation	structural constituent of ribosome	-3.09
TGGT1_258490	0.663925	5.57592	1.18495	0.259644	0.945183	-4.74781	TGGT1_258490	TGGT1_258490-t26_1	TGGT1_chrVIIb:3,352,758..3,357,250(+)	hypothetical protein	protein coding gene			nucleic acid binding	1.06
TGGT1_299160	0.899491	7.6349	1.18443	0.259841	0.945183	-4.74824	TGGT1_299160	TGGT1_299160-t26_1	TGGT1_chrIII:2,125,944..2,126,745(+)	hypothetical protein	protein coding gene				-1.43
TGGT1_246530	0.674079	5.47117	1.18443	0.259842	0.945183	-4.74824	TGGT1_246530	TGGT1_246530-t26_1	TGGT1_chrXII:2,765,502..2,768,047(+)	phospholipase D active site domain-containing protein	protein coding gene	mitochondrion	cardiolipin biosynthetic process	ATP binding;CDP-diacylglycerol-glycerol-3-phosphate 3-phosphatidyltransferase activity;catalytic activity	-4.1
TGGT1_412220	-0.670977	4.06225	-1.18422	0.259923	0.945183	-4.74842	TGGT1_412220	TGGT1_412220-t26_1	AAQM03000562:2,153..2,242(-)	tRNA-Ser	ncRNA gene
TGGT1_295330	0.757435	7.20287	1.18393	0.260033	0.945183	-4.74866	TGGT1_295330	TGGT1_295330-t26_1	TGGT1_chrIa:1,806,102..1,822,945(+)	Vps54 family protein	protein coding gene	GARP complex;cytosol	retrograde transport, endosome to Golgi		-1.83
TGGT1_283900	0.802705	6.43184	1.18283	0.26045	0.945183	-4.74956	TGGT1_283900	TGGT1_283900-t26_1	TGGT1_chrV:2,696,646..2,707,660(-)	ATPase, AAA family protein	protein coding gene	nucleus	DNA replication	ATP binding;DNA binding	-2.39
TGGT1_215620	0.749289	7.90845	1.18228	0.260661	0.945183	-4.75002	TGGT1_215620	TGGT1_215620-t26_1	TGGT1_chrX:6,944,684..6,950,560(+)	hypothetical protein	protein coding gene				-0.68
TGGT1_363250	-0.800699	7.87807	-1.18225	0.260673	0.945183	-4.75004	TGGT1_363250	TGGT1_363250-t26_1	TGGT1_chrV:2,685,487..2,685,948(+)	hypothetical protein	protein coding gene				-2.95
TGGT1_249680	0.594271	7.00024	1.18215	0.26071	0.945183	-4.75012	TGGT1_249680	TGGT1_249680-t26_1	TGGT1_chrXII:4,664,275..4,667,916(+)	RNA polymerase II associated Paf1 complex component PAF1	protein coding gene	Cdc73/Paf1 complex	Histone modification;transcription elongation from RNA polymerase II promoter		-3.45
TGGT1_299050	-0.670931	5.81566	-1.18161	0.260916	0.945183	-4.75057	TGGT1_299050	TGGT1_299050-t26_1	TGGT1_chrIII:2,205,438..2,207,707(-)	ribosomal protein RPL17	protein coding gene	intracellular anatomical structure;large ribosomal subunit;ribosome	translation	structural constituent of ribosome	-5.22
TGGT1_238880	0.69338	7.04002	1.18135	0.261016	0.945183	-4.75079	TGGT1_238880	TGGT1_238880-t26_1	TGGT1_chrVI:276,222..291,010(+)	hypothetical protein	protein coding gene				-3.78
TGGT1_310610	0.842615	4.50937	1.18132	0.261026	0.945183	-4.75081	TGGT1_310610	TGGT1_310610-t26_1	TGGT1_chrXI:1,435,011..1,439,063(-)	hypothetical protein	protein coding gene				0.47
TGGT1_312390	-0.876731	4.42356	-1.1811	0.261111	0.945183	-4.75099	TGGT1_312390	TGGT1_312390-t26_1	TGGT1_chrXI:2,620,754..2,624,431(+)	hypothetical protein	protein coding gene				-3.87
TGGT1_225370	0.717568	3.84099	1.18103	0.261139	0.945183	-4.75105	TGGT1_225370	TGGT1_225370-t26_1	TGGT1_chrX:2,189,403..2,192,182(+)	hypothetical protein	protein coding gene				0.23
TGGT1_286220	-0.642603	5.17631	-1.18058	0.261309	0.945183	-4.75142	TGGT1_286220	TGGT1_286220-t26_1	TGGT1_chrV:1,765,335..1,772,356(+)	GDP-L-fucose synthetase	protein coding gene		cellular metabolic process;nucleotide-sugar biosynthetic process	GDP-L-fucose synthase activity;catalytic activity;obsolete coenzyme binding;oxidoreductase activity	0.53
TGGT1_232120	0.841543	8.72334	1.18038	0.261386	0.945183	-4.75159	TGGT1_232120	TGGT1_232120-t26_1	TGGT1_chrVIII:1,859,811..1,873,387(+)	hypothetical protein	protein coding gene	integral component of membrane;membrane			-2.36
TGGT1_292390	-0.926873	3.72301	-1.18006	0.26151	0.945183	-4.75186	TGGT1_292390	TGGT1_292390-t26_1	AAQM03000460:77..2,512(+)	KRUF family protein	protein coding gene
TGGT1_200370	-0.758391	7.40492	-1.17967	0.261657	0.945183	-4.75217	TGGT1_200370	TGGT1_200370-t26_1	TGGT1_chrVIII:6,802,421..6,807,393(-)	prenyltransferase and squalene oxidase repeat-containing protein	protein coding gene	protein farnesyltransferase complex	protein farnesylation	catalytic activity;protein farnesyltransferase activity;zinc ion binding	-0.53
TGGT1_309752	-0.906289	9.41655	-1.1795	0.261721	0.945183	-4.75231	TGGT1_309752	TGGT1_309752-t26_1	TGGT1_chrXI:749,202..752,425(+)	putative succinate-Coenzyme A ligase, beta subunit	protein coding gene	mitochondrion	metabolic process;tricarboxylic acid cycle	ATP binding;catalytic activity;magnesium ion binding;succinate-CoA ligase (ADP-forming) activity;succinate-CoA ligase (GDP-forming) activity	-3.19
TGGT1_214950	0.811435	7.69613	1.17945	0.261741	0.945183	-4.75235	TGGT1_214950	TGGT1_214950-t26_1	TGGT1_chrX:6,501,033..6,502,602(+)	hypothetical protein	protein coding gene				-0.13
TGGT1_226072	0.737119	8.13497	1.17925	0.261817	0.945183	-4.75252	TGGT1_226072	TGGT1_226072-t26_1	TGGT1_chrX:1,728,619..1,733,841(-)	Ser/Thr phosphatase family protein	protein coding gene			sphingomyelin phosphodiesterase activity	-0.32
TGGT1_254660	-0.657419	5.90212	-1.1784	0.262145	0.945183	-4.75322	TGGT1_254660	TGGT1_254660-t26_1	TGGT1_chrIII:1,857,884..1,859,917(-)	ankyrin repeat-containing protein	protein coding gene			protein binding	-0.07
TGGT1_255660	0.55336	5.41288	1.1782	0.26222	0.945183	-4.75338	TGGT1_255660	TGGT1_255660-t26_1	TGGT1_chrVIIb:4,658,230..4,658,996(-)	EF hand domain-containing protein	protein coding gene			calcium ion binding	0.14
TGGT1_304680	0.57517	4.9449	1.17768	0.262419	0.945183	-4.75381	TGGT1_304680	TGGT1_304680-t26_1	TGGT1_chrVIIa:595,893..600,165(-)	ubiquitin family protein	protein coding gene		proteolysis	aspartic-type endopeptidase activity;protein binding	-0.95
TGGT1_204420	-1.25929	5.69811	-1.17663	0.262823	0.945183	-4.75468	TGGT1_204420	TGGT1_204420-t26_1	TGGT1_chrVIIa:1,702,502..1,704,687(+)	oocyst wall protein OWP1	protein coding gene				1.19
TGGT1_213635	-0.748358	8.70554	-1.17637	0.262922	0.945183	-4.75489	TGGT1_213635	TGGT1_213635-t26_1	TGGT1_chrV:1,057,763..1,066,798(-)	hypothetical protein	protein coding gene				-0.77
TGGT1_309885	0.587131	5.97533	1.17598	0.263072	0.945183	-4.75521	TGGT1_309885	TGGT1_309885-t26_1	TGGT1_chrXI:829,004..834,560(-)	hypothetical protein	protein coding gene				0.64
TGGT1_216610	0.590991	5.28987	1.17589	0.263108	0.945183	-4.75529	TGGT1_216610	TGGT1_216610-t26_1	TGGT1_chrXI:5,960,546..5,966,799(-)	ribosomal RNA large subunit methyltransferase J protein	protein coding gene		7-methylguanosine mRNA capping;mRNA methylation;methylation	mRNA (nucleoside-2'-O-)-methyltransferase activity;methyltransferase activity;nucleic acid binding	-0.69
TGGT1_261955B	-0.581358	5.53761	-1.17539	0.2633	0.945183	-4.7557	TGGT1_261955B	TGGT1_261955B-t26_1	TGGT1_chrVIIb:1,438,343..1,444,758(-)	hypothetical protein	protein coding gene				-2.09
TGGT1_213300	0.567184	7.45611	1.17529	0.263336	0.945183	-4.75578	TGGT1_213300	TGGT1_213300-t26_1	TGGT1_chrV:771,094..788,399(+)	hypothetical protein	protein coding gene				-5.04
TGGT1_254470	0.606139	6.93114	1.17521	0.263367	0.945183	-4.75585	TGGT1_254470	TGGT1_254470-t26_1	TGGT1_chrIII:1,739,403..1,743,582(+)	hypothetical protein	protein coding gene	integral component of membrane			0.88
TGGT1_306470	1.03114	4.33161	1.17503	0.263438	0.945183	-4.756	TGGT1_306470	TGGT1_306470-t26_1	TGGT1_chrIX:5,886,896..5,890,388(+)	isoprenylcysteine carboxyl methyltransferase (icmt) family protein	protein coding gene	endoplasmic reticulum;endoplasmic reticulum membrane;integral component of membrane	C-terminal protein methylation	protein C-terminal S-isoprenylcysteine carboxyl O-methyltransferase activity	0.53
TGGT1_283820	-0.56931	7.48767	-1.17488	0.263497	0.945183	-4.75612	TGGT1_283820	TGGT1_283820-t26_1	TGGT1_chrV:2,775,766..2,786,203(+)	glycine cleavage T-protein (aminomethyl transferase) domain-containing protein	protein coding gene			aminomethyltransferase activity;protein binding	-4.69
TGGT1_250820	0.553577	5.16352	1.17441	0.263677	0.945183	-4.75651	TGGT1_250820	TGGT1_250820-t26_1	TGGT1_chrXII:5,170,586..5,175,102(+)	hypothetical protein	protein coding gene				0.5
TGGT1_316580	1.04787	5.98517	1.17369	0.263952	0.945183	-4.7571	TGGT1_316580	TGGT1_316580-t26_1	TGGT1_chrXI:5,353,950..5,354,537(+)	hypothetical protein	protein coding gene				0.85
TGGT1_316480	0.773468	6.86488	1.17358	0.263995	0.945183	-4.75719	TGGT1_316480	TGGT1_316480-t26_1	TGGT1_chrXI:5,281,413..5,287,760(-)	putative XRN 5'-3' exonuclease	protein coding gene	intracellular anatomical structure		exonuclease activity;nucleic acid binding	-3.44
TGGT1_313690	0.569281	5.26736	1.17356	0.264002	0.945183	-4.7572	TGGT1_313690	TGGT1_313690-t26_1	TGGT1_chrXI:3,574,530..3,585,874(-)	Sel1 repeat-containing protein	protein coding gene			protein binding	-4.61
TGGT1_226670	-0.649022	4.09325	-1.17344	0.264048	0.945183	-4.7573	TGGT1_226670	TGGT1_226670-t26_1	TGGT1_chrX:1,358,563..1,360,047(-)	hypothetical protein	protein coding gene				-3.51
TGGT1_236920	0.782195	4.81854	1.17298	0.264227	0.945183	-4.75768	TGGT1_236920	TGGT1_236920-t26_1	TGGT1_chrX:5,464,535..5,465,738(+)	hypothetical protein	protein coding gene	proteasome regulatory particle, lid subcomplex	mRNA export from nucleus;proteasome assembly		-1.16
TGGT1_251750	-0.764432	3.64756	-1.17286	0.264274	0.945183	-4.75778	TGGT1_251750	TGGT1_251750-t26_1	TGGT1_chrXII:5,483,916..5,485,482(+)	MORN repeat-containing protein	protein coding gene				0.8
TGGT1_315640	-0.861493	3.5359	-1.17248	0.264419	0.945183	-4.75809	TGGT1_315640	TGGT1_315640-t26_1	TGGT1_chrXI:4,812,642..4,815,374(-)	lipoyl(octanoyl) transferase	protein coding gene	integral component of membrane	cellular protein modification process;protein lipoylation	catalytic activity;lipoyl(octanoyl) transferase activity;octanoyl transferase activity (acting on glycine-cleavage complex H protein)	-1.74
TGGT1_277880	0.657974	4.3152	1.17218	0.264537	0.945183	-4.75834	TGGT1_277880	TGGT1_277880-t26_1	TGGT1_chrXII:6,369,846..6,371,021(-)	hypothetical protein	protein coding gene	integral component of membrane			-0.93
TGGT1_228180	-0.641101	4.78885	-1.17207	0.264576	0.945183	-4.75843	TGGT1_228180	TGGT1_228180-t26_1	TGGT1_chrX:418,418..421,409(-)	putative cytochrome C oxidase assembly factor COX15	protein coding gene	integral component of membrane;membrane	heme A biosynthetic process;obsolete oxidation-reduction process	oxidoreductase activity, acting on the CH-CH group of donors	-2.07
TGGT1_205490	-0.732346	5.46482	-1.17205	0.264585	0.945183	-4.75844	TGGT1_205490	TGGT1_205490-t26_1	TGGT1_chrVIIa:1,287,849..1,291,958(-)	putative integral membrane protein	protein coding gene	integral component of membrane			0.65
TGGT1_238410	0.620064	5.30849	1.17199	0.264608	0.945183	-4.75849	TGGT1_238410	TGGT1_238410-t26_1	TGGT1_chrVI:210,000..214,878(+)	hypothetical protein	protein coding gene			metal ion binding	-1.75
TGGT1_210482	-0.581435	6.4672	-1.17195	0.264626	0.945183	-4.75853	TGGT1_210482	TGGT1_210482-t26_1	TGGT1_chrIX:4,543,392..4,546,133(-)	hypothetical protein	protein coding gene				0.13
TGGT1_312490	-0.657621	6.89105	-1.17168	0.264727	0.945183	-4.75875	TGGT1_312490	TGGT1_312490-t26_1	TGGT1_chrXI:2,688,508..2,693,146(+)	hypothetical protein	protein coding gene				-0.64
TGGT1_205180	0.558565	6.65035	1.17159	0.264761	0.945183	-4.75882	TGGT1_205180	TGGT1_205180-t26_1	TGGT1_chrVIIa:1,473,760..1,474,800(-)	RNA recognition motif-containing protein	protein coding gene	U1 snRNP	mRNA splicing, via spliceosome	U1 snRNA binding;nucleic acid binding	-5.79
TGGT1_215520	0.670055	4.09912	1.17133	0.264863	0.945183	-4.75904	TGGT1_215520	TGGT1_215520-t26_1	TGGT1_chrX:6,891,592..6,892,980(-)	hypothetical protein	protein coding gene				0.61
TGGT1_244406	-0.756613	6.22229	-1.1711	0.264952	0.945183	-4.75923	TGGT1_244406	TGGT1_244406-t26_1	TGGT1_chrVI:3,158,154..3,161,310(+)	cysteine dioxygenase type i protein	protein coding gene		L-cysteine metabolic process;obsolete oxidation-reduction process;taurine biosynthetic process	cysteine dioxygenase activity;iron ion binding;oxidoreductase activity, acting on single donors with incorporation of molecular oxygen, incorporation of two atoms of oxygen	1.35
TGGT1_268178	0.599001	7.34193	1.17099	0.264994	0.945183	-4.75931	TGGT1_268178	TGGT1_268178-t26_1	TGGT1_chrVIII:6,665,503..6,666,078(-)	hypothetical protein	protein coding gene				0.69
TGGT1_256990	-0.638712	4.43566	-1.17072	0.2651	0.945183	-4.75954	TGGT1_256990	TGGT1_256990-t26_1	TGGT1_chrVIIb:4,226,828..4,230,134(+)	glycyl-tRNA synthetase	protein coding gene	cytoplasm	glycyl-tRNA aminoacylation;tRNA aminoacylation for protein translation	ATP binding;aminoacyl-tRNA ligase activity;glycine-tRNA ligase activity;nucleotide binding	-4.28
TGGT1_269950	0.615559	7.03144	1.1698	0.265455	0.945183	-4.76029	TGGT1_269950	TGGT1_269950-t26_1	TGGT1_chrVIII:5,501,073..5,504,592(-)	hypothetical protein	protein coding gene	obsolete cell	cell redox homeostasis	flavin-linked sulfhydryl oxidase activity	0.44
TGGT1_263470	-0.858902	4.02813	-1.16971	0.265491	0.945183	-4.76037	TGGT1_263470	TGGT1_263470-t26_1	TGGT1_chrVIIb:514,490..516,281(-)	ubiquitin carboxyl-terminal hydrolase UCHL3	protein coding gene	intracellular anatomical structure	ubiquitin-dependent protein catabolic process	obsolete ubiquitin thiolesterase activity;thiol-dependent deubiquitinase	-0.11
TGGT1_228460	-0.575647	5.48521	-1.16943	0.265598	0.945183	-4.7606	TGGT1_228460	TGGT1_228460-t26_1	TGGT1_chrX:209,869..220,176(-)	hypothetical protein	protein coding gene				-1
TGGT1_229010	-0.549208	5.56945	-1.16925	0.265668	0.945183	-4.76074	TGGT1_229010	TGGT1_229010-t26_1	TGGT1_chrVIII:18,238..24,970(+)	rhoptry neck protein RON4	protein coding gene	apical part of cell;inner membrane pellicle complex;symbiont-containing vacuole			-0.93
TGGT1_257980	-0.61957	4.62411	-1.16868	0.265887	0.945183	-4.76121	TGGT1_257980	TGGT1_257980-t26_1	TGGT1_chrVIIb:3,647,916..3,653,274(-)	ribosome recycling factor protein	protein coding gene		translation		-3.59
TGGT1_258140	-0.580216	7.20239	-1.1681	0.266115	0.945183	-4.76169	TGGT1_258140	TGGT1_258140-t26_1	TGGT1_chrVIIb:3,518,620..3,519,168(-)	hypothetical protein	protein coding gene				-0.53
TGGT1_222110	-0.79784	7.40694	-1.16787	0.266202	0.945183	-4.76187	TGGT1_222110	TGGT1_222110-t26_1	TGGT1_chrII:859,955..864,660(+)	PUB domain-containing protein	protein coding gene			protein binding	1.73
TGGT1_359190	1.03741	6.76735	1.16786	0.266207	0.945183	-4.76188	TGGT1_359190	TGGT1_359190-t26_1	TGGT1_chrIa:1,262,349..1,265,010(+)	leucine rich repeat protein	protein coding gene			protein binding	-4.54
TGGT1_225780	-0.604823	5.60367	-1.16776	0.266244	0.945183	-4.76196	TGGT1_225780	TGGT1_225780-t26_1	TGGT1_chrX:1,951,700..1,954,113(-)	hypothetical protein	protein coding gene	integral component of membrane			-2.6
TGGT1_254850	-0.837613	5.48237	-1.16694	0.266565	0.945183	-4.76264	TGGT1_254850	TGGT1_254850-t26_1	TGGT1_chrIII:1,957,613..1,959,741(+)	putative myosin heavy chain	protein coding gene				-0.18
TGGT1_243615	-0.557977	6.75684	-1.1665	0.266736	0.945183	-4.763	TGGT1_243615	TGGT1_243615-t26_1	TGGT1_chrVI:2,667,338..2,668,251(-)	hypothetical protein	protein coding gene				-0.17
TGGT1_267660	0.608031	6.03281	1.16618	0.266859	0.945183	-4.76326	TGGT1_267660	TGGT1_267660-t26_1	TGGT1_chrIX:313,719..326,880(+)	hypothetical protein	protein coding gene				-2.76
TGGT1_261230	0.632457	6.39994	1.1658	0.267007	0.945183	-4.76357	TGGT1_261230	TGGT1_261230-t26_1	TGGT1_chrVIIb:1,786,572..1,792,641(-)	ankyrin repeat-containing protein	protein coding gene			phospholipase A2 activity;phospholipase A2 activity (consuming 1,2-dipalmitoylphosphatidylcholine);phospholipase A2 activity consuming 1,2-dioleoylphosphatidylethanolamine);protein binding	-4.43
TGGT1_266970	-0.681155	4.44097	-1.16516	0.267256	0.945183	-4.76409	TGGT1_266970	TGGT1_266970-t26_1	TGGT1_chrIX:700,995..702,987(+)	hypothetical protein	protein coding gene			protein binding	0.67
TGGT1_236880	-0.803974	6.14967	-1.16473	0.267421	0.945183	-4.76444	TGGT1_236880	TGGT1_236880-t26_1	TGGT1_chrX:5,455,686..5,456,339(+)	hypothetical protein	protein coding gene				2.29
TGGT1_280470	-0.804213	4.3033	-1.16385	0.267766	0.945183	-4.76516	TGGT1_280470	TGGT1_280470-t26_1	TGGT1_chrVIIa:359,348..363,663(-)	AP2 domain transcription factor AP2VIIa-1	protein coding gene	nucleus	regulation of transcription, DNA-templated	DNA-binding transcription factor activity	0.07
TGGT1_225860	-0.730868	4.73833	-1.16306	0.268072	0.945183	-4.76581	TGGT1_225860	TGGT1_225860-t26_1	TGGT1_chrX:1,897,405..1,902,365(-)	hypothetical protein	protein coding gene				-1.35
TGGT1_286490	-0.630782	5.01371	-1.16303	0.268085	0.945183	-4.76583	TGGT1_286490	TGGT1_286490-t26_1	TGGT1_chrV:1,668,487..1,670,742(+)	putative G protein-coupled receptor 89 isoform 5	protein coding gene	integral component of membrane;membrane			0.69
TGGT1_204410	0.646391	4.4869	1.16265	0.268231	0.945183	-4.76614	TGGT1_204410	TGGT1_204410-t26_1	TGGT1_chrVIIa:1,704,852..1,712,452(-)	endonuclease/exonuclease/phosphatase family protein	protein coding gene			endonuclease activity;poly(A)-specific ribonuclease activity	-0.49
TGGT1_244840	1.02113	5.09211	1.16209	0.268451	0.945183	-4.7666	TGGT1_244840	TGGT1_244840-t26_1	TGGT1_chrVI:3,435,122..3,439,146(-)	zinc knuckle domain-containing protein	protein coding gene			nucleic acid binding;zinc ion binding	-3.58
TGGT1_315140	0.625261	5.7517	1.16196	0.268501	0.945183	-4.7667	TGGT1_315140	TGGT1_315140-t26_1	TGGT1_chrXI:4,459,459..4,466,175(-)	WD domain, G-beta repeat-containing protein	protein coding gene			protein binding	-5.33
TGGT1_365740	-0.889183	3.23492	-1.16161	0.268639	0.945183	-4.76699	TGGT1_365740	TGGT1_365740-t26_1	TGGT1_chrXII:3,394,508..3,396,942(-)	hypothetical protein	protein coding gene				0.47
TGGT1_265290	-0.739103	7.94563	-1.16135	0.268738	0.945183	-4.7672	TGGT1_265290	TGGT1_265290-t26_1	TGGT1_chrIX:1,448,351..1,449,469(+)	hypothetical protein	protein coding gene				0
TGGT1_281400	0.639837	5.80954	1.16012	0.269221	0.945183	-4.76821	TGGT1_281400	TGGT1_281400-t26_1	TGGT1_chrVIIa:3,962,281..3,978,951(+)	phosphofructokinase domain-containing protein	protein coding gene	6-phosphofructokinase complex	glycolytic process	6-phosphofructokinase activity;diphosphate-fructose-6-phosphate 1-phosphotransferase activity	-2.6
TGGT1_304770	-0.63782	3.96344	-1.15867	0.269789	0.945183	-4.76939	TGGT1_304770	TGGT1_304770-t26_1	TGGT1_chrVIIa:677,672..680,044(-)	ubiquitin-conjugating enzyme subfamily protein	protein coding gene			ATP binding;acid-amino acid ligase activity;ligase activity;transferase activity;ubiquitin-protein transferase activity	-2.47
TGGT1_289870	-0.827311	4.37433	-1.15837	0.269904	0.945183	-4.76963	TGGT1_289870	TGGT1_289870-t26_1	TGGT1_chrIX:3,299,781..3,300,508(+)	hypothetical protein	protein coding gene				1.64
TGGT1_223650	0.679335	6.8846	1.15835	0.269911	0.945183	-4.76964	TGGT1_223650	TGGT1_223650-t26_1	TGGT1_chrX:3,586,006..3,586,899(+)	hypothetical protein	protein coding gene	integral component of membrane			-0.37
TGGT1_234350	0.642214	9.15091	1.15832	0.269926	0.945183	-4.76967	TGGT1_234350	TGGT1_234350-t26_1	TGGT1_chrX:4,201,602..4,203,998(-)	hypothetical protein	protein coding gene				-0.73
TGGT1_260990	-0.784006	3.66414	-1.15827	0.269943	0.945183	-4.76971	TGGT1_260990	TGGT1_260990-t26_1	TGGT1_chrVIIb:1,964,520..1,965,736(+)	hypothetical protein	protein coding gene				-2.91
TGGT1_306035	-0.589545	4.68343	-1.15822	0.269966	0.945183	-4.76976	TGGT1_306035	TGGT1_306035-t26_1	TGGT1_chrIX:5,545,620..5,547,269(+)	hypothetical protein	protein coding gene				1.74
TGGT1_243470	-0.656497	4.30125	-1.15819	0.269976	0.945183	-4.76978	TGGT1_243470	TGGT1_243470-t26_1	TGGT1_chrVI:2,578,543..2,582,402(+)	hypothetical protein	protein coding gene	integral component of membrane			0.79
TGGT1_313890	-0.7857	4.46009	-1.15796	0.270065	0.945183	-4.76996	TGGT1_313890	TGGT1_313890-t26_1	TGGT1_chrXI:3,742,748..3,747,382(-)	hypothetical protein	protein coding gene				0.08
TGGT1_269430	-0.786285	9.45373	-1.15708	0.270412	0.945183	-4.77068	TGGT1_269430	TGGT1_269430-t26_1	TGGT1_chrVIII:5,799,514..5,805,657(+)	polyprenyl synthetase superfamily protein	protein coding gene		isoprenoid biosynthetic process	heptaprenyl diphosphate synthase activity;trans-hexaprenyltranstransferase activity	-3.66
TGGT1_226730	0.57818	5.69196	1.15689	0.270484	0.945183	-4.77083	TGGT1_226730	TGGT1_226730-t26_1	TGGT1_chrX:1,308,814..1,316,049(-)	aconitate hydratase ACN/IRP	protein coding gene	apicoplast;mitochondrion	metabolic process	aconitate hydratase activity;citrate dehydratase activity;isocitrate hydro-lyase (cis-aconitate-forming) activity	-4.73
TGGT1_232680	-0.691673	7.86081	-1.15674	0.270547	0.945183	-4.77096	TGGT1_232680	TGGT1_232680-t26_1	TGGT1_chrVIII:2,216,288..2,225,214(-)	hypothetical protein	protein coding gene				-2.41
TGGT1_312230	0.577995	6.09332	1.15564	0.270977	0.945183	-4.77185	TGGT1_312230	TGGT1_312230-t26_1	TGGT1_chrXI:2,472,947..2,490,813(-)	putative DNA topoisomerase 2	protein coding gene	chromosome	DNA metabolic process;DNA topological change	ATP binding;DNA binding;DNA topoisomerase type II (double strand cut, ATP-hydrolyzing) activity	-5.3
TGGT1_219460	0.596165	5.50189	1.1556	0.270994	0.945183	-4.77189	TGGT1_219460	TGGT1_219460-t26_1	TGGT1_chrXII:861,747..865,934(+)	hypothetical protein	protein coding gene		peptidyl-diphthamide biosynthetic process from peptidyl-histidine		-3.7
TGGT1_209070	0.646826	7.36523	1.15522	0.271143	0.945183	-4.77219	TGGT1_209070	TGGT1_209070-t26_1	TGGT1_chrIb:1,045,748..1,047,883(-)	hypothetical protein	protein coding gene				-2.84
TGGT1_314430	0.706517	4.89907	1.15506	0.271205	0.945183	-4.77232	TGGT1_314430	TGGT1_314430-t26_1	TGGT1_chrXI:4,063,083..4,067,125(+)	serine/threonine specific protein phosphatase	protein coding gene		dephosphorylation;protein dephosphorylation;regulation of exit from mitosis	phosphatase activity;phosphoprotein phosphatase activity;protein tyrosine phosphatase activity;protein tyrosine/serine/threonine phosphatase activity	0.97
TGGT1_277530	0.535725	7.18155	1.1548	0.271307	0.945183	-4.77253	TGGT1_277530	TGGT1_277530-t26_1	TGGT1_chrXII:6,548,184..6,557,248(+)	DNA topoisomerase domain-containing protein	protein coding gene	chromosome;integral component of membrane	DNA topological change	DNA binding;DNA topoisomerase activity;DNA topoisomerase type I (single strand cut, ATP-independent) activity	-2.24
TGGT1_210320	-0.832861	5.74547	-1.15467	0.271357	0.945183	-4.77264	TGGT1_210320	TGGT1_210320-t26_1	TGGT1_chrIX:4,663,800..4,664,849(+)	SAG-related sequence SRS37A	protein coding gene	membrane			0.96
TGGT1_315240	-0.969441	3.67662	-1.15446	0.27144	0.945183	-4.77281	TGGT1_315240	TGGT1_315240-t26_1	TGGT1_chrXI:4,543,712..4,544,965(+)	hypothetical protein	protein coding gene				0.03
TGGT1_225840	-0.589854	5.94836	-1.15431	0.271501	0.945183	-4.77293	TGGT1_225840	TGGT1_225840-t26_1	TGGT1_chrX:1,921,606..1,924,485(+)	hypothetical protein	protein coding gene				-1.7
TGGT1_214750	0.646073	4.73803	1.15278	0.272105	0.945183	-4.77418	TGGT1_214750	TGGT1_214750-t26_1	TGGT1_chrX:6,356,533..6,365,733(-)	hypothetical protein	protein coding gene				-5.01
TGGT1_202800	0.557424	4.57811	1.1526	0.272175	0.945183	-4.77432	TGGT1_202800	TGGT1_202800-t26_1	TGGT1_chrVIIa:2,916,736..2,920,933(-)	putative cytochrome c oxidase assembly protein COX11	protein coding gene	integral component of membrane		copper ion binding	-5.11
TGGT1_309870	-0.619356	6.98513	-1.15237	0.272265	0.945183	-4.77451	TGGT1_309870	TGGT1_309870-t26_1	TGGT1_chrXI:816,428..818,920(+)	hypothetical protein	protein coding gene			phosphatidylinositol binding	0.82
TGGT1_224280	-0.662126	4.72359	-1.15097	0.272816	0.945183	-4.77564	TGGT1_224280	TGGT1_224280-t26_1	TGGT1_chrX:3,022,834..3,039,025(-)	CPSF A subunit region protein	protein coding gene	integral component of membrane;nucleus		nucleic acid binding;protein binding	-5.19
TGGT1_310950	-0.68869	4.40246	-1.15089	0.272851	0.945183	-4.77571	TGGT1_310950	TGGT1_310950-t26_1	TGGT1_chrXI:1,647,960..1,653,648(+)	AP2 domain transcription factor AP2XI-3	protein coding gene		regulation of transcription, DNA-templated	DNA-binding transcription factor activity	-4.42
TGGT1_218930	-0.837287	3.57807	-1.15063	0.27295	0.945183	-4.77591	TGGT1_218930	TGGT1_218930-t26_1	TGGT1_chrXII:1,141,421..1,146,627(-)	BTB/POZ domain-containing protein	protein coding gene			protein binding	0.71
TGGT1_236560	0.630737	5.73861	1.15039	0.273047	0.945183	-4.77611	TGGT1_236560	TGGT1_236560-t26_1	TGGT1_chrX:5,312,225..5,319,664(+)	hypothetical protein	protein coding gene				-0.4
TGGT1_360930	-0.648701	6.85224	-1.14967	0.273332	0.945183	-4.77669	TGGT1_360930	TGGT1_360930-t26_1	AAQM03000008:2,379..2,867(+)	putative serine/arginine-rich splicing factor 11	protein coding gene
TGGT1_272650	-0.58577	5.09024	-1.14963	0.273347	0.945183	-4.77672	TGGT1_272650	TGGT1_272650-t26_1	TGGT1_chrVIII:3,812,437..3,818,063(-)	3'5'-cyclic nucleotide phosphodiesterase domain-containing protein	protein coding gene	integral component of membrane	signal transduction	3',5'-cyclic-nucleotide phosphodiesterase activity;metal ion binding	-0.37
TGGT1_278040	0.808268	7.27399	1.1492	0.27352	0.945183	-4.77708	TGGT1_278040	TGGT1_278040-t26_1	TGGT1_chrXII:6,251,184..6,253,521(+)	G-patch domain-containing protein	protein coding gene			nucleic acid binding	-3.4
TGGT1_242780	0.639499	7.32647	1.14904	0.273579	0.945183	-4.7772	TGGT1_242780	TGGT1_242780-t26_1	TGGT1_chrVI:2,174,683..2,195,102(+)	hypothetical protein	protein coding gene				-3.85
TGGT1_229500	-0.659608	5.06992	-1.14514	0.275128	0.945183	-4.78035	TGGT1_229500	TGGT1_229500-t26_1	TGGT1_chrVIII:305,388..306,781(+)	hypothetical protein	protein coding gene	integral component of membrane			-0.58
TGGT1_313300	0.599101	6.21682	1.14479	0.275266	0.945183	-4.78063	TGGT1_313300	TGGT1_313300-t26_1	TGGT1_chrXI:3,216,718..3,220,045(+)	YL1 nuclear protein C-terminal domain-containing protein	protein coding gene	nucleus	chromatin remodeling;histone exchange;regulation of transcription, DNA-templated		-1.07
TGGT1_252850	-0.863421	4.69727	-1.14362	0.275736	0.945183	-4.78159	TGGT1_252850	TGGT1_252850-t26_1	TGGT1_chrIII:597,067..600,971(+)	initiation factor, subunit 2 family protein	protein coding gene		cellular metabolic process	translation initiation factor activity	-3.52
TGGT1_227850	0.534286	6.87583	1.14335	0.275844	0.945183	-4.7818	TGGT1_227850	TGGT1_227850-t26_1	TGGT1_chrX:681,324..685,057(-)	peptidyl-prolyl cis-trans isomerase, cyclophilin-type domain-containing protein	protein coding gene	nucleus	protein folding;protein peptidyl-prolyl isomerization	RNA binding;nucleic acid binding;peptidyl-prolyl cis-trans isomerase activity	-4.8
TGGT1_226755	-0.738672	8.82751	-1.14327	0.275875	0.945183	-4.78187	TGGT1_226755	TGGT1_226755-t26_1	TGGT1_chrX:1,280,069..1,293,657(-)	3'5'-cyclic nucleotide phosphodiesterase domain-containing protein	protein coding gene	integral component of membrane	signal transduction	3',5'-cyclic-nucleotide phosphodiesterase activity;metal ion binding;phosphoric diester hydrolase activity	-1.15
TGGT1_278220	-0.620356	4.66611	-1.1428	0.276062	0.945183	-4.78224	TGGT1_278220	TGGT1_278220-t26_1	TGGT1_chrXII:6,135,922..6,138,975(+)	hypothetical protein	protein coding gene			structural constituent of ribosome	-3.89
TGGT1_205690	-0.684847	6.72937	-1.14146	0.276596	0.945183	-4.78332	TGGT1_205690	TGGT1_205690-t26_1	TGGT1_chrVIIa:1,125,314..1,126,531(+)	hypothetical protein	protein coding gene	integral component of membrane			0.17
TGGT1_220610	0.604275	4.07682	1.14137	0.276631	0.945183	-4.78339	TGGT1_220610	TGGT1_220610-t26_1	TGGT1_chrV:387,984..391,883(-)	protein phosphatase 2C domain-containing protein	protein coding gene		protein dephosphorylation	catalytic activity;phosphoprotein phosphatase activity;protein serine/threonine phosphatase activity	1.23
TGGT1_250720	0.791879	10.581	1.14076	0.276877	0.945183	-4.78389	TGGT1_250720	TGGT1_250720-t26_1	TGGT1_chrXII:5,072,698..5,076,762(-)	hypothetical protein	protein coding gene	cilium;intraciliary transport particle B	cilium assembly;intraciliary transport	beta-tubulin binding	1.43
TGGT1_212920	-0.698327	4.76408	-1.14057	0.276951	0.945183	-4.78404	TGGT1_212920	TGGT1_212920-t26_1	TGGT1_chrV:567,829..569,141(+)	hypothetical protein	protein coding gene				-0.11
TGGT1_288340	0.64183	8.65123	1.14042	0.27701	0.945183	-4.78416	TGGT1_288340	TGGT1_288340-t26_1	TGGT1_chrIX:2,267,640..2,273,138(+)	UBX domain-containing protein	protein coding gene			protein binding	-0.46
TGGT1_260870	-0.675809	8.09123	-1.14021	0.277096	0.945183	-4.78433	TGGT1_260870	TGGT1_260870-t26_1	TGGT1_chrVIIb:1,967,207..1,969,474(-)	zinc finger cdgsh type protein	protein coding gene	intracellular membrane-bounded organelle		2 iron, 2 sulfur cluster binding	0.92
TGGT1_236030	-0.812625	3.59509	-1.13887	0.277632	0.945183	-4.78541	TGGT1_236030	TGGT1_236030-t26_1	TGGT1_chrX:5,135,668..5,137,476(+)	hypothetical protein	protein coding gene				1.09
TGGT1_255200	-0.725286	7.42912	-1.13841	0.277818	0.945183	-4.78578	TGGT1_255200	TGGT1_255200-t26_1	TGGT1_chrVIIb:4,916,876..4,920,444(-)	putative Radial spoke head protein 9	protein coding gene				0.73
TGGT1_260340	-0.561023	5.50299	-1.13698	0.278389	0.945183	-4.78692	TGGT1_260340	TGGT1_260340-t26_1	TGGT1_chrVIIb:2,318,114..2,320,937(+)	DNL zinc finger protein	protein coding gene			zinc ion binding	-0.36
TGGT1_315220	-0.699463	7.53236	-1.13687	0.278433	0.945183	-4.78701	TGGT1_315220	TGGT1_315220-t26_1	TGGT1_chrXI:4,529,966..4,537,996(+)	rhoptry protein ROP14	protein coding gene	apical part of cell;integral component of membrane		hydrolase activity	-0.78
TGGT1_301340	0.774804	9.34435	1.13622	0.278693	0.945183	-4.78753	TGGT1_301340	TGGT1_301340-t26_1	TGGT1_chrIV:2,275,000..2,278,713(+)	DnaJ domain-containing protein	protein coding gene			heat shock protein binding;nucleic acid binding;zinc ion binding	-2.96
TGGT1_211250	-0.623934	3.64199	-1.13611	0.278737	0.945183	-4.78762	TGGT1_211250	TGGT1_211250-t26_1	TGGT1_chrIV:1,821,363..1,824,761(+)	hypothetical protein	protein coding gene				0.46
TGGT1_218600	0.568188	5.9948	1.13573	0.27889	0.945183	-4.78793	TGGT1_218600	TGGT1_218600-t26_1	TGGT1_chrXII:1,316,835..1,323,130(+)	RNA recognition motif-containing protein	protein coding gene			RNA binding;nucleic acid binding	-3.49
TGGT1_209610	-0.862526	8.37383	-1.1354	0.279026	0.945183	-4.7882	TGGT1_209610	TGGT1_209610-t26_1	TGGT1_chrIb:1,375,491..1,376,989(-)	oocyst wall protein OWP2	protein coding gene				0.55
TGGT1_409790	0.804905	4.13172	1.1348	0.279264	0.945183	-4.78867	TGGT1_409790	TGGT1_409790-t26_1	TGGT1_chrX:6,644,989..6,645,357(+)	putative transmembrane protein	protein coding gene	integral component of membrane			-3.75
TGGT1_304700	-0.578088	6.51813	-1.13354	0.279772	0.945183	-4.78968	TGGT1_304700	TGGT1_304700-t26_1	TGGT1_chrVIIa:604,395..614,330(+)	hypothetical protein	protein coding gene				-1.66
TGGT1_311270	0.738342	7.58313	1.13302	0.279983	0.945183	-4.7901	TGGT1_311270	TGGT1_311270-t26_1	TGGT1_chrXI:1,895,030..1,901,179(+)	hypothetical protein	protein coding gene				-3
TGGT1_308940	-0.667893	4.47419	-1.1329	0.280032	0.945183	-4.7902	TGGT1_308940	TGGT1_308940-t26_1	TGGT1_chrXI:332,597..342,541(+)	hypothetical protein	protein coding gene				-4.46
TGGT1_226910	0.722223	6.74679	1.13168	0.280524	0.945183	-4.79118	TGGT1_226910	TGGT1_226910-t26_1	TGGT1_chrX:1,136,138..1,153,007(-)	Amylo-alpha-1,6-glucosidase	protein coding gene		glycogen biosynthetic process;glycogen catabolic process	4-alpha-glucanotransferase activity;amylo-alpha-1,6-glucosidase activity;beta-maltose 4-alpha-glucanotransferase activity;catalytic activity	-0.24
TGGT1_257572	-0.734631	8.76704	-1.13166	0.280533	0.945183	-4.79119	TGGT1_257572	TGGT1_257572-t26_1	TGGT1_chrVIIb:3,899,773..3,900,762(-)	hypothetical protein	protein coding gene	integral component of membrane			0.94
TGGT1_267600	0.81896	8.75969	1.13121	0.280711	0.945183	-4.79155	TGGT1_267600	TGGT1_267600-t26_1	TGGT1_chrIX:356,827..364,827(-)	FHA domain-containing protein	protein coding gene			RNA binding;nucleic acid binding;protein binding	0.74
TGGT1_238260	-0.997461	4.07394	-1.13119	0.280721	0.945183	-4.79156	TGGT1_238260	TGGT1_238260-t26_1	TGGT1_chrVI:156,971..158,917(-)	hypothetical protein	protein coding gene				0.67
TGGT1_202568	0.829833	6.32225	1.13102	0.280792	0.945183	-4.79171	TGGT1_202568	TGGT1_202568-t26_1	TGGT1_chrVIIa:3,117,710..3,119,010(-)	hypothetical protein	protein coding gene				-4.01
TGGT1_229650	0.666247	4.27023	1.1306	0.28096	0.945183	-4.79204	TGGT1_229650	TGGT1_229650-t26_1	TGGT1_chrVIII:358,137..363,690(-)	josephin protein	protein coding gene		protein deubiquitination	omega peptidase activity;protein binding;thiol-dependent deubiquitinase	0.33
TGGT1_246130	0.600269	6.33444	1.13059	0.280966	0.945183	-4.79205	TGGT1_246130	TGGT1_246130-t26_1	TGGT1_chrXII:2,610,457..2,612,239(+)	serpin (serine proteinase inhibitor) superfamily protein	protein coding gene	extracellular space			1.24
TGGT1_268700	-0.584113	4.15117	-1.13017	0.281134	0.945183	-4.79238	TGGT1_268700	TGGT1_268700-t26_1	TGGT1_chrVIII:6,357,327..6,358,893(-)	hypothetical protein	protein coding gene				-0.01
TGGT1_364130	-0.709378	8.19329	-1.13012	0.281156	0.945183	-4.79242	TGGT1_364130	TGGT1_364130-t26_1	TGGT1_chrXII:4,474,541..4,474,984(+)	hypothetical protein	protein coding gene				0.44
TGGT1_212860	0.711115	8.60012	1.12996	0.281219	0.945183	-4.79255	TGGT1_212860	TGGT1_212860-t26_1	TGGT1_chrV:522,401..525,373(+)	hypothetical protein	protein coding gene				-1.86
TGGT1_234270	0.601558	5.53577	1.12986	0.281261	0.945183	-4.79263	TGGT1_234270	TGGT1_234270-t26_1	TGGT1_chrX:4,150,640..4,163,518(+)	hypothetical protein	protein coding gene				-0.44
TGGT1_320660	-0.630277	4.22245	-1.12917	0.281537	0.945183	-4.79318	TGGT1_320660	TGGT1_320660-t26_1	TGGT1_chrIV:110,605..111,402(-)	hypothetical protein	protein coding gene				1.1
TGGT1_219700	-0.620092	4.97433	-1.12885	0.281669	0.945183	-4.79344	TGGT1_219700	TGGT1_219700-t26_1	TGGT1_chrXII:651,605..660,187(+)	putative DNA replication licensing factor MCM4	protein coding gene	MCM complex	DNA replication;DNA replication initiation;chlorophyll biosynthetic process;photosynthesis	ATP binding;ATP hydrolysis activity;DNA binding;DNA helicase activity;magnesium chelatase activity	-5.43
TGGT1_297420	0.560471	4.5317	1.12786	0.282067	0.945183	-4.79422	TGGT1_297420	TGGT1_297420-t26_1	TGGT1_chrII:1,734,618..1,745,552(-)	putative beta-tubulin cofactor D	protein coding gene		post-chaperonin tubulin folding pathway;tubulin complex assembly	GTPase activator activity;beta-tubulin binding	-4.45
TGGT1_254730	-0.790563	7.39696	-1.12754	0.282198	0.945183	-4.79448	TGGT1_254730	TGGT1_254730-t26_1	TGGT1_chrIII:1,886,342..1,893,637(-)	POPLD (NUC188) domain-containing protein	protein coding gene	nucleolar ribonuclease P complex;ribonuclease MRP complex	RNA processing;tRNA 5'-leader removal	ribonuclease P activity	-4.47
TGGT1_235460	0.67754	5.50573	1.12748	0.282221	0.945183	-4.79453	TGGT1_235460	TGGT1_235460-t26_1	TGGT1_chrX:4,770,955..4,771,521(-)	hypothetical protein	protein coding gene				1.52
TGGT1_225270	0.56311	5.68645	1.12719	0.282343	0.945183	-4.79476	TGGT1_225270	TGGT1_225270-t26_1	TGGT1_chrX:2,256,006..2,266,693(-)	hypothetical protein	protein coding gene				-2.75
TGGT1_200010	-0.730815	5.46437	-1.1271	0.282377	0.945183	-4.79483	TGGT1_200010	TGGT1_200010-t26_1	TGGT1_chrXII:2,184,571..2,186,156(-)	hypothetical protein	protein coding gene				2.54
TGGT1_319930	0.59862	8.93594	1.12698	0.282424	0.945183	-4.79492	TGGT1_319930	TGGT1_319930-t26_1	TGGT1_chrIV:591,656..600,022(-)	hypothetical protein	protein coding gene		regulation of phosphoprotein phosphatase activity	protein phosphatase binding	-3.76
TGGT1_202250	0.601098	4.42623	1.12673	0.282529	0.945183	-4.79513	TGGT1_202250	TGGT1_202250-t26_1	TGGT1_chrVIIa:3,377,943..3,384,690(+)	hypothetical protein	protein coding gene	integral component of membrane			-0.27
TGGT1_225550	-0.639713	3.72591	-1.12627	0.282715	0.945183	-4.7955	TGGT1_225550	TGGT1_225550-t26_1	TGGT1_chrX:2,075,581..2,079,309(+)	phosphatidylserine decarboxylase	protein coding gene	integral component of mitochondrial inner membrane;mitochondrion	phosphatidylethanolamine biosynthetic process;phospholipid biosynthetic process;protein autoprocessing	phosphatidylserine decarboxylase activity	-4.01
TGGT1_207400	-0.816926	8.06306	-1.12554	0.28301	0.945183	-4.79607	TGGT1_207400	TGGT1_207400-t26_1	TGGT1_chrIb:44,154..48,075(+)	hypothetical protein	protein coding gene				-3.75
TGGT1_281460	-0.598704	7.87711	-1.12537	0.283081	0.945183	-4.79621	TGGT1_281460	TGGT1_281460-t26_1	TGGT1_chrVIIa:4,038,612..4,040,489(-)	hypothetical protein	protein coding gene				0.71
TGGT1_221430	0.581026	4.71465	1.12526	0.283123	0.945183	-4.7963	TGGT1_221430	TGGT1_221430-t26_1	TGGT1_chrII:326,909..329,488(+)	hypothetical protein	protein coding gene				-3.38
TGGT1_262840	0.760706	7.40985	1.12522	0.283139	0.945183	-4.79633	TGGT1_262840	TGGT1_262840-t26_1	TGGT1_chrVIIb:951,274..956,343(-)	hypothetical protein	protein coding gene	Set1C/COMPASS complex	histone H3-K4 methylation		-1.82
TGGT1_260000	-0.548168	5.1669	-1.12498	0.283239	0.945183	-4.79652	TGGT1_260000	TGGT1_260000-t26_1	TGGT1_chrVIIb:2,506,076..2,513,785(-)	hypothetical protein	protein coding gene			protein binding	-0.49
TGGT1_214970	-0.557705	6.30903	-1.12415	0.283578	0.945183	-4.79719	TGGT1_214970	TGGT1_214970-t26_1	TGGT1_chrX:6,526,260..6,536,268(+)	putative DNA replication licensing factor	protein coding gene	MCM complex;nucleus	DNA replication;DNA replication initiation;chlorophyll biosynthetic process;negative regulation of DNA helicase activity;photosynthesis	ATP binding;DNA binding;DNA helicase activity;magnesium chelatase activity	-4.96
TGGT1_306590	0.594912	4.93969	1.12411	0.283593	0.945183	-4.79722	TGGT1_306590	TGGT1_306590-t26_1	TGGT1_chrIX:5,980,672..5,983,895(-)	hypothetical protein	protein coding gene		protein maturation by [4Fe-4S] cluster transfer		-4.52
TGGT1_223520	-0.679654	5.38	-1.12386	0.283696	0.945183	-4.79742	TGGT1_223520	TGGT1_223520-t26_1	TGGT1_chrX:3,666,209..3,669,093(+)	EF hand domain-containing protein	protein coding gene	integral component of membrane		calcium ion binding	1.1
TGGT1_360080	-0.589175	7.68634	-1.12319	0.283967	0.945183	-4.79795	TGGT1_360080	TGGT1_360080-t26_1	TGGT1_chrV:1,800,147..1,800,686(-)	hypothetical protein	protein coding gene				-2.26
TGGT1_243210	0.561214	5.4789	1.12314	0.283988	0.945183	-4.79799	TGGT1_243210	TGGT1_243210-t26_1	TGGT1_chrVI:2,363,419..2,368,679(-)	DUF862 domain-containing protein	protein coding gene				-0.73
TGGT1_236270	-0.617865	4.32336	-1.12308	0.284013	0.945183	-4.79804	TGGT1_236270	TGGT1_236270-t26_1	TGGT1_chrX:5,261,682..5,264,457(+)	hypothetical protein	protein coding gene				-0.72
TGGT1_202510	-0.571428	6.26305	-1.12307	0.284015	0.945183	-4.79804	TGGT1_202510	TGGT1_202510-t26_1	TGGT1_chrVIIa:3,166,148..3,168,316(-)	multi-pass transmembrane protein	protein coding gene	integral component of membrane			0.91
TGGT1_299180	-0.709309	5.27748	-1.12272	0.284159	0.945183	-4.79832	TGGT1_299180	TGGT1_299180-t26_1	TGGT1_chrIII:2,110,795..2,113,902(-)	putative prenylated protein	protein coding gene	integral component of membrane	vesicle-mediated transport		-1.62
TGGT1_221450	0.553102	7.21587	1.12171	0.284571	0.945183	-4.79912	TGGT1_221450	TGGT1_221450-t26_1	TGGT1_chrII:340,497..345,402(+)	SPRY domain-containing protein	protein coding gene	Set1C/COMPASS complex	histone H3-K4 methylation	protein binding	-1.53
TGGT1_290280	-0.663793	7.95628	-1.12136	0.284716	0.945183	-4.79941	TGGT1_290280	TGGT1_290280-t26_1	TGGT1_chrIX:3,486,073..3,486,612(+)	hypothetical protein	protein coding gene				1.08
TGGT1_295720	0.712425	4.00823	1.12058	0.285034	0.945183	-4.80002	TGGT1_295720	TGGT1_295720-t26_1	TGGT1_chrIa:1,546,823..1,552,756(+)	putative sulfite oxidase	protein coding gene		obsolete oxidation-reduction process	electron transfer activity;heme binding;molybdenum ion binding;molybdopterin cofactor binding;oxidoreductase activity;sulfite oxidase activity	-1.46
TGGT1_229710	0.606201	7.2506	1.1201	0.28523	0.945183	-4.80041	TGGT1_229710	TGGT1_229710-t26_1	TGGT1_chrVIII:388,356..391,319(-)	OTU family cysteine protease	protein coding gene			peptidase activity	-3.46
TGGT1_292035	-0.573705	5.38903	-1.11997	0.285282	0.945183	-4.80051	TGGT1_292035	TGGT1_292035-t26_1	TGGT1_chrIX:4,314,512..4,329,239(-)	hypothetical protein	protein coding gene				-4.67
TGGT1_205750	-0.591829	5.26998	-1.11973	0.285381	0.945183	-4.8007	TGGT1_205750	TGGT1_205750-t26_1	TGGT1_chrVIIa:1,085,608..1,090,423(+)	histone deacetylase complex subunit Sin3	protein coding gene			transcription corepressor activity	-0.87
TGGT1_265510	0.609342	5.16788	1.11961	0.285429	0.945183	-4.80079	TGGT1_265510	TGGT1_265510-t26_1	TGGT1_chrIX:1,334,263..1,336,643(+)	hypothetical protein	protein coding gene				-2.19
TGGT1_286670	-0.564041	4.27463	-1.11929	0.285559	0.945183	-4.80104	TGGT1_286670	TGGT1_286670-t26_1	TGGT1_chrV:1,585,282..1,587,150(-)	hypothetical protein	protein coding gene				0.42
TGGT1_214980	0.667751	9.16842	1.11915	0.285617	0.945183	-4.80116	TGGT1_214980	TGGT1_214980-t26_1	TGGT1_chrX:6,539,930..6,543,566(-)	hypothetical protein	protein coding gene				0.67
TGGT1_225005	-0.684391	7.88843	-1.11816	0.286021	0.945183	-4.80194	TGGT1_225005	TGGT1_225005-t26_1	TGGT1_chrX:2,504,991..2,507,091(+)	hypothetical protein	protein coding gene				0.25
TGGT1_225440	0.708029	6.33493	1.11744	0.286317	0.945183	-4.80251	TGGT1_225440	TGGT1_225440-t26_1	TGGT1_chrX:2,144,565..2,149,796(-)	hypothetical protein	protein coding gene				-5.54
TGGT1_313470	0.653934	6.6412	1.11728	0.286385	0.945183	-4.80264	TGGT1_313470	TGGT1_313470-t26_1	TGGT1_chrXI:3,371,412..3,381,372(+)	helix-hairpin-helix motif domain-containing protein	protein coding gene		DNA repair;base-excision repair	DNA-(apurinic or apyrimidinic site) endonuclease activity;catalytic activity;class I DNA-(apurinic or apyrimidinic site) endonuclease activity	0.24
TGGT1_208760	-0.793488	5.12303	-1.11704	0.286483	0.945183	-4.80283	TGGT1_208760	TGGT1_208760-t26_1	TGGT1_chrIb:865,935..869,673(-)	hypothetical protein	protein coding gene				1.69
TGGT1_237500	0.532677	5.03679	1.11624	0.286812	0.945183	-4.80347	TGGT1_237500	TGGT1_237500-t26_1	TGGT1_chrX:5,812,463..5,820,984(+)	protein phosphatase 2C domain-containing protein	protein coding gene		protein dephosphorylation	catalytic activity;cation binding;metal ion binding;phosphoprotein phosphatase activity;protein serine/threonine phosphatase activity	1.13
TGGT1_262730	-0.551814	4.43293	-1.11622	0.286818	0.945183	-4.80348	TGGT1_262730	TGGT1_262730-t26_1	TGGT1_chrVIIb:1,028,456..1,030,579(-)	rhoptry protein ROP16	protein coding gene	apical part of cell	protein phosphorylation	ATP binding;protein kinase activity	1.11
TGGT1_268020	0.619797	6.24939	1.11564	0.287058	0.945183	-4.80394	TGGT1_268020	TGGT1_268020-t26_1	TGGT1_chrVIII:6,692,558..6,703,895(+)	transporter, major facilitator family protein	protein coding gene	integral component of membrane	transmembrane transport	transmembrane transporter activity	-1.33
TGGT1_233710	0.660827	5.81271	1.11561	0.287072	0.945183	-4.80397	TGGT1_233710	TGGT1_233710-t26_1	TGGT1_chrVIII:2,731,831..2,741,058(+)	inorganic anion transporter, sulfate permease (SulP) family protein	protein coding gene	integral component of membrane	sulfate transport;transmembrane transport;transport	sulfate transmembrane transporter activity;transporter activity	-2.28
TGGT1_239885	0.749886	8.92777	1.11545	0.287135	0.945183	-4.80409	TGGT1_239885	TGGT1_239885-t26_1	TGGT1_chrVI:587,249..608,334(-)	hypothetical protein	protein coding gene		protein phosphorylation	ATP binding;protein kinase activity	-4.26
TGGT1_311300	-0.620301	7.48346	-1.1151	0.287281	0.945183	-4.80437	TGGT1_311300	TGGT1_311300-t26_1	TGGT1_chrXI:1,917,589..1,918,947(-)	cyclic nucleotide-binding domain-containing protein	protein coding gene	cAMP-dependent protein kinase complex	regulation of protein phosphorylation	cAMP binding;cAMP-dependent protein kinase regulator activity;cGMP-dependent protein kinase activity	1.08
TGGT1_232240	0.543042	6.76158	1.11482	0.287394	0.945183	-4.80459	TGGT1_232240	TGGT1_232240-t26_1	TGGT1_chrVIII:1,963,054..1,967,209(+)	hypothetical protein	protein coding gene				-5.42
TGGT1_313510	-0.546962	6.17467	-1.11469	0.28745	0.945183	-4.8047	TGGT1_313510	TGGT1_313510-t26_1	TGGT1_chrXI:3,414,262..3,414,768(+)	hypothetical protein	protein coding gene				-4.96
TGGT1_257180	0.531581	6.8298	1.11381	0.287808	0.945183	-4.80538	TGGT1_257180	TGGT1_257180-t26_1	TGGT1_chrVIIb:4,089,474..4,106,651(-)	RecF/RecN/SMC N terminal domain-containing protein	protein coding gene				-3.59
TGGT1_279310	-0.906397	5.3624	-1.11379	0.287818	0.945183	-4.8054	TGGT1_279310	TGGT1_279310-t26_1	TGGT1_chrIX:118,541..118,888(-)	hypothetical protein	protein coding gene				1.5
TGGT1_277510	-0.528239	4.96985	-1.1132	0.288062	0.945183	-4.80587	TGGT1_277510	TGGT1_277510-t26_1	TGGT1_chrXII:6,559,586..6,571,341(-)	cytoplasmic dynein intermediate chain	protein coding gene			protein binding	-1.8
TGGT1_232690	-0.645038	4.09931	-1.11291	0.28818	0.945183	-4.8061	TGGT1_232690	TGGT1_232690-t26_1	TGGT1_chrVIII:2,226,897..2,229,056(+)	putative DP-fucose transporter	protein coding gene	integral component of membrane			1.12
TGGT1_310455	-0.798301	5.63686	-1.11245	0.28837	0.945183	-4.80646	TGGT1_310455	TGGT1_310455-t26_1	TGGT1_chrXI:1,327,655..1,329,634(-)	hypothetical protein	protein coding gene				1.47
TGGT1_271280	-1.05998	3.58041	-1.1123	0.288432	0.945183	-4.80658	TGGT1_271280	TGGT1_271280-t26_1	TGGT1_chrVIII:4,602,984..4,605,429(+)	putative 60S ribosome subunit biogenesis protein NIP7	protein coding gene	nucleus	ribosome assembly	RNA binding	-5.04
TGGT1_227390	-0.619348	4.03118	-1.11219	0.28848	0.945183	-4.80667	TGGT1_227390	TGGT1_227390-t26_1	TGGT1_chrX:876,324..880,460(-)	hypothetical protein	protein coding gene			protein binding	0
TGGT1_209100	-0.547304	4.72443	-1.11194	0.288579	0.945183	-4.80686	TGGT1_209100	TGGT1_209100-t26_1	TGGT1_chrIb:1,054,806..1,062,365(-)	PUB domain-containing protein	protein coding gene				-3.3
TGGT1_292190	0.851454	5.97117	1.1118	0.288639	0.945183	-4.80698	TGGT1_292190	TGGT1_292190-t26_1	TGGT1_chrIX:4,401,858..4,407,161(-)	hypothetical protein	protein coding gene	integral component of membrane;small-subunit processome			-5.68
TGGT1_213870	0.692973	3.67565	1.11172	0.288674	0.945183	-4.80704	TGGT1_213870	TGGT1_213870-t26_1	TGGT1_chrV:1,257,750..1,267,360(-)	UBA/TS-N domain-containing protein	protein coding gene		protein deubiquitination;ubiquitin-dependent protein catabolic process	obsolete ubiquitin thiolesterase activity;protein binding;thiol-dependent ubiquitinyl hydrolase activity;zinc ion binding	-4.83
TGGT1_214740	-0.559907	8.02897	-1.11149	0.288767	0.945183	-4.80722	TGGT1_214740	TGGT1_214740-t26_1	TGGT1_chrX:6,349,454..6,354,178(+)	hypothetical protein	protein coding gene				-1.04
TGGT1_264485	0.550959	6.96383	1.11146	0.28878	0.945183	-4.80725	TGGT1_264485	TGGT1_264485-t26_1	TGGT1_chrIX:2,005,189..2,017,447(-)	AP2 domain transcription factor AP2IX-3	protein coding gene		regulation of transcription, DNA-templated	DNA-binding transcription factor activity	-3.67
TGGT1_285750	-0.545719	8.26977	-1.11062	0.289128	0.945183	-4.80791	TGGT1_285750	TGGT1_285750-t26_1	TGGT1_chrV:2,108,594..2,111,262(+)	6,7-dihydropteridine reductase	protein coding gene			6,7-dihydropteridine reductase activity;oxidoreductase activity	-0.46
TGGT1_231800	0.558684	7.50901	1.11022	0.289292	0.945183	-4.80822	TGGT1_231800	TGGT1_231800-t26_1	TGGT1_chrVIII:1,540,056..1,550,042(+)	putative helicase	protein coding gene		nucleobase-containing compound metabolic process	ATP binding;DNA binding;DNA helicase activity;helicase activity;hydrolase activity, acting on acid anhydrides, in phosphorus-containing anhydrides;nucleic acid binding	-3.48
TGGT1_216660	0.584002	5.2284	1.11011	0.289338	0.945183	-4.80831	TGGT1_216660	TGGT1_216660-t26_1	TGGT1_chrXI:5,898,750..5,900,135(+)	hypothetical protein	protein coding gene				0.07
TGGT1_312175	0.861863	7.60079	1.11008	0.289348	0.945183	-4.80833	TGGT1_312175	TGGT1_312175-t26_1	TGGT1_chrXI:2,434,206..2,437,941(-)	hypothetical protein	protein coding gene				-2.14
TGGT1_311815	-0.668085	6.86309	-1.10927	0.289683	0.945183	-4.80897	TGGT1_311815	TGGT1_311815-t26_1	TGGT1_chrXI:2,266,584..2,271,922(-)	hypothetical protein	protein coding gene	integral component of membrane			-0.6
TGGT1_261720	-0.572002	5.75446	-1.10924	0.289695	0.945183	-4.80899	TGGT1_261720	TGGT1_261720-t26_1	TGGT1_chrVIIb:1,541,048..1,544,147(-)	metal cation transporter, ZIP family protein	protein coding gene	integral component of membrane;membrane	metal ion transport;transmembrane transport	metal ion transmembrane transporter activity	-4.31
TGGT1_300280	-0.567426	4.01177	-1.10907	0.289769	0.945183	-4.80913	TGGT1_300280	TGGT1_300280-t26_1	TGGT1_chrXII:70,960..73,566(-)	LSM domain-containing protein	protein coding gene				-5.79
TGGT1_254135	-0.729846	6.37751	-1.10868	0.289927	0.945183	-4.80943	TGGT1_254135	TGGT1_254135-t26_1	TGGT1_chrIII:1,442,300..1,450,716(-)	hypothetical protein	protein coding gene				-2.94
TGGT1_292130	-0.574556	5.10522	-1.10849	0.290006	0.945183	-4.80958	TGGT1_292130	TGGT1_292130-t26_1	TGGT1_chrIX:4,373,947..4,376,715(-)	ribosomal protein RPL13A	protein coding gene	large ribosomal subunit;ribosome	translation	structural constituent of ribosome	-2.39
TGGT1_266290	-0.836022	6.20416	-1.10847	0.290015	0.945183	-4.8096	TGGT1_266290	TGGT1_266290-t26_1	TGGT1_chrIX:1,060,799..1,061,269(-)	hypothetical protein	protein coding gene				-0.8
TGGT1_226800	0.570878	5.85354	1.10834	0.290069	0.945183	-4.8097	TGGT1_226800	TGGT1_226800-t26_1	TGGT1_chrX:1,260,324..1,264,727(-)	eukaryotic glutathione synthase, atp binding domain-containing protein	protein coding gene		glutathione biosynthetic process	ATP binding;glutathione synthase activity	-2.15
TGGT1_271370	0.534784	5.81643	1.10829	0.290091	0.945183	-4.80975	TGGT1_271370	TGGT1_271370-t26_1	TGGT1_chrVIII:4,530,840..4,541,438(-)	hypothetical protein	protein coding gene				-4.75
TGGT1_246978	0.542123	6.09159	1.10787	0.290264	0.945183	-4.81007	TGGT1_246978	TGGT1_246978-t26_1	TGGT1_chrXII:2,987,491..2,997,892(-)	hypothetical protein	protein coding gene	integral component of membrane			-4.96
TGGT1_314770	0.58657	5.6189	1.10746	0.290433	0.945183	-4.8104	TGGT1_314770	TGGT1_314770-t26_1	TGGT1_chrXI:4,218,279..4,225,227(+)	tRNA (guanine-N1)-methyltransferase	protein coding gene			tRNA (guanine(9)-N(1))-methyltransferase activity	-1.82
TGGT1_249730	0.549298	6.24755	1.10744	0.290441	0.945183	-4.81041	TGGT1_249730	TGGT1_249730-t26_1	TGGT1_chrXII:4,698,516..4,710,431(-)	hypothetical protein	protein coding gene				-4.3
TGGT1_227660	-0.526459	5.63417	-1.10546	0.291263	0.945183	-4.81197	TGGT1_227660	TGGT1_227660-t26_1	TGGT1_chrX:767,756..770,254(+)	putative DNA methyltransferase 2	protein coding gene		DNA methylation;methylation	DNA binding;methyltransferase activity	-1.48
TGGT1_320160A	0.553123	6.04908	1.1047	0.291582	0.945183	-4.81257	TGGT1_320160A	TGGT1_320160A-t26_1	TGGT1_chrIV:400,237..404,675(+)	hypothetical protein	protein coding gene				-4.18
TGGT1_215250	0.641824	5.30466	1.10466	0.291597	0.945183	-4.8126	TGGT1_215250	TGGT1_215250-t26_1	TGGT1_chrX:6,729,513..6,734,697(+)	thiamin pyrophosphokinase, catalytic domain-containing protein	protein coding gene	integral component of membrane	thiamine diphosphate biosynthetic process	ATP binding;kinase activity;thiamine binding;thiamine diphosphokinase activity	-3.28
TGGT1_274110	0.705773	4.64531	1.10354	0.292063	0.945183	-4.81348	TGGT1_274110	TGGT1_274110-t26_1	TGGT1_chrVIII:3,016,640..3,024,212(-)	glycoprotease family protein	protein coding gene		proteolysis;tRNA threonylcarbamoyladenosine modification	metalloendopeptidase activity	-4.43
TGGT1_252500	-0.565258	4.46997	-1.10285	0.292349	0.945183	-4.81402	TGGT1_252500	TGGT1_252500-t26_1	TGGT1_chrIII:579,006..581,099(-)	polo kinase	protein coding gene		protein phosphorylation	ATP binding;protein kinase activity	0.34
TGGT1_301450	0.584135	6.56046	1.10276	0.29239	0.945183	-4.81409	TGGT1_301450	TGGT1_301450-t26_1	TGGT1_chrIV:2,376,905..2,388,484(+)	FG-GAP repeat-containing protein	protein coding gene	integral component of membrane			-4.83
TGGT1_223500	0.525446	4.75728	1.10247	0.292507	0.945183	-4.81432	TGGT1_223500	TGGT1_223500-t26_1	TGGT1_chrX:3,678,140..3,684,917(+)	hypothetical protein	protein coding gene				-3.13
TGGT1_275802	0.663914	5.31183	1.102	0.292704	0.945183	-4.81469	TGGT1_275802	TGGT1_275802-t26_1	TGGT1_chrIII:207,327..214,479(-)	SRP72 RNA-binding domain-containing protein	protein coding gene	signal recognition particle	SRP-dependent cotranslational protein targeting to membrane	7S RNA binding;protein binding	-4.17
TGGT1_217350	-0.556411	5.37961	-1.10188	0.292753	0.945183	-4.81478	TGGT1_217350	TGGT1_217350-t26_1	TGGT1_chrXII:1,703,631..1,709,840(-)	putative methyltransferase MTA70	protein coding gene		nucleobase-containing compound metabolic process	mRNA (2'-O-methyladenosine-N6-)-methyltransferase activity;methyltransferase activity	-4.05
TGGT1_259590	-0.626257	5.29086	-1.10126	0.293012	0.945183	-4.81527	TGGT1_259590	TGGT1_259590-t26_1	TGGT1_chrVIIb:2,735,907..2,736,810(-)	putative membrane protein	protein coding gene	integral component of membrane			1.37
TGGT1_290645	0.617379	5.53581	1.10109	0.293086	0.945183	-4.8154	TGGT1_290645	TGGT1_290645-t26_1	TGGT1_chrIX:3,617,998..3,619,697(+)	hypothetical protein	protein coding gene				-1.09
TGGT1_237530	0.561471	4.5527	1.10074	0.293229	0.945183	-4.81567	TGGT1_237530	TGGT1_237530-t26_1	TGGT1_chrX:5,843,803..5,855,401(+)	hypothetical protein	protein coding gene				-2.54
TGGT1_204020	-0.60121	5.00512	-1.09923	0.293864	0.945183	-4.81686	TGGT1_204020	TGGT1_204020-t26_1	TGGT1_chrVIIa:1,947,745..1,950,214(+)	ribosomal protein RPL8	protein coding gene	intracellular anatomical structure;large ribosomal subunit;ribosome	translation	RNA binding;structural constituent of ribosome	-4.99
TGGT1_214210	0.71554	7.15897	1.0978	0.294461	0.945183	-4.81798	TGGT1_214210	TGGT1_214210-t26_1	TGGT1_chrX:6,002,905..6,008,379(-)	rRNA pseudouridine synthase	protein coding gene		RNA modification;RNA processing;pseudouridine synthesis	RNA binding;pseudouridine synthase activity	-4.3
TGGT1_242380	-0.750014	4.5678	-1.09713	0.294743	0.945183	-4.8185	TGGT1_242380	TGGT1_242380-t26_1	TGGT1_chrVI:1,912,163..1,915,007(+)	fatty acid elongase	protein coding gene	integral component of membrane	fatty acid biosynthetic process	3-oxo-arachidoyl-CoA synthase activity;3-oxo-cerotoyl-CoA synthase activity;3-oxo-lignoceronyl-CoA synthase activity;very-long-chain 3-ketoacyl-CoA synthase activity	-0.95
TGGT1_285940	-0.586122	5.19766	-1.09599	0.295221	0.945183	-4.81939	TGGT1_285940	TGGT1_285940-t26_1	TGGT1_chrV:1,979,550..1,990,729(-)	hypothetical protein	protein coding gene	integral component of membrane			-0.2
TGGT1_217555	-0.546497	4.57072	-1.09539	0.295474	0.945183	-4.81986	TGGT1_217555	TGGT1_217555-t26_1	TGGT1_chrXII:1,846,906..1,848,251(+)	hypothetical protein	protein coding gene				1.6
TGGT1_295400	0.552322	6.53481	1.09502	0.295626	0.945183	-4.82015	TGGT1_295400	TGGT1_295400-t26_1	TGGT1_chrIa:1,761,688..1,765,591(-)	hypothetical protein	protein coding gene			Lys48-specific deubiquitinase activity;thiol-dependent deubiquitinase	-2.21
TGGT1_462961	-0.537901	12.5326	-1.09464	0.295787	0.945183	-4.82044	TGGT1_462961	TGGT1_462961-t26_1	TGGT1_chrVIII:5,146,560..5,164,146(+)	hypothetical protein	protein coding gene	integral component of membrane			-1.24
TGGT1_290020	0.633863	4.33178	1.09448	0.295856	0.945183	-4.82057	TGGT1_290020	TGGT1_290020-t26_1	TGGT1_chrIX:3,394,022..3,399,756(-)	cyclin dependent kinase binding protein	protein coding gene		regulation of cell cycle	kinase activity	-2.5
TGGT1_211360	-0.620164	4.61053	-1.09446	0.295862	0.945183	-4.82059	TGGT1_211360	TGGT1_211360-t26_1	TGGT1_chrIV:1,724,816..1,727,407(+)	hypothetical protein	protein coding gene				-0.12
TGGT1_215080	0.583083	8.73866	1.09415	0.295992	0.945183	-4.82082	TGGT1_215080	TGGT1_215080-t26_1	TGGT1_chrX:6,623,715..6,638,073(-)	hypothetical protein	protein coding gene				-1.31
TGGT1_200360	-0.701878	4.83381	-1.09384	0.296122	0.945183	-4.82107	TGGT1_200360	TGGT1_200360-t26_1	TGGT1_chrVIII:6,800,991..6,801,551(+)	hypothetical protein	protein coding gene				2.63
TGGT1_222800	0.60786	3.99857	1.09366	0.296201	0.945183	-4.82121	TGGT1_222800	TGGT1_222800-t26_1	TGGT1_chrII:1,195,588..1,227,581(-)	putative glycogen synthase	protein coding gene		biosynthetic process	alpha-1,4-glucan synthase activity;starch synthase activity	-0.7
TGGT1_311625	0.567776	6.84962	1.09332	0.296343	0.945183	-4.82148	TGGT1_311625	TGGT1_311625-t26_1	TGGT1_chrXI:2,117,911..2,135,414(-)	WD domain, G-beta repeat-containing protein	protein coding gene			protein binding	-3.31
TGGT1_213740	0.512324	5.92078	1.09304	0.296462	0.945183	-4.8217	TGGT1_213740	TGGT1_213740-t26_1	TGGT1_chrV:1,141,663..1,151,087(+)	hypothetical protein	protein coding gene				0.41
TGGT1_321620	0.523138	5.08717	1.09214	0.296841	0.945183	-4.8224	TGGT1_321620	TGGT1_321620-t26_1	TGGT1_chrIb:1,696,372..1,706,596(+)	dynamin-related protein DRPB	protein coding gene	Golgi apparatus;cytoplasm		GTP binding;GTPase activity	-4.91
TGGT1_204500	0.654909	3.56601	1.09184	0.296966	0.945183	-4.82263	TGGT1_204500	TGGT1_204500-t26_1	TGGT1_chrVIIa:1,646,587..1,648,529(+)	hypothetical protein	protein coding gene				0.76
TGGT1_207610	-0.748566	4.02679	-1.09155	0.297088	0.945183	-4.82285	TGGT1_207610	TGGT1_207610-t26_1	TGGT1_chrIb:167,081..168,955(+)	rhoptry kinase family protein ROP36 (incomplete catalytic triad)	protein coding gene		protein phosphorylation	ATP binding;protein kinase activity	1.01
TGGT1_285830	-0.50854	10.5725	-1.09152	0.297102	0.945183	-4.82288	TGGT1_285830	TGGT1_285830-t26_1	TGGT1_chrV:2,036,201..2,053,447(-)	hypothetical protein	protein coding gene	integral component of membrane		protein binding	-5.08
TGGT1_233030	0.661809	6.59911	1.09112	0.297268	0.945183	-4.82319	TGGT1_233030	TGGT1_233030-t26_1	TGGT1_chrVIII:2,349,458..2,350,423(-)	gliding-associated protein GAP70	protein coding gene	inner membrane pellicle complex			-0.19
TGGT1_212970	-0.586695	5.45988	-1.09094	0.297346	0.945183	-4.82333	TGGT1_212970	TGGT1_212970-t26_1	TGGT1_chrV:604,269..614,364(-)	protein kinase (incomplete catalytic triad)	protein coding gene		protein phosphorylation	ATP binding;calmodulin-dependent protein kinase activity;protein kinase activity	-0.09
TGGT1_300120	-0.652479	5.0141	-1.09067	0.297461	0.945183	-4.82354	TGGT1_300120	TGGT1_300120-t26_1	TGGT1_chrXII:157,591..165,938(-)	aminotransferase, class V superfamily protein	protein coding gene		metabolic process	catalytic activity;cysteine desulfurase activity;transaminase activity	1.03
TGGT1_287270	-0.631688	4.0724	-1.09066	0.297465	0.945183	-4.82355	TGGT1_287270	TGGT1_287270-t26_1	TGGT1_chrV:1,342,040..1,344,154(+)	hypothetical protein	protein coding gene	integral component of membrane			-3.7
TGGT1_257350	0.741438	8.26682	1.09019	0.297661	0.945183	-4.82391	TGGT1_257350	TGGT1_257350-t26_1	TGGT1_chrVIIb:4,041,436..4,047,384(+)	putative eukaryotic translation initiation factor	protein coding gene		RNA metabolic process	RNA binding;protein binding;translation initiation factor activity	-4.05
TGGT1_265340	-0.832451	7.18304	-1.09013	0.297688	0.945183	-4.82396	TGGT1_265340	TGGT1_265340-t26_1	TGGT1_chrIX:1,428,611..1,429,872(+)	hypothetical protein	protein coding gene	integral component of membrane			1.58
TGGT1_258080	0.609498	6.25744	1.08987	0.297797	0.945183	-4.82416	TGGT1_258080	TGGT1_258080-t26_1	TGGT1_chrVIIb:3,558,189..3,569,675(+)	hypothetical protein	protein coding gene				-2.41
TGGT1_214180	0.614866	8.03028	1.08961	0.29791	0.945183	-4.82437	TGGT1_214180	TGGT1_214180-t26_1	TGGT1_chrX:5,976,566..5,983,770(+)	ENTH domain-containing protein	protein coding gene				-0.52
TGGT1_238050	0.631753	6.54948	1.08848	0.298387	0.945183	-4.82524	TGGT1_238050	TGGT1_238050-t26_1	TGGT1_chrVI:31,087..39,926(+)	nuclease and tudor domain-containing protein	protein coding gene	RISC complex;cytoplasm	gene silencing by RNA	hydrolase activity, acting on ester bonds;nuclease activity;nucleic acid binding	-0.44
TGGT1_213060	-0.551436	10.3359	-1.08805	0.298567	0.945183	-4.82557	TGGT1_213060	TGGT1_213060-t26_1	TGGT1_chrV:694,020..707,306(+)	WD domain, G-beta repeat-containing protein	protein coding gene			dipeptidase activity;protein binding	-0.99
TGGT1_319710	0.638777	3.90625	1.08714	0.298955	0.945183	-4.82629	TGGT1_319710	TGGT1_319710-t26_1	TGGT1_chrIV:713,669..720,540(+)	kinesin motor domain-containing protein	protein coding gene		microtubule-based movement	ATP binding;microtubule binding;microtubule motor activity	-1.57
TGGT1_203470	-0.532756	6.89931	-1.08711	0.298965	0.945183	-4.8263	TGGT1_203470	TGGT1_203470-t26_1	TGGT1_chrVIIa:2,390,934..2,391,509(+)	hypothetical protein	protein coding gene				-2.34
TGGT1_290720	0.524262	4.46125	1.0867	0.299139	0.945183	-4.82662	TGGT1_290720	TGGT1_290720-t26_1	TGGT1_chrIX:3,665,604..3,675,342(+)	putative vacuolar proton translocating ATPase subunit	protein coding gene	integral component of membrane;proton-transporting V-type ATPase, V0 domain;proton-transporting two-sector ATPase complex, proton-transporting domain	proton transmembrane transport	proton transmembrane transporter activity	-3.3
TGGT1_271145	0.59379	9.09297	1.08612	0.299385	0.945183	-4.82707	TGGT1_271145	TGGT1_271145-t26_1	TGGT1_chrVIII:4,657,755..4,682,240(+)	hypothetical protein	protein coding gene				-0.69
TGGT1_244310	-0.865583	3.59486	-1.0856	0.299606	0.945183	-4.82748	TGGT1_244310	TGGT1_244310-t26_1	TGGT1_chrVI:3,097,647..3,101,222(+)	GTP-binding protein	protein coding gene	integral component of membrane	iron ion transport	GTP binding;ferrous iron transmembrane transporter activity	-3.71
TGGT1_269660	0.556642	4.02866	1.08537	0.299706	0.945183	-4.82766	TGGT1_269660	TGGT1_269660-t26_1	TGGT1_chrVIII:5,700,684..5,711,671(+)	TFIIH basal transcription factor complex helicase XPB subunit	protein coding gene		nucleotide-excision repair;transcription initiation from RNA polymerase II promoter	ATP binding;DNA binding;DNA helicase activity;helicase activity;hydrolase activity;nucleic acid binding	-2.54
TGGT1_273100	-0.630082	4.95697	-1.08499	0.299864	0.945183	-4.82795	TGGT1_273100	TGGT1_273100-t26_1	TGGT1_chrVIII:3,652,162..3,659,964(+)	3'-5' exonuclease domain-containing protein	protein coding gene	intracellular anatomical structure	nucleobase-containing compound metabolic process	3'-5' exonuclease activity;nucleic acid binding	-2.39
TGGT1_306900	-0.714368	6.54332	-1.08444	0.300101	0.945183	-4.82838	TGGT1_306900	TGGT1_306900-t26_1	TGGT1_chrXI:183,026..185,159(+)	NOL1/NOP2/sun family protein	protein coding gene		methylation	RNA binding;methyltransferase activity	0.34
TGGT1_230555	-0.806134	3.75081	-1.08404	0.300271	0.945183	-4.82869	TGGT1_230555	TGGT1_230555-t26_1	TGGT1_chrVIII:848,369..854,464(-)	adenylate and guanylate cyclase catalytic domain-containing protein	protein coding gene	integral component of membrane	cyclic nucleotide biosynthetic process;intracellular signal transduction	phosphorus-oxygen lyase activity	0.73
TGGT1_318500	-0.747495	5.44482	-1.08389	0.300333	0.945183	-4.8288	TGGT1_318500	TGGT1_318500-t26_1	TGGT1_chrIV:1,218,896..1,221,910(-)	cpw-wpc domain-containing protein	protein coding gene				0.46
TGGT1_243460	0.595007	8.63197	1.08344	0.300525	0.945183	-4.82915	TGGT1_243460	TGGT1_243460-t26_1	TGGT1_chrVI:2,564,580..2,571,836(-)	hypothetical protein	protein coding gene				-4.28
TGGT1_226250	-0.584461	4.43241	-1.08279	0.300799	0.945183	-4.82965	TGGT1_226250	TGGT1_226250-t26_1	TGGT1_chrX:1,667,417..1,670,378(+)	DEAD (Asp-Glu-Ala-Asp) box polypeptide DDX3X	protein coding gene			ATP binding;helicase activity;nucleic acid binding	-4.25
TGGT1_216090	-0.849657	5.65799	-1.08268	0.300848	0.945183	-4.82974	TGGT1_216090	TGGT1_216090-t26_1	TGGT1_chrXI:6,319,791..6,321,479(+)	hypothetical protein	protein coding gene				0.39
TGGT1_307605	0.68432	4.25501	1.08255	0.300905	0.945183	-4.82984	TGGT1_307605	TGGT1_307605-t26_1	TGGT1_chrIX:4,799,306..4,799,917(-)	hypothetical protein	protein coding gene	integral component of membrane			0.13
TGGT1_298020	0.664164	7.78002	1.08251	0.30092	0.945183	-4.82987	TGGT1_298020	TGGT1_298020-t26_1	TGGT1_chrII:2,173,899..2,186,012(+)	DEAD-family helicase	protein coding gene			ATP binding;helicase activity;nucleic acid binding	-4.44
TGGT1_203910	0.509696	6.8524	1.08227	0.301025	0.945183	-4.83006	TGGT1_203910	TGGT1_203910-t26_1	TGGT1_chrVIIa:2,031,779..2,041,259(-)	TBC domain-containing protein	protein coding gene	intracellular anatomical structure	regulation of GTPase activity	GTPase activator activity	0.53
TGGT1_205120	0.552434	7.88627	1.08218	0.301061	0.945183	-4.83013	TGGT1_205120	TGGT1_205120-t26_1	TGGT1_chrVIIa:1,534,318..1,540,330(-)	hypothetical protein	protein coding gene				-2.53
TGGT1_207120	0.607843	7.18077	1.08187	0.301194	0.945183	-4.83037	TGGT1_207120	TGGT1_207120-t26_1	TGGT1_chrX:7,271,396..7,282,296(+)	Sad1/UNC family protein	protein coding gene				-3.86
TGGT1_248640	0.587251	4.34693	1.08158	0.301318	0.945183	-4.83059	TGGT1_248640	TGGT1_248640-t26_1	TGGT1_chrXII:3,975,088..3,997,910(+)	regulator of chromosome condensation (RCC1) repeat-containing protein	protein coding gene				-2.54
TGGT1_222000	0.719612	7.68016	1.08132	0.30143	0.945183	-4.83079	TGGT1_222000	TGGT1_222000-t26_1	TGGT1_chrII:726,106..731,963(-)	brix domain-containing protein	protein coding gene				-3.45
TGGT1_287980	0.648034	5.96689	1.08111	0.301518	0.945183	-4.83095	TGGT1_287980	TGGT1_287980-t26_1	TGGT1_chrIX:2,088,909..2,097,069(-)	FHA domain-containing protein	protein coding gene			protein binding;zinc ion binding	-3.15
TGGT1_240910	0.735636	7.07005	1.0809	0.301608	0.945183	-4.83112	TGGT1_240910	TGGT1_240910-t26_1	TGGT1_chrVI:1,522,402..1,546,111(-)	hypothetical protein	protein coding gene				-4.56
TGGT1_289360	-0.632795	5.67089	-1.08076	0.301667	0.945183	-4.83122	TGGT1_289360	TGGT1_289360-t26_1	TGGT1_chrIX:3,039,822..3,043,860(-)	hypothetical protein	protein coding gene				1.09
TGGT1_219800	0.560685	5.24955	1.08066	0.301711	0.945183	-4.8313	TGGT1_219800	TGGT1_219800-t26_1	TGGT1_chrXII:574,692..577,426(+)	putative vacuolar ATP synthase subunit b	protein coding gene	proton-transporting V-type ATPase, V1 domain;proton-transporting two-sector ATPase complex;proton-transporting two-sector ATPase complex, catalytic domain	ATP metabolic process;proton transmembrane transport	ATP binding;ATPase-coupled transmembrane transporter activity;hydrolase activity;proton-transporting ATP synthase activity, rotational mechanism;proton-transporting ATPase activity, rotational mechanism	-5.49
TGGT1_313450	-0.672427	3.7984	-1.08	0.301993	0.945183	-4.83181	TGGT1_313450	TGGT1_313450-t26_1	TGGT1_chrXI:3,368,375..3,368,806(-)	putative AP-2 complex subunit sigma-1	protein coding gene	membrane	intracellular protein transport;protein transport		-2.88
TGGT1_286170	-0.617219	6.02035	-1.07992	0.302025	0.945183	-4.83187	TGGT1_286170	TGGT1_286170-t26_1	TGGT1_chrV:1,797,089..1,797,917(+)	hypothetical protein	protein coding gene				-2.82
TGGT1_321450	0.643307	9.10936	1.07948	0.302212	0.945183	-4.83221	TGGT1_321450	TGGT1_321450-t26_1	TGGT1_chrIb:1,792,947..1,808,537(+)	Myb family DNA-binding domain-containing protein	protein coding gene	nucleus		DNA binding	-4.21
TGGT1_268190	-0.681209	5.65707	-1.07924	0.302316	0.945183	-4.8324	TGGT1_268190	TGGT1_268190-t26_1	TGGT1_chrVIII:6,654,363..6,655,415(-)	hypothetical protein	protein coding gene				-0.45
TGGT1_249250	-0.64687	4.17082	-1.07827	0.30273	0.945183	-4.83314	TGGT1_249250	TGGT1_249250-t26_1	TGGT1_chrXII:4,329,155..4,330,881(+)	ribosomal protein RPL35A	protein coding gene	intracellular anatomical structure;ribosome	translation	structural constituent of ribosome	-5.08
TGGT1_314780	0.619057	6.34921	1.07815	0.302781	0.945183	-4.83324	TGGT1_314780	TGGT1_314780-t26_1	TGGT1_chrXI:4,226,752..4,246,422(-)	myosin G	protein coding gene	cytoskeleton;myosin complex		ATP binding;actin binding;cytoskeletal motor activity;protein binding	0.54
TGGT1_250050	0.629414	8.27445	1.07727	0.303161	0.945183	-4.83392	TGGT1_250050	TGGT1_250050-t26_1	TGGT1_chrXII:4,935,336..4,944,724(-)	hypothetical protein	protein coding gene				-5.33
TGGT1_208400A	0.886552	5.43857	1.07634	0.303559	0.945183	-4.83464	TGGT1_208400A	TGGT1_208400A-t26_1	TGGT1_chrIb:681,362..682,783(-)	hypothetical protein	protein coding gene				-0.38
TGGT1_283765	-0.548402	5.69609	-1.07619	0.303622	0.945183	-4.83475	TGGT1_283765	TGGT1_283765-t26_1	TGGT1_chrV:2,823,636..2,826,595(+)	B9 domain-containing protein	protein coding gene				0.05
TGGT1_301300	0.505258	9.59767	1.075	0.304131	0.945183	-4.83566	TGGT1_301300	TGGT1_301300-t26_1	TGGT1_chrIV:2,265,395..2,267,636(+)	hypothetical protein	protein coding gene		snRNA export from nucleus		-2.76
TGGT1_265840	0.73275	8.45454	1.07478	0.304225	0.945183	-4.83583	TGGT1_265840	TGGT1_265840-t26_1	TGGT1_chrIX:1,241,089..1,248,136(+)	hypothetical protein	protein coding gene				-2.22
TGGT1_314310	-0.547459	5.84838	-1.07447	0.304358	0.945183	-4.83607	TGGT1_314310	TGGT1_314310-t26_1	TGGT1_chrXI:3,956,354..3,958,899(-)	hypothetical protein	protein coding gene				-2.12
TGGT1_283855	-0.533004	5.31266	-1.07429	0.304436	0.945183	-4.83621	TGGT1_283855	TGGT1_283855-t26_1	TGGT1_chrV:2,747,685..2,748,086(+)	hypothetical protein	protein coding gene				-0.17
TGGT1_273090	0.574342	6.45554	1.07421	0.30447	0.945183	-4.83627	TGGT1_273090	TGGT1_273090-t26_1	TGGT1_chrVIII:3,661,986..3,671,254(-)	cell division protein CDC48CY	protein coding gene	cytoplasm	DNA recombination;DNA repair;cell division	ATP binding;ATP hydrolysis activity;four-way junction helicase activity;hydrolase activity;microtubule-severing ATPase activity	-6.01
TGGT1_208740	-0.864975	8.34094	-1.07411	0.304515	0.945183	-4.83635	TGGT1_208740	TGGT1_208740-t26_1	TGGT1_chrIb:855,333..858,141(-)	putative microneme protein	protein coding gene				2.46
TGGT1_313580	0.642004	6.43418	1.07401	0.304558	0.945183	-4.83643	TGGT1_313580	TGGT1_313580-t26_1	TGGT1_chrXI:3,449,132..3,451,848(-)	cytochrome b5 family heme/steroid binding domain-containing protein	protein coding gene			heme binding;metal ion binding;oxidoreductase activity	-1.51
TGGT1_238110	-0.563403	5.60227	-1.07398	0.304569	0.945183	-4.83645	TGGT1_238110	TGGT1_238110-t26_1	TGGT1_chrVI:69,560..71,097(+)	replication factor a protein 3 protein	protein coding gene	nucleus	DNA recombination;DNA repair;DNA replication	DNA binding	-1.84
TGGT1_248990	-0.534176	5.29796	-1.07388	0.304616	0.945183	-4.83653	TGGT1_248990	TGGT1_248990-t26_1	TGGT1_chrXII:4,221,850..4,224,585(+)	hypothetical protein	protein coding gene		obsolete oxidation-reduction process;prenylcysteine catabolic process	oxidoreductase activity, acting on a sulfur group of donors, oxygen as acceptor;prenylcysteine oxidase activity	1.7
TGGT1_259670	-0.67887	6.69321	-1.07364	0.304718	0.945183	-4.83671	TGGT1_259670	TGGT1_259670-t26_1	TGGT1_chrVIIb:2,696,874..2,700,933(+)	von Willebrand factor type A domain-containing protein	protein coding gene			hydrolase activity;protein binding	0.29
TGGT1_213930	-0.76463	5.41382	-1.07222	0.305327	0.945752	-4.8378	TGGT1_213930	TGGT1_213930-t26_1	TGGT1_chrV:1,313,787..1,320,289(+)	3' exoribonuclease family, domain 1 domain-containing protein	protein coding gene	exosome (RNase complex)	RNA processing		-3.56
TGGT1_226532	-0.625727	4.2949	-1.07145	0.305659	0.945752	-4.83839	TGGT1_226532	TGGT1_226532-t26_1	TGGT1_chrX:1,456,741..1,458,321(+)	hypothetical protein	protein coding gene	integral component of membrane			1.9
TGGT1_263180	0.627859	4.23959	1.07142	0.305671	0.945752	-4.83841	TGGT1_263180	TGGT1_263180-t26_1	TGGT1_chrVIIb:714,013..721,737(-)	myosin D	protein coding gene	myosin complex		ATP binding;actin binding;cytoskeletal motor activity	1.56
TGGT1_233090	0.613048	8.96482	1.07055	0.306047	0.945752	-4.83908	TGGT1_233090	TGGT1_233090-t26_1	TGGT1_chrVIII:2,399,313..2,409,305(-)	XPG N-terminal domain-containing protein	protein coding gene	nucleus	DNA repair	5'-3' exodeoxyribonuclease activity;hydrolase activity, acting on ester bonds;nuclease activity	-2.19
TGGT1_321650	-0.682793	4.83438	-1.07008	0.306249	0.945752	-4.83944	TGGT1_321650	TGGT1_321650-t26_1	TGGT1_chrIb:1,657,484..1,670,398(+)	hypothetical protein	protein coding gene	integral component of membrane	protein phosphorylation	ATP binding;protein kinase activity	-2.57
TGGT1_253180	-1.28789	9.84963	-1.06999	0.30629	0.945752	-4.83951	TGGT1_253180	TGGT1_253180-t26_1	AAQM03000452:921..1,304(+)	hypothetical protein	protein coding gene
TGGT1_251640	0.698541	7.16179	1.06911	0.306671	0.945752	-4.84019	TGGT1_251640	TGGT1_251640-t26_1	TGGT1_chrXII:5,429,664..5,432,940(-)	ubiquitin-conjugating enzyme subfamily protein	protein coding gene	integral component of membrane		acid-amino acid ligase activity;ligase activity;ubiquitin-protein transferase activity	0.63
TGGT1_220520	0.516057	6.13761	1.06812	0.307099	0.945752	-4.84095	TGGT1_220520	TGGT1_220520-t26_1	TGGT1_chrV:334,843..342,501(+)	hypothetical protein	protein coding gene				1.41
TGGT1_270790	0.603769	7.10523	1.06719	0.307499	0.945752	-4.84166	TGGT1_270790	TGGT1_270790-t26_1	TGGT1_chrVIII:4,991,186..4,993,255(-)	hypothetical protein	protein coding gene			double-stranded RNA binding	-2.74
TGGT1_235710	0.732736	6.251	1.06716	0.307514	0.945752	-4.84168	TGGT1_235710	TGGT1_235710-t26_1	TGGT1_chrX:4,961,743..4,963,208(-)	hypothetical protein	protein coding gene				-3.38
TGGT1_240220	0.680204	5.19543	1.06691	0.307619	0.945752	-4.84187	TGGT1_240220	TGGT1_240220-t26_1	TGGT1_chrVI:1,067,690..1,077,245(+)	hypothetical protein	protein coding gene				-2.1
TGGT1_221940	0.737114	5.58356	1.06687	0.307638	0.945752	-4.8419	TGGT1_221940	TGGT1_221940-t26_1	TGGT1_chrII:689,725..699,521(-)	adaptin n terminal region domain-containing protein	protein coding gene	membrane coat	intracellular protein transport;vesicle-mediated transport	protein binding	-4.32
TGGT1_232220	0.509084	7.54697	1.06671	0.307708	0.945752	-4.84203	TGGT1_232220	TGGT1_232220-t26_1	TGGT1_chrVIII:1,953,707..1,957,807(+)	SWIB/MDM2 domain-containing protein	protein coding gene			protein binding	-4
TGGT1_295100	-0.577605	6.92862	-1.06613	0.307957	0.945752	-4.84247	TGGT1_295100	TGGT1_295100-t26_1	TGGT1_chrIa:1,384,793..1,391,095(+)	hypothetical protein	protein coding gene				0.65
TGGT1_314515	-0.530023	8.01712	-1.06519	0.308368	0.945752	-4.84319	TGGT1_314515	TGGT1_314515-t26_1	TGGT1_chrXI:4,126,385..4,131,965(-)	hypothetical protein	protein coding gene				-4.04
TGGT1_308860	0.642718	6.38476	1.06467	0.308591	0.945752	-4.84358	TGGT1_308860	TGGT1_308860-t26_1	TGGT1_chrXI:267,813..271,388(-)	hypothetical protein	protein coding gene				-0.37
TGGT1_313240	0.524622	4.86823	1.06421	0.30879	0.945752	-4.84393	TGGT1_313240	TGGT1_313240-t26_1	TGGT1_chrXI:3,172,908..3,178,231(+)	putative ethylene-responsive RNA helicase	protein coding gene			ATP binding;helicase activity;nucleic acid binding	-4.89
TGGT1_294890	0.514439	5.58578	1.06217	0.309677	0.945752	-4.84549	TGGT1_294890	TGGT1_294890-t26_1	TGGT1_chrIa:1,232,009..1,234,201(+)	hypothetical protein	protein coding gene				-3.32
TGGT1_205562	0.668457	9.07946	1.062	0.309753	0.945752	-4.84562	TGGT1_205562	TGGT1_205562-t26_1	TGGT1_chrVIIa:1,219,083..1,242,949(+)	hypothetical protein	protein coding gene				-3.33
TGGT1_215730	0.70306	5.36304	1.06129	0.310064	0.945752	-4.84617	TGGT1_215730	TGGT1_215730-t26_1	TGGT1_chrX:7,024,834..7,028,755(+)	putative Gas41	protein coding gene	NuA4 histone acetyltransferase complex;Swr1 complex;nucleus	regulation of transcription, DNA-templated		-2.73
TGGT1_243560	-0.724525	5.64453	-1.06098	0.310197	0.945752	-4.8464	TGGT1_243560	TGGT1_243560-t26_1	TGGT1_chrVI:2,639,440..2,642,219(+)	hypothetical protein	protein coding gene				1.63
TGGT1_232260	-0.733355	6.20071	-1.06003	0.310613	0.945752	-4.84713	TGGT1_232260	TGGT1_232260-t26_1	TGGT1_chrVIII:1,978,812..1,980,484(-)	hypothetical protein	protein coding gene	integral component of membrane			-2.47
TGGT1_305470	0.500628	5.09144	1.05994	0.310649	0.945752	-4.84719	TGGT1_305470	TGGT1_305470-t26_1	TGGT1_chrIX:5,190,644..5,202,753(-)	hypothetical protein	protein coding gene	integral component of membrane			-2.84
TGGT1_285150	-0.584832	4.0791	-1.05931	0.310927	0.945752	-4.84768	TGGT1_285150	TGGT1_285150-t26_1	TGGT1_chrV:2,444,377..2,447,575(+)	hypothetical protein	protein coding gene			protein binding	-2.19
TGGT1_289290	0.655306	6.60759	1.0593	0.310929	0.945752	-4.84768	TGGT1_289290	TGGT1_289290-t26_1	TGGT1_chrIX:2,957,612..2,961,198(-)	hypothetical protein	protein coding gene				-2.01
TGGT1_277560	-0.489268	5.78035	-1.0589	0.311106	0.945752	-4.84799	TGGT1_277560	TGGT1_277560-t26_1	TGGT1_chrXII:6,513,443..6,520,705(+)	hypothetical protein	protein coding gene				-2.66
TGGT1_263400	-0.604158	6.60015	-1.05812	0.311447	0.945752	-4.84858	TGGT1_263400	TGGT1_263400-t26_1	TGGT1_chrVIIb:555,412..557,523(-)	hypothetical protein	protein coding gene		RNA modification;pseudouridine synthesis	RNA binding;pseudouridine synthase activity	-4.24
TGGT1_243680	-0.801515	4.44688	-1.05755	0.311696	0.945752	-4.84901	TGGT1_243680	TGGT1_243680-t26_1	TGGT1_chrVI:2,707,734..2,709,780(+)	dihydrodipicolinate reductase	protein coding gene		lysine biosynthetic process via diaminopimelate;obsolete oxidation-reduction process	4-hydroxy-tetrahydrodipicolinate reductase	1.14
TGGT1_255430	0.592321	6.63456	1.05744	0.311744	0.945752	-4.8491	TGGT1_255430	TGGT1_255430-t26_1	TGGT1_chrVIIb:4,735,984..4,742,097(-)	Rad9 protein	protein coding gene	checkpoint clamp complex	DNA damage checkpoint signaling;DNA repair		0
TGGT1_305140	0.722623	9.19236	1.0574	0.311762	0.945752	-4.84913	TGGT1_305140	TGGT1_305140-t26_1	TGGT1_chrIX:5,010,164..5,021,415(+)	phospholipase, patatin family protein	protein coding gene		lipid catabolic process;lipid metabolic process	hydrolase activity;retinyl-palmitate esterase activity;triglyceride lipase activity	-3.48
TGGT1_257550	-0.596105	5.03379	-1.05727	0.311815	0.945752	-4.84922	TGGT1_257550	TGGT1_257550-t26_1	TGGT1_chrVIIb:3,909,920..3,914,878(-)	hypothetical protein	protein coding gene				-0.24
TGGT1_297820	0.627786	3.62949	1.05585	0.312438	0.945752	-4.8503	TGGT1_297820	TGGT1_297820-t26_1	TGGT1_chrII:2,016,948..2,025,006(-)	putative sperm associated antigen 6	protein coding gene			protein binding;protein folding chaperone	0.49
TGGT1_268320	0.794095	7.38797	1.05578	0.312468	0.945752	-4.85035	TGGT1_268320	TGGT1_268320-t26_1	TGGT1_chrVIII:6,544,461..6,551,079(+)	hypothetical protein	protein coding gene				0.25
TGGT1_311260	-0.61685	4.02199	-1.05576	0.312477	0.945752	-4.85037	TGGT1_311260	TGGT1_311260-t26_1	TGGT1_chrXI:1,892,320..1,893,145(+)	putative myosin light chain MLC1	protein coding gene			calcium ion binding	-0.33
TGGT1_239870	0.631055	4.27635	1.0544	0.313074	0.945752	-4.8514	TGGT1_239870	TGGT1_239870-t26_1	TGGT1_chrVI:967,239..974,994(-)	CBS domain-containing protein	protein coding gene			protein binding	-4.94
TGGT1_267610	-0.622292	7.24592	-1.05383	0.313326	0.945752	-4.85184	TGGT1_267610	TGGT1_267610-t26_1	TGGT1_chrIX:354,602..355,060(-)	hypothetical protein	protein coding gene				-2.46
TGGT1_217620	-0.906001	4.08285	-1.05348	0.313479	0.945752	-4.8521	TGGT1_217620	TGGT1_217620-t26_1	TGGT1_chrXII:1,899,080..1,900,315(-)	hypothetical protein	protein coding gene		translational initiation	RNA binding;translation initiation factor activity	-3.34
TGGT1_359320	-0.541635	6.45435	-1.0527	0.313822	0.945752	-4.85269	TGGT1_359320	TGGT1_359320-t26_1	TGGT1_chrVI:2,532,174..2,533,202(+)	hypothetical protein	protein coding gene	integral component of membrane			-1.07
[truncated: 3,409 more rows]

## Sheet: Down (Function and Cell Cycle)
GeneID	Cell cycle expression profile	G1	S	M/C	Product Description	logFC	AveExpr	t	P.Value	adj.P.Val	B	Gene ID	source_id	Genomic Location (Gene)	Gene Type	Computed GO Components	Computed GO Processes	Computed GO Functions	T.gondii GT1 CRISPR Phenotype - Mean Phenotype	Functional Classification
[truncated: 379 more rows]

[truncated: 1 more sheets: Up (Function and Cell Cycle)]
