# Supplementary material for: TgAP2X-7 is a novel cell cycle-regulated transcription factor that plays an essential role in Toxoplasma tachyzoite propagation
Source: mSphere. 2025 Sep 8;10(9):e00438-25. doi: 10.1128/msphere.00438-25 (PMC12482157; doi:10.1128/msphere.00438-25)
Supplement: Data Set S2 — CUT&TAG analysis data. [file msphere.00438-25-s0002.xlsx]

## Sheet: CUT&TAG data
# This file is generated by MACS version 2.2.7.1
# Command line: callpeak -t merged.bam -f BAM -g 8.0e+7 -n merged
# ARGUMENTS LIST:
# name = merged
# format = BAM
# ChIP-seq file = ['merged.bam']
# control file = None
# effective genome size = 8.00e+07
# band width = 300
# model fold = [5, 50]
# qvalue cutoff = 5.00e-02
# The maximum gap between significant sites is assigned as the read length/tag size.
# The minimum length of peaks is assigned as the predicted fragment length "d".
# Larger dataset will be scaled towards smaller dataset.
# Range for calculating regional lambda is: 10000 bps
# Broad region calling is off
# Paired-End mode is off
# tag size is determined as 251 bps
# total tags in treatment: 1551845
# tags after filtering in treatment: 799419
# maximum duplicate tags at the same position in treatment = 1
# Redundant rate in treatment: 0.48
# d = 134
# alternative fragment length(s) may be 134,214,224 bps
chr	start	end	length	abs_summit	pileup	=-LOG10(pvalue)	fold_enrichment	=-LOG10(qvalue)	name
AAQM03000001	1	1023	1023	683	138	108.62	13.5486	103.835	merged_peak_1
AAQM03000002	56	1647	1592	1224	83	48.5555	8.02001	44.7807	merged_peak_2
AAQM03000003	33	1003	971	682	102	85.382	14.4044	80.9909	merged_peak_3
AAQM03000006	1242	1701	460	1372	6	3.31868	2.9927	1.50591	merged_peak_4
AAQM03000008	3791	4450	660	4248	11	7.2049	4.82431	4.75018	merged_peak_5
AAQM03000008	5053	5270	218	5166	7	3.7952	3.21621	1.8961	merged_peak_6
AAQM03000008	5537	5670	134	5641	8	4.70789	3.69792	2.62684	merged_peak_7
AAQM03000031	1318	2822	1505	1818	33	22.8591	8.19475	19.5289	merged_peak_8
AAQM03000041	145	504	360	426	7	3.90239	3.28704	1.98348	merged_peak_9
AAQM03000041	1271	1736	466	1447	14	10.3513	6.1632	7.59298	merged_peak_10
AAQM03000042	453	683	231	564	6	3.31868	2.9927	1.50591	merged_peak_11
AAQM03000042	1259	1392	134	1367	8	4.93865	3.84775	2.79834	merged_peak_12
AAQM03000042	2393	2553	161	2490	10	6.73713	4.70281	4.32847	merged_peak_13
AAQM03000048	629	781	153	718	8	4.93865	3.84775	2.79834	merged_peak_14
AAQM03000059	5743	6519	777	5968	17	9.68907	5.15405	6.98777	merged_peak_15
AAQM03000063	2818	3054	237	2932	7	4.10402	3.42023	2.11734	merged_peak_16
AAQM03000063	4068	4371	304	4134	9	5.8177	4.27528	3.53818	merged_peak_17
AAQM03000066	1219	3782	2564	3654	30	14.8497	5.3598	11.8114	merged_peak_18
AAQM03000073	4382	4656	275	4623	8	4.24569	3.39854	2.23696	merged_peak_19
AAQM03000074	4887	5257	371	4933	9	4.43602	3.39789	2.3987	merged_peak_20
AAQM03000088	1927	2398	472	2351	10	6.07376	4.28382	3.76242	merged_peak_21
AAQM03000088	2971	3142	172	3066	9	5.22191	3.89438	3.04189	merged_peak_22
AAQM03000115	195	1888	1694	994	15	8.56272	4.90106	5.96452	merged_peak_23
AAQM03000115	2355	3193	839	2733	14	7.70952	4.59474	5.18862	merged_peak_24
AAQM03000117	596	991	396	858	15	11.8381	6.84045	8.96411	merged_peak_25
AAQM03000117	1309	1668	360	1416	9	5.8177	4.27528	3.53818	merged_peak_26
AAQM03000132	1744	2495	752	1777	9	4.41137	3.38249	2.37692	merged_peak_27
AAQM03000132	3655	4499	845	3988	10	5.16868	3.72074	2.99671	merged_peak_28
AAQM03000137	7311	7569	259	7480	11	7.69359	5.13034	5.17378	merged_peak_29
AAQM03000138	155	1772	1618	469	12	8.68421	5.55787	6.06157	merged_peak_30
AAQM03000164	2322	2654	333	2445	8	4.93865	3.84775	2.79834	merged_peak_31
AAQM03000170	5460	5619	160	5557	11	5.19664	3.60187	3.01993	merged_peak_32
AAQM03000172	2051	2335	285	2275	9	4.48593	3.42912	2.44084	merged_peak_33
AAQM03000172	3235	3713	479	3464	11	6.05487	4.11494	3.7453	merged_peak_34
AAQM03000173	2072	2354	283	2275	10	5.485	3.91598	3.2696	merged_peak_35
AAQM03000173	2860	3911	1052	3391	18	12.9384	6.76397	10.0016	merged_peak_36
AAQM03000178	6712	6845	134	6829	7	4.10402	3.42023	2.11734	merged_peak_37
AAQM03000185	548	1016	469	918	8	4.93865	3.84775	2.79834	merged_peak_38
AAQM03000187	5571	5902	332	5637	7	3.76911	3.19898	1.87443	merged_peak_39
AAQM03000199	839	1929	1091	1359	16	9.36583	5.16498	6.69072	merged_peak_40
AAQM03000199	2679	2906	228	2761	10	4.5449	3.34204	2.49056	merged_peak_41
AAQM03000203	271	424	154	368	8	4.93865	3.84775	2.79834	merged_peak_42
AAQM03000203	1485	1869	385	1835	12	8.68421	5.55787	6.06157	merged_peak_43
AAQM03000203	2498	2834	337	2517	7	4.10402	3.42023	2.11734	merged_peak_44
AAQM03000204	550	1079	530	1024	10	6.73713	4.70281	4.32847	merged_peak_45
AAQM03000205	2611	2845	235	2724	11	7.69359	5.13034	5.17378	merged_peak_46
AAQM03000207	7999	8344	346	8300	8	4.93865	3.84775	2.79834	merged_peak_47
AAQM03000215	1460	1794	335	1538	7	4.10402	3.42023	2.11734	merged_peak_48
AAQM03000217	1560	1766	207	1678	8	4.93865	3.84775	2.79834	merged_peak_49
AAQM03000229	676	1851	1176	1725	20	17.6001	8.97809	14.436	merged_peak_50
AAQM03000232	2306	2835	530	2709	18	11.4032	5.89257	8.56828	merged_peak_51
AAQM03000233	898	1211	314	1198	8	4.93865	3.84775	2.79834	merged_peak_52
AAQM03000243	399	1322	924	955	15	11.4612	6.61048	8.62317	merged_peak_53
AAQM03000243	1590	2471	882	2175	7	3.92993	3.30524	2.00606	merged_peak_54
AAQM03000261	730	2353	1624	1568	11	7.55213	5.04159	5.06154	merged_peak_55
AAQM03000265	37	768	732	363	24	17.4977	7.78574	14.3474	merged_peak_56
AAQM03000265	1123	1276	154	1236	12	6.20117	4.04858	3.87608	merged_peak_57
AAQM03000265	1560	2367	808	1916	19	12.4065	6.22859	9.50277	merged_peak_58
AAQM03000272	1399	1591	193	1459	14	4.91226	3.10405	2.79834	merged_peak_59
AAQM03000272	2332	2488	157	2401	16	5.40988	3.15095	3.20522	merged_peak_60
AAQM03000281	929	1629	701	1042	9	5.8177	4.27528	3.53818	merged_peak_61
AAQM03000293	129	1526	1398	1329	13	8.88644	5.48074	6.24709	merged_peak_62
AAQM03000293	1876	2245	370	1998	11	7.0019	4.69778	4.56965	merged_peak_63
AAQM03000302	1461	1816	356	1663	14	8.34582	4.9613	5.76634	merged_peak_64
AAQM03000302	2071	2365	295	2151	15	9.24746	5.29206	6.58148	merged_peak_65
AAQM03000302	3217	3399	183	3301	9	4.29113	3.30753	2.27646	merged_peak_66
AAQM03000304	814	2754	1941	1688	14	9.07526	5.39142	6.42093	merged_peak_67
AAQM03000330	809	1743	935	1461	12	8.68421	5.55787	6.06157	merged_peak_68
AAQM03000330	11130	11301	172	11196	11	7.69359	5.13034	5.17378	merged_peak_69
AAQM03000332	174	828	655	280	9	5.8177	4.27528	3.53818	merged_peak_70
AAQM03000340	178	591	414	458	10	6.73713	4.70281	4.32847	merged_peak_71
AAQM03000340	1699	1906	208	1823	9	5.8177	4.27528	3.53818	merged_peak_72
AAQM03000344	1212	1798	587	1673	7	4.10402	3.42023	2.11734	merged_peak_73
AAQM03000355	959	2137	1179	1273	15	9.12707	5.22261	6.46915	merged_peak_74
AAQM03000359	1924	3433	1510	2169	20	13.3864	6.54002	10.423	merged_peak_75
AAQM03000363	492	743	252	502	7	3.09641	2.75596	1.37731	merged_peak_76
AAQM03000363	3336	3654	319	3484	19	11.3998	5.68311	8.56509	merged_peak_77
AAQM03000367	1400	1715	316	1584	12	8.68421	5.55787	6.06157	merged_peak_78
AAQM03000381	716	1106	391	863	11	7.69359	5.13034	5.17378	merged_peak_79
AAQM03000384	1635	3023	1389	2263	28	17.7236	6.94478	14.555	merged_peak_80
AAQM03000385	23	410	388	195	161	190.25	31.2693	184.136	merged_peak_81
AAQM03000386	864	1255	392	958	7	4.10402	3.42023	2.11734	merged_peak_82
AAQM03000387	2087	2327	241	2091	6	3.31868	2.9927	1.50591	merged_peak_83
AAQM03000392	4998	5209	212	5079	7	3.38628	2.94638	1.56014	merged_peak_84
AAQM03000393	392	1830	1439	1606	15	11.8381	6.84045	8.96411	merged_peak_85
AAQM03000394	247	1872	1626	966	14	8.90389	5.28951	6.26233	merged_peak_86
AAQM03000394	2348	2481	134	2437	10	5.42528	3.87898	3.21785	merged_peak_87
AAQM03000395	143	1091	949	254	18	12.1022	6.28432	9.21515	merged_peak_88
AAQM03000398	4398	4760	363	4679	9	5.73938	4.22511	3.49078	merged_peak_89
AAQM03000400	116	959	844	470	14	8.9462	5.31463	6.30109	merged_peak_90
AAQM03000400	1309	1530	222	1425	9	4.46087	3.41344	2.41979	merged_peak_91
AAQM03000402	5182	5727	546	5307	10	6.73404	4.70085	4.32847	merged_peak_92
AAQM03000403	1860	2318	459	1960	14	10.7584	6.41292	7.96199	merged_peak_93
AAQM03000406	2788	2986	199	2856	8	4.93865	3.84775	2.79834	merged_peak_94
AAQM03000407	5064	5322	259	5219	11	7.69359	5.13034	5.17378	merged_peak_95
AAQM03000416	390	1060	671	789	9	5.8177	4.27528	3.53818	merged_peak_96
AAQM03000416	1604	2063	460	1684	9	5.8177	4.27528	3.53818	merged_peak_97
AAQM03000418	1795	1994	200	1873	13	6.02617	3.80435	3.7208	merged_peak_98
AAQM03000418	2995	4067	1073	3408	13	6.02617	3.80435	3.7208	merged_peak_99
AAQM03000419	691	838	148	774	9	5.06627	3.79535	2.90813	merged_peak_100
AAQM03000420	2011	2828	818	2719	10	6.73713	4.70281	4.32847	merged_peak_101
AAQM03000421	725	1121	397	1042	9	5.8177	4.27528	3.53818	merged_peak_102
AAQM03000424	1116	1797	682	1697	11	7.69359	5.13034	5.17378	merged_peak_103
AAQM03000424	3043	3443	401	3387	10	6.73713	4.70281	4.32847	merged_peak_104
AAQM03000426	703	1533	831	967	12	8.28891	5.31219	5.71397	merged_peak_105
AAQM03000426	1931	2193	263	2062	11	7.33172	4.90356	4.86175	merged_peak_106
AAQM03000427	815	1738	924	1631	14	10.7584	6.41292	7.96199	merged_peak_107
AAQM03000429	1542	1890	349	1562	7	4.10402	3.42023	2.11734	merged_peak_108
AAQM03000432	2957	3410	454	3051	12	8.68421	5.55787	6.06157	merged_peak_109
AAQM03000433	579	1538	960	803	20	13.3864	6.54002	10.423	merged_peak_110
AAQM03000433	2304	3058	755	2622	17	10.5106	5.60573	7.74271	merged_peak_111
AAQM03000434	132	1091	960	844	18	12.8281	6.70005	9.90025	merged_peak_112
AAQM03000434	1465	1851	387	1787	11	6.2464	4.23161	3.9159	merged_peak_113
AAQM03000435	559	1176	618	1074	11	7.69359	5.13034	5.17378	merged_peak_114
AAQM03000443	866	1845	980	1332	19	14.4705	7.40247	11.448	merged_peak_115
AAQM03000444	873	1885	1013	1344	21	16.9602	8.30753	13.8267	merged_peak_116
AAQM03000448	1801	2011	211	1895	7	4.10402	3.42023	2.11734	merged_peak_117
AAQM03000449	494	1491	998	933	14	10.7584	6.41292	7.96199	merged_peak_118
AAQM03000449	2018	2247	230	2122	10	6.73713	4.70281	4.32847	merged_peak_119
AAQM03000452	902	2302	1401	1749	25	17.5009	7.53143	14.3506	merged_peak_120
AAQM03000458	184	1191	1008	425	21	18.372	9.14001	15.1845	merged_peak_121
AAQM03000462	1795	2116	322	1805	8	4.93865	3.84775	2.79834	merged_peak_122
AAQM03000465	553	968	416	833	13	9.70654	5.9854	6.99151	merged_peak_123
AAQM03000471	597	854	258	684	25	23.8686	11.1157	20.5101	merged_peak_124
AAQM03000471	1354	1562	209	1460	22	20.053	9.83315	16.8016	merged_peak_125
AAQM03000472	631	2175	1545	1115	9	5.8177	4.27528	3.53818	merged_peak_126
AAQM03000477	1223	1531	309	1337	9	5.8177	4.27528	3.53818	merged_peak_127
AAQM03000479	229	1294	1066	536	19	16.4034	8.55056	13.2867	merged_peak_128
AAQM03000480	847	985	139	931	8	4.93865	3.84775	2.79834	merged_peak_129
AAQM03000481	556	796	241	631	10	6.73713	4.70281	4.32847	merged_peak_130
AAQM03000486	539	682	144	598	10	6.73713	4.70281	4.32847	merged_peak_131
AAQM03000486	1045	1266	222	1135	12	8.68421	5.55787	6.06157	merged_peak_132
AAQM03000488	114	496	383	235	19	15.1276	7.78877	12.0774	merged_peak_133
AAQM03000488	1582	2089	508	1957	36	36.5756	14.4092	32.9787	merged_peak_134
AAQM03000489	76	1259	1184	944	13	9.70654	5.9854	6.99151	merged_peak_135
AAQM03000492	923	1317	395	1223	10	6.73713	4.70281	4.32847	merged_peak_136
AAQM03000493	228	538	311	256	8	4.93865	3.84775	2.79834	merged_peak_137
AAQM03000493	850	1915	1066	1674	11	7.69359	5.13034	5.17378	merged_peak_138
AAQM03000497	1330	1485	156	1438	9	5.8177	4.27528	3.53818	merged_peak_139
AAQM03000498	286	1091	806	977	15	11.8381	6.84045	8.96411	merged_peak_140
AAQM03000499	408	1203	796	746	20	17.6001	8.97809	14.436	merged_peak_141
AAQM03000501	835	1010	176	909	12	8.68421	5.55787	6.06157	merged_peak_142
AAQM03000503	1137	1279	143	1257	14	10.7584	6.41292	7.96199	merged_peak_143
AAQM03000504	431	714	284	616	9	5.8177	4.27528	3.53818	merged_peak_144
AAQM03000506	1074	1370	297	1105	8	4.93865	3.84775	2.79834	merged_peak_145
AAQM03000508	585	934	350	815	9	5.8177	4.27528	3.53818	merged_peak_146
AAQM03000509	49	457	409	140	14	10.7584	6.41292	7.96199	merged_peak_147
AAQM03000509	1170	1610	441	1429	21	18.8169	9.40562	15.6045	merged_peak_148
AAQM03000513	848	1313	466	1231	8	4.93865	3.84775	2.79834	merged_peak_149
AAQM03000516	496	646	151	590	7	4.10402	3.42023	2.11734	merged_peak_150
AAQM03000524	13	216	204	116	24	22.5795	10.6882	19.2547	merged_peak_151
AAQM03000524	822	1208	387	1096	19	16.4034	8.55056	13.2867	merged_peak_152
AAQM03000525	340	524	185	410	12	8.68421	5.55787	6.06157	merged_peak_153
AAQM03000525	1015	1263	249	1134	18	15.2276	8.12304	12.1634	merged_peak_154
AAQM03000526	57	1268	1212	1146	30	28.09	11.8257	24.646	merged_peak_155
AAQM03000530	81	626	546	162	13	9.70654	5.9854	6.99151	merged_peak_156
AAQM03000535	242	384	143	257	7	4.10402	3.42023	2.11734	merged_peak_157
AAQM03000545	88	224	137	146	9	5.8177	4.27528	3.53818	merged_peak_158
AAQM03000552	35	1389	1355	530	25	19.7024	8.71547	16.4693	merged_peak_159
AAQM03000553	5	291	287	186	18	13.1074	6.86218	10.1574	merged_peak_160
AAQM03000553	646	1500	855	1144	24	19.7363	9.02918	16.5028	merged_peak_161
AAQM03000554	92	1008	917	600	40	39.736	14.5959	36.0857	merged_peak_162
AAQM03000555	40	1011	972	614	105	89.1742	14.8518	84.7053	merged_peak_163
AAQM03000556	1	835	835	105	31	31.9265	13.6809	28.4095	merged_peak_164
AAQM03000557	42	1293	1252	380	39	36.8568	13.4084	33.2559	merged_peak_165
AAQM03000558	5	1551	1547	481	142	96.5957	10.6756	92.0101	merged_peak_166
AAQM03000559	660	876	217	784	12	8.68421	5.55787	6.06157	merged_peak_167
AAQM03000560	438	985	548	551	11	7.69359	5.13034	5.17378	merged_peak_168
AAQM03000561	19	1260	1242	973	84	57.4503	10.0428	53.5432	merged_peak_169
AAQM03000562	278	1074	797	409	27	11.0388	4.30279	8.22539	merged_peak_170
AAQM03000562	1340	2931	1592	1905	43	24.1583	6.76153	20.7935	merged_peak_171
AAQM03000568	64	1964	1901	1251	23	14.4482	6.42811	11.4266	merged_peak_172
AAQM03000571	175	545	371	351	8	4.93865	3.84775	2.79834	merged_peak_173
AAQM03000572	2686	2819	134	2764	7	4.10402	3.42023	2.11734	merged_peak_174
AAQM03000573	2304	2756	453	2344	7	4.10402	3.42023	2.11734	merged_peak_175
AAQM03000580	1644	1963	320	1794	11	7.69359	5.13034	5.17378	merged_peak_176
AAQM03000584	1667	1800	134	1771	8	4.93865	3.84775	2.79834	merged_peak_177
AAQM03000585	1882	2435	554	2353	10	6.73713	4.70281	4.32847	merged_peak_178
AAQM03000586	1189	1336	148	1262	10	6.73713	4.70281	4.32847	merged_peak_179
AAQM03000589	306	514	209	426	9	5.8177	4.27528	3.53818	merged_peak_180
AAQM03000589	1340	1541	202	1429	10	6.73713	4.70281	4.32847	merged_peak_181
AAQM03000594	279	412	134	357	10	6.73713	4.70281	4.32847	merged_peak_182
AAQM03000595	1017	1207	191	1123	8	4.93865	3.84775	2.79834	merged_peak_183
AAQM03000601	978	1170	193	1158	8	4.93865	3.84775	2.79834	merged_peak_184
AAQM03000602	734	910	177	812	12	8.68421	5.55787	6.06157	merged_peak_185
AAQM03000602	1565	2078	514	1798	7	4.10402	3.42023	2.11734	merged_peak_186
AAQM03000604	108	1551	1444	608	21	12.8272	6.02212	9.89939	merged_peak_187
AAQM03000604	2119	2497	379	2451	13	6.07655	3.83226	3.76476	merged_peak_188
AAQM03000610	40	493	454	216	44	49.4687	18.3884	45.6818	merged_peak_189
AAQM03000611	1	909	909	169	34	33.1144	13.2165	29.5817	merged_peak_190
AAQM03000614	347	534	188	456	10	6.73713	4.70281	4.32847	merged_peak_191
AAQM03000615	130	263	134	169	9	5.8177	4.27528	3.53818	merged_peak_192
AAQM03000619	5629	5778	150	5668	9	5.8177	4.27528	3.53818	merged_peak_193
AAQM03000635	1611	1992	382	1693	7	4.10402	3.42023	2.11734	merged_peak_194
AAQM03000636	167	310	144	215	12	5.86885	3.85551	3.58292	merged_peak_195
AAQM03000636	599	2707	2109	1414	21	13.7821	6.5247	10.8003	merged_peak_196
AAQM03000637	541	2250	1710	670	20	16.5512	8.35256	13.4303	merged_peak_197
AAQM03000646	5449	5689	241	5580	8	4.73943	3.71839	2.65356	merged_peak_198
AAQM03000646	6111	6305	195	6195	12	8.68049	5.55556	6.06157	merged_peak_199
AAQM03000655	845	1562	718	958	10	6.73713	4.70281	4.32847	merged_peak_200
AAQM03000657	658	1415	758	1248	15	11.8381	6.84045	8.96411	merged_peak_201
AAQM03000658	1829	2956	1128	2844	15	6.3713	3.72405	4.02723	merged_peak_202
AAQM03000663	1234	1701	468	1398	15	11.8381	6.84045	8.96411	merged_peak_203
AAQM03000666	19	341	323	75	10	6.73713	4.70281	4.32847	merged_peak_204
AAQM03000667	190	1558	1369	808	19	15.7732	8.17261	12.6905	merged_peak_205
AAQM03000670	124	273	150	186	9	4.77627	3.61167	2.68501	merged_peak_206
AAQM03000670	699	2126	1428	1677	15	10.0785	5.77868	7.33859	merged_peak_207
AAQM03000671	374	545	172	503	8	4.93865	3.84775	2.79834	merged_peak_208
AAQM03000676	338	903	566	770	9	5.8177	4.27528	3.53818	merged_peak_209
AAQM03000678	2875	3091	217	2966	25	21.4809	9.71963	18.1899	merged_peak_210
AAQM03000679	5238	6180	943	5486	30	9.45926	3.50188	6.7772	merged_peak_211
AAQM03000679	6969	7399	431	7269	30	9.06936	3.38406	6.41567	merged_peak_212
AAQM03000680	1034	1207	174	1145	7	4.10402	3.42023	2.11734	merged_peak_213
AAQM03000684	281	576	296	492	11	7.69359	5.13034	5.17378	merged_peak_214
AAQM03000684	1064	1338	275	1180	13	9.70654	5.9854	6.99151	merged_peak_215
AAQM03000685	109	1119	1011	341	10	6.73713	4.70281	4.32847	merged_peak_216
AAQM03000686	189	2073	1885	864	24	16.0539	7.02366	12.9603	merged_peak_217
AAQM03000687	733	1115	383	788	7	4.10402	3.42023	2.11734	merged_peak_218
AAQM03000687	1807	2731	925	2055	23	21.3074	10.2607	18.0205	merged_peak_219
AAQM03000689	672	907	236	783	14	10.7584	6.41292	7.96199	merged_peak_220
AAQM03000690	905	1276	372	1173	11	7.69359	5.13034	5.17378	merged_peak_221
AAQM03000690	8343	8476	134	8352	7	4.10402	3.42023	2.11734	merged_peak_222
AAQM03000693	3456	4400	945	4272	13	9.70251	5.98291	6.99151	merged_peak_223
AAQM03000697	203	656	454	397	10	6.73713	4.70281	4.32847	merged_peak_224
AAQM03000700	933	1315	383	1301	9	5.8177	4.27528	3.53818	merged_peak_225
AAQM03000706	1	283	283	108	43	49.4143	18.8112	45.6281	merged_peak_226
AAQM03000707	1915	2129	215	1953	8	4.93865	3.84775	2.79834	merged_peak_227
AAQM03000712	54	877	824	693	19	16.4034	8.55056	13.2867	merged_peak_228
AAQM03000713	93	1728	1636	1147	11	7.69359	5.13034	5.17378	merged_peak_229
AAQM03000714	127	1550	1424	973	13	9.70654	5.9854	6.99151	merged_peak_230
AAQM03000715	22	223	202	150	20	15.6301	7.81134	12.5514	merged_peak_231
AAQM03000718	2234	2367	134	2310	8	4.93865	3.84775	2.79834	merged_peak_232
AAQM03000719	910	1810	901	986	14	10.7584	6.41292	7.96199	merged_peak_233
AAQM03000720	2448	2856	409	2501	8	4.93865	3.84775	2.79834	merged_peak_234
AAQM03000727	4762	5261	500	5163	12	8.01583	5.14322	5.46748	merged_peak_235
AAQM03000734	1007	1449	443	1389	9	5.8177	4.27528	3.53818	merged_peak_236
AAQM03000740	799	1766	968	1037	9	5.8177	4.27528	3.53818	merged_peak_237
AAQM03000740	2212	2345	134	2279	8	4.93865	3.84775	2.79834	merged_peak_238
AAQM03000746	2620	2785	166	2667	10	6.73713	4.70281	4.32847	merged_peak_239
AAQM03000753	21	506	486	128	21	18.6323	9.29525	15.4376	merged_peak_240
AAQM03000759	719	934	216	828	7	3.90239	3.28704	1.98348	merged_peak_241
AAQM03000759	1332	2815	1484	1950	14	10.3513	6.1632	7.59298	merged_peak_242
AAQM03000760	2105	2398	294	2221	10	6.10949	4.30629	3.7939	merged_peak_243
AAQM03000764	2792	3352	561	2960	13	7.68596	4.75705	5.17378	merged_peak_244
AAQM03000765	1074	1207	134	1136	8	4.93865	3.84775	2.79834	merged_peak_245
AAQM03000769	42	314	273	147	12	8.38371	5.37101	5.80173	merged_peak_246
AAQM03000770	850	2598	1749	2474	22	14.9249	6.90359	11.8837	merged_peak_247
AAQM03000771	277	760	484	634	20	16.78	8.48828	13.6528	merged_peak_248
AAQM03000771	2135	2562	428	2407	21	17.9553	8.89248	14.7796	merged_peak_249
AAQM03000772	26	547	522	401	12	8.68421	5.55787	6.06157	merged_peak_250
AAQM03000772	895	1261	367	1022	12	8.68421	5.55787	6.06157	merged_peak_251
AAQM03000773	693	1238	546	812	14	10.7584	6.41292	7.96199	merged_peak_252
AAQM03000775	2653	4510	1858	3285	13	7.79692	4.82293	5.26765	merged_peak_253
AAQM03000785	1318	1521	204	1429	7	4.10402	3.42023	2.11734	merged_peak_254
AAQM03000787	1017	1532	516	1049	9	5.8177	4.27528	3.53818	merged_peak_255
AAQM03000788	1436	1641	206	1517	22	20.053	9.83315	16.8016	merged_peak_256
AAQM03000790	676	948	273	760	6	3.31868	2.9927	1.50591	merged_peak_257
AAQM03000790	1744	1952	209	1776	7	4.10402	3.42023	2.11734	merged_peak_258
AAQM03000794	484	805	322	798	8	4.93865	3.84775	2.79834	merged_peak_259
AAQM03000795	271	1818	1548	1374	16	12.1678	6.79782	9.27798	merged_peak_260
AAQM03000797	929	1062	134	944	7	4.10402	3.42023	2.11734	merged_peak_261
AAQM03000801	1700	1929	230	1876	8	4.35431	3.46874	2.32915	merged_peak_262
AAQM03000801	4135	4313	179	4241	9	5.15874	3.85416	2.9883	merged_peak_263
AAQM03000803	5011	5358	348	5259	12	8.68421	5.55787	6.06157	merged_peak_264
AAQM03000807	948	1223	276	1155	8	4.93865	3.84775	2.79834	merged_peak_265
AAQM03000807	1784	2776	993	1889	11	7.69359	5.13034	5.17378	merged_peak_266
AAQM03000810	207	346	140	315	10	6.73713	4.70281	4.32847	merged_peak_267
AAQM03000813	887	1144	258	1079	8	4.93865	3.84775	2.79834	merged_peak_268
AAQM03000813	1958	2091	134	2039	6	3.31868	2.9927	1.50591	merged_peak_269
AAQM03000815	2287	2420	134	2337	7	4.10402	3.42023	2.11734	merged_peak_270
AAQM03000816	602	2357	1756	2040	16	9.96179	5.50091	7.22806	merged_peak_271
AAQM03000818	4937	5070	134	4995	9	5.8177	4.27528	3.53818	merged_peak_272
AAQM03000824	5954	6564	611	6097	13	6.53114	4.08711	4.16735	merged_peak_273
AAQM03000824	7010	7473	464	7449	10	4.34703	3.22392	2.32357	merged_peak_274
AAQM03000829	861	1247	387	920	7	3.594	3.08333	1.73055	merged_peak_275
AAQM03000829	2193	2504	312	2269	7	3.594	3.08333	1.73055	merged_peak_276
AAQM03000829	2908	3046	139	3028	10	6.00334	4.23957	3.70074	merged_peak_277
AAQM03000834	74	449	376	192	21	18.8169	9.40562	15.6045	merged_peak_278
AAQM03000838	15	150	136	48	12	8.68421	5.55787	6.06157	merged_peak_279
AAQM03000842	679	978	300	730	8	4.93865	3.84775	2.79834	merged_peak_280
AAQM03000844	641	949	309	900	7	4.10402	3.42023	2.11734	merged_peak_281
AAQM03000846	1485	1927	443	1611	16	12.9438	7.26798	10.0016	merged_peak_282
AAQM03000847	1008	1251	244	1129	10	6.73713	4.70281	4.32847	merged_peak_283
AAQM03000847	1524	1657	134	1639	8	4.93865	3.84775	2.79834	merged_peak_284
AAQM03000850	1	381	381	129	36	39.0135	15.8185	35.3745	merged_peak_285
AAQM03000854	170	392	223	221	7	4.10402	3.42023	2.11734	merged_peak_286
AAQM03000857	1881	2561	681	2508	10	6.73713	4.70281	4.32847	merged_peak_287
AAQM03000858	682	917	236	851	7	4.01443	3.36106	2.0759	merged_peak_288
AAQM03000858	3288	3738	451	3540	8	4.83615	3.78119	2.7362	merged_peak_289
AAQM03000862	136	1027	892	253	15	9.45425	5.41199	6.77225	merged_peak_290
AAQM03000863	282	2358	2077	414	9	5.8177	4.27528	3.53818	merged_peak_291
AAQM03000864	217	996	780	506	9	5.8177	4.27528	3.53818	merged_peak_292
AAQM03000864	2028	2650	623	2455	9	5.8177	4.27528	3.53818	merged_peak_293
AAQM03000865	1054	1404	351	1318	8	4.93865	3.84775	2.79834	merged_peak_294
AAQM03000866	1578	1749	172	1662	10	6.73713	4.70281	4.32847	merged_peak_295
AAQM03000867	292	1628	1337	575	14	10.7584	6.41292	7.96199	merged_peak_296
AAQM03000869	368	636	269	620	7	4.07238	3.39934	2.11734	merged_peak_297
AAQM03000870	259	853	595	467	14	10.7584	6.41292	7.96199	merged_peak_298
AAQM03000877	912	1916	1005	1409	10	6.73713	4.70281	4.32847	merged_peak_299
AAQM03000878	1130	1375	246	1302	9	5.3521	3.97741	3.15394	merged_peak_300
AAQM03000878	1782	2089	308	1978	8	4.5256	3.57967	2.47378	merged_peak_301
AAQM03000878	2787	3486	700	3146	11	7.12248	4.77289	4.6763	merged_peak_302
AAQM03000880	513	744	232	533	7	4.10402	3.42023	2.11734	merged_peak_303
AAQM03000880	1664	1827	164	1700	9	5.8177	4.27528	3.53818	merged_peak_304
AAQM03000881	4893	5257	365	5028	63	68.9901	20.4434	64.9098	merged_peak_305
AAQM03000886	774	982	209	964	12	4.32477	2.99774	2.30553	merged_peak_306
AAQM03000886	5743	6104	362	5748	13	4.02101	2.75211	2.08035	merged_peak_307
AAQM03000887	1640	2041	402	1742	6	3.31868	2.9927	1.50591	merged_peak_308
AAQM03000889	594	1710	1117	704	16	12.9438	7.26798	10.0016	merged_peak_309
AAQM03000890	405	1033	629	909	13	9.70654	5.9854	6.99151	merged_peak_310
AAQM03000892	1239	1419	181	1319	7	3.5227	3.03628	1.67222	merged_peak_311
AAQM03000893	3891	4161	271	4030	57	57.2227	16.9988	53.3178	merged_peak_312
AAQM03000905	1169	1721	553	1551	7	4.10402	3.42023	2.11734	merged_peak_313
AAQM03000905	2499	2686	188	2504	6	3.31868	2.9927	1.50591	merged_peak_314
AAQM03000909	891	1247	357	959	10	6.73713	4.70281	4.32847	merged_peak_315
AAQM03000910	591	938	348	692	9	5.8177	4.27528	3.53818	merged_peak_316
AAQM03000913	1814	1958	145	1921	9	5.8177	4.27528	3.53818	merged_peak_317
AAQM03000916	2261	2584	324	2559	7	4.10402	3.42023	2.11734	merged_peak_318
AAQM03000923	536	669	134	637	8	4.93865	3.84775	2.79834	merged_peak_319
AAQM03000934	10	458	449	298	43	44.987	16.2854	41.2572	merged_peak_320
AAQM03000935	2643	2877	235	2662	7	4.10402	3.42023	2.11734	merged_peak_321
AAQM03000935	3463	3890	428	3590	11	7.69359	5.13034	5.17378	merged_peak_322
AAQM03000941	98	790	693	693	13	9.70654	5.9854	6.99151	merged_peak_323
AAQM03000942	541	796	256	667	19	16.4034	8.55056	13.2867	merged_peak_324
AAQM03000943	56	520	465	105	7	4.10402	3.42023	2.11734	merged_peak_325
AAQM03000944	2083	2561	479	2307	17	9.0001	4.78673	6.35082	merged_peak_326
AAQM03000944	4469	4781	313	4591	17	9.0001	4.78673	6.35082	merged_peak_327
AAQM03000948	1569	2037	469	1927	8	4.93865	3.84775	2.79834	merged_peak_328
AAQM03000949	201	450	250	375	11	7.69359	5.13034	5.17378	merged_peak_329
AAQM03000955	2078	2331	254	2126	7	4.10402	3.42023	2.11734	merged_peak_330
AAQM03000955	2698	2888	191	2817	7	4.10402	3.42023	2.11734	merged_peak_331
AAQM03000955	3148	3733	586	3437	7	4.10402	3.42023	2.11734	merged_peak_332
AAQM03000957	64	1703	1640	1341	13	9.70654	5.9854	6.99151	merged_peak_333
AAQM03000958	4	218	215	122	10	6.73713	4.70281	4.32847	merged_peak_334
AAQM03000958	534	948	415	659	8	4.93865	3.84775	2.79834	merged_peak_335
AAQM03000965	712	1647	936	1486	9	5.8177	4.27528	3.53818	merged_peak_336
AAQM03000966	680	1171	492	1041	12	8.68421	5.55787	6.06157	merged_peak_337
AAQM03000971	191	555	365	423	12	5.61188	3.70814	3.37929	merged_peak_338
AAQM03000971	1443	2305	863	1749	17	9.65262	5.13435	6.95374	merged_peak_339
AAQM03000971	2987	3261	275	3153	14	7.14743	4.27862	4.6989	merged_peak_340
AAQM03000976	1441	2200	760	1767	13	9.70654	5.9854	6.99151	merged_peak_341
AAQM03000976	2551	2944	394	2592	9	5.8177	4.27528	3.53818	merged_peak_342
AAQM03000976	3289	3422	134	3379	9	5.8177	4.27528	3.53818	merged_peak_343
AAQM03000977	1542	2117	576	1651	9	5.8177	4.27528	3.53818	merged_peak_344
AAQM03000977	2917	3141	225	3017	6	3.31868	2.9927	1.50591	merged_peak_345
AAQM03000980	2283	2617	335	2291	7	4.10402	3.42023	2.11734	merged_peak_346
AAQM03000985	807	994	188	915	9	5.8177	4.27528	3.53818	merged_peak_347
AAQM03000989	65	250	186	126	14	10.7584	6.41292	7.96199	merged_peak_348
AAQM03000991	120	309	190	133	7	4.10402	3.42023	2.11734	merged_peak_349
AAQM03000995	1432	1615	184	1492	10	6.73713	4.70281	4.32847	merged_peak_350
AAQM03000996	3084	3224	141	3145	8	4.93865	3.84775	2.79834	merged_peak_351
AAQM03000997	770	2250	1481	1107	17	12.6939	6.86656	9.77297	merged_peak_352
AAQM03001006	1198	1414	217	1201	6	3.31868	2.9927	1.50591	merged_peak_353
AAQM03001007	494	627	134	505	8	4.93865	3.84775	2.79834	merged_peak_354
AAQM03001007	2569	2829	261	2639	8	4.93865	3.84775	2.79834	merged_peak_355
AAQM03001014	1431	2083	653	1960	10	6.73713	4.70281	4.32847	merged_peak_356
AAQM03001020	702	1620	919	858	13	9.70654	5.9854	6.99151	merged_peak_357
AAQM03001023	1780	2001	222	1907	9	5.8177	4.27528	3.53818	merged_peak_358
AAQM03001024	618	1849	1232	810	28	20.9334	8.53293	17.6606	merged_peak_359
AAQM03001027	824	1420	597	1017	9	5.8177	4.27528	3.53818	merged_peak_360
AAQM03001028	1205	1934	730	1608	12	8.68421	5.55787	6.06157	merged_peak_361
AAQM03001030	1681	2005	325	1767	6	3.31868	2.9927	1.50591	merged_peak_362
AAQM03001035	76	230	155	146	12	8.68421	5.55787	6.06157	merged_peak_363
AAQM03001035	506	857	352	607	15	11.8381	6.84045	8.96411	merged_peak_364
AAQM03001037	90	836	747	624	26	25.174	11.5433	21.7858	merged_peak_365
AAQM03001040	349	900	552	397	9	5.8177	4.27528	3.53818	merged_peak_366
AAQM03001041	29	239	211	116	8	4.93865	3.84775	2.79834	merged_peak_367
AAQM03001042	90	268	179	138	8	4.93865	3.84775	2.79834	merged_peak_368
AAQM03001043	1422	2104	683	1698	105	114.615	23.8535	109.716	merged_peak_369
AAQM03001045	123	364	242	145	6	3.31868	2.9927	1.50591	merged_peak_370
AAQM03001046	415	654	240	545	11	7.69359	5.13034	5.17378	merged_peak_371
AAQM03001053	972	1441	470	1055	9	5.8177	4.27528	3.53818	merged_peak_372
AAQM03001055	129	1107	979	978	10	6.73713	4.70281	4.32847	merged_peak_373
AAQM03001055	1460	1713	254	1592	8	4.93865	3.84775	2.79834	merged_peak_374
AAQM03001057	127	2059	1933	1588	19	15.6986	8.1281	12.618	merged_peak_375
AAQM03001062	802	975	174	858	8	4.93865	3.84775	2.79834	merged_peak_376
AAQM03001062	1239	1532	294	1247	7	4.10402	3.42023	2.11734	merged_peak_377
AAQM03001066	1312	1632	321	1574	6	3.31868	2.9927	1.50591	merged_peak_378
AAQM03001067	792	1544	753	853	9	5.8177	4.27528	3.53818	merged_peak_379
AAQM03001074	1801	2059	259	1889	6	3.31868	2.9927	1.50591	merged_peak_380
AAQM03001078	294	1560	1267	581	16	12.9438	7.26798	10.0016	merged_peak_381
AAQM03001087	1173	1418	246	1197	6	3.31868	2.9927	1.50591	merged_peak_382
AAQM03001092	127	1284	1158	1094	11	7.69359	5.13034	5.17378	merged_peak_383
AAQM03001094	66	446	381	146	11	7.69359	5.13034	5.17378	merged_peak_384
AAQM03001095	142	1112	971	925	24	22.5795	10.6882	19.2547	merged_peak_385
AAQM03001100	130	1221	1092	761	12	8.68421	5.55787	6.06157	merged_peak_386
AAQM03001102	900	1069	170	964	12	8.68421	5.55787	6.06157	merged_peak_387
AAQM03001108	871	1004	134	927	10	6.73713	4.70281	4.32847	merged_peak_388
AAQM03001110	426	846	421	475	7	4.10402	3.42023	2.11734	merged_peak_389
AAQM03001119	878	1080	203	967	6	3.31868	2.9927	1.50591	merged_peak_390
AAQM03001130	557	690	134	607	7	4.10402	3.42023	2.11734	merged_peak_391
AAQM03001133	520	1427	908	964	17	14.074	7.69551	11.0671	merged_peak_392
AAQM03001134	205	1781	1577	448	20	16.184	8.13575	13.0869	merged_peak_393
AAQM03001143	875	1053	179	945	9	5.8177	4.27528	3.53818	merged_peak_394
AAQM03001151	791	1059	269	1001	8	4.93865	3.84775	2.79834	merged_peak_395
AAQM03001154	423	982	560	879	9	5.8177	4.27528	3.53818	merged_peak_396
AAQM03001155	390	705	316	599	17	14.074	7.69551	11.0671	merged_peak_397
AAQM03001163	114	1026	913	601	23	19.3503	9.10885	16.1276	merged_peak_398
AAQM03001163	1414	1577	164	1480	8	4.27245	3.41582	2.26031	merged_peak_399
AAQM03001164	1136	1732	597	1564	9	5.8177	4.27528	3.53818	merged_peak_400
AAQM03001171	1	754	754	468	21	18.8169	9.40562	15.6045	merged_peak_401
AAQM03001177	66	451	386	330	30	30.5476	13.2534	27.0552	merged_peak_402
AAQM03001180	272	426	155	362	8	4.93865	3.84775	2.79834	merged_peak_403
AAQM03001189	71	1554	1484	1457	15	11.8381	6.84045	8.96411	merged_peak_404
AAQM03001190	886	1592	707	1181	8	4.93865	3.84775	2.79834	merged_peak_405
AAQM03001191	803	1065	263	818	7	4.10402	3.42023	2.11734	merged_peak_406
AAQM03001197	612	747	136	650	9	5.8177	4.27528	3.53818	merged_peak_407
AAQM03001198	209	683	475	515	31	31.9265	13.6809	28.4095	merged_peak_408
AAQM03001212	734	1108	375	872	15	11.8381	6.84045	8.96411	merged_peak_409
AAQM03001214	792	1295	504	1071	14	10.7584	6.41292	7.96199	merged_peak_410
AAQM03001217	742	997	256	963	7	4.10402	3.42023	2.11734	merged_peak_411
AAQM03001221	8	141	134	30	10	6.73713	4.70281	4.32847	merged_peak_412
AAQM03001223	526	968	443	556	9	5.8177	4.27528	3.53818	merged_peak_413
AAQM03001237	558	809	252	680	7	4.10402	3.42023	2.11734	merged_peak_414
AAQM03001237	1190	1360	171	1295	9	5.8177	4.27528	3.53818	merged_peak_415
AAQM03001238	443	660	218	572	9	5.8177	4.27528	3.53818	merged_peak_416
AAQM03001239	577	1210	634	709	12	8.68421	5.55787	6.06157	merged_peak_417
AAQM03001245	59	911	853	181	17	14.074	7.69551	11.0671	merged_peak_418
AAQM03001246	76	370	295	219	18	15.2276	8.12304	12.1634	merged_peak_419
AAQM03001259	1	333	333	95	37	40.4669	16.2461	36.8028	merged_peak_420
AAQM03001272	126	1189	1064	335	19	16.1573	8.40266	13.0608	merged_peak_421
AAQM03001277	468	663	196	583	11	7.69359	5.13034	5.17378	merged_peak_422
AAQM03001280	122	337	216	204	12	8.68421	5.55787	6.06157	merged_peak_423
AAQM03001280	902	1309	408	1184	19	16.4034	8.55056	13.2867	merged_peak_424
AAQM03001283	60	1304	1245	1173	29	21.7009	8.65651	18.4038	merged_peak_425
AAQM03001288	554	944	391	647	8	4.93865	3.84775	2.79834	merged_peak_426
AAQM03001290	599	848	250	723	8	4.93865	3.84775	2.79834	merged_peak_427
AAQM03001295	613	799	187	700	11	7.69359	5.13034	5.17378	merged_peak_428
AAQM03001296	751	903	153	832	12	8.68421	5.55787	6.06157	merged_peak_429
AAQM03001297	135	369	235	141	6	3.31868	2.9927	1.50591	merged_peak_430
AAQM03001299	414	615	202	507	24	22.5795	10.6882	19.2547	merged_peak_431
AAQM03001301	343	1178	836	1069	25	23.8686	11.1157	20.5101	merged_peak_432
AAQM03001308	2	895	894	641	24	22.5795	10.6882	19.2547	merged_peak_433
AAQM03001316	310	669	360	366	16	12.9438	7.26798	10.0016	merged_peak_434
AAQM03001318	645	819	175	727	17	14.074	7.69551	11.0671	merged_peak_435
AAQM03001323	175	353	179	254	8	4.93865	3.84775	2.79834	merged_peak_436
AAQM03001323	633	883	251	705	10	6.73713	4.70281	4.32847	merged_peak_437
AAQM03001325	659	1111	453	1017	13	9.70654	5.9854	6.99151	merged_peak_438
AAQM03001326	26	434	409	234	46	54.0228	20.0938	50.1719	merged_peak_439
AAQM03001332	108	866	759	699	18	15.2276	8.12304	12.1634	merged_peak_440
AAQM03001339	262	409	148	337	11	7.69359	5.13034	5.17378	merged_peak_441
AAQM03001341	707	840	134	735	7	4.10402	3.42023	2.11734	merged_peak_442
AAQM03001342	50	1061	1012	414	37	35.129	13.2128	31.5565	merged_peak_443
AAQM03001347	129	598	470	184	8	4.93865	3.84775	2.79834	merged_peak_444
AAQM03001348	67	1046	980	721	25	23.8686	11.1157	20.5101	merged_peak_445
AAQM03001361	58	982	925	383	14	10.7584	6.41292	7.96199	merged_peak_446
AAQM03001363	104	251	148	130	9	5.8177	4.27528	3.53818	merged_peak_447
AAQM03001382	277	684	408	362	12	8.68421	5.55787	6.06157	merged_peak_448
AAQM03001383	185	913	729	446	21	18.8169	9.40562	15.6045	merged_peak_449
AAQM03001389	192	440	249	387	8	4.93865	3.84775	2.79834	merged_peak_450
AAQM03001392	52	910	859	350	13	9.70654	5.9854	6.99151	merged_peak_451
AAQM03001393	492	690	199	597	8	4.93865	3.84775	2.79834	merged_peak_452
AAQM03001397	148	855	708	277	10	6.73713	4.70281	4.32847	merged_peak_453
AAQM03001403	99	420	322	161	9	5.8177	4.27528	3.53818	merged_peak_454
AAQM03001403	682	889	208	796	15	11.8381	6.84045	8.96411	merged_peak_455
AAQM03001406	116	937	822	701	28	27.8314	12.3983	24.3909	merged_peak_456
AAQM03001408	142	849	708	272	11	7.69359	5.13034	5.17378	merged_peak_457
AAQM03001411	111	249	139	189	10	6.73713	4.70281	4.32847	merged_peak_458
AAQM03001414	181	815	635	707	8	4.93865	3.84775	2.79834	merged_peak_459
AAQM03001416	670	860	191	736	9	5.8177	4.27528	3.53818	merged_peak_460
AAQM03001421	121	539	419	159	7	4.10402	3.42023	2.11734	merged_peak_461
AAQM03001425	29	532	504	355	22	20.053	9.83315	16.8016	merged_peak_462
AAQM03001426	135	742	608	640	11	7.69359	5.13034	5.17378	merged_peak_463
AAQM03001430	83	872	790	350	27	26.4951	11.9708	23.0806	merged_peak_464
AAQM03001431	54	822	769	426	85	75.7014	15.4788	71.4938	merged_peak_465
AAQM03001433	442	762	321	639	12	8.68421	5.55787	6.06157	merged_peak_466
AAQM03001439	23	737	715	277	13	9.70654	5.9854	6.99151	merged_peak_467
AAQM03001443	446	811	366	558	12	8.68421	5.55787	6.06157	merged_peak_468
AAQM03001447	171	304	134	180	7	4.10402	3.42023	2.11734	merged_peak_469
AAQM03001452	145	591	447	575	9	5.8177	4.27528	3.53818	merged_peak_470
AAQM03001455	1	826	826	68	35	37.5717	15.391	33.9572	merged_peak_471
AAQM03001459	1	144	144	44	14	10.7584	6.41292	7.96199	merged_peak_472
AAQM03001460	19	824	806	536	31	31.9265	13.6809	28.4095	merged_peak_473
AAQM03001468	1	744	744	128	79	87.4779	22.5606	83.0427	merged_peak_474
AAQM03001476	24	793	770	676	43	45.5758	16.6151	41.8383	merged_peak_475
AAQM03001480	45	786	742	660	34	33.7169	13.5596	30.1717	merged_peak_476
AAQM03001483	56	763	708	407	102	92.3806	16.5792	87.8557	merged_peak_477
AAQM03001484	263	591	329	401	17	14.074	7.69551	11.0671	merged_peak_478
AAQM03001486	227	460	234	339	23	21.3074	10.2607	18.0205	merged_peak_479
AAQM03001488	121	737	617	604	62	73.0613	23.0888	68.9086	merged_peak_480
AAQM03001489	449	591	143	498	10	6.73713	4.70281	4.32847	merged_peak_481
AAQM03001504	1	745	745	169	97	87.9653	16.4485	83.5155	merged_peak_482
AAQM03001507	111	304	194	208	9	5.8177	4.27528	3.53818	merged_peak_483
AAQM03001512	67	678	612	565	15	11.8381	6.84045	8.96411	merged_peak_484
AAQM03001516	1	221	221	70	23	21.3074	10.2607	18.0205	merged_peak_485
AAQM03001535	35	512	478	146	17	14.074	7.69551	11.0671	merged_peak_486
AAQM03001538	190	515	326	262	9	5.8177	4.27528	3.53818	merged_peak_487
AAQM03001543	82	626	545	365	29	29.1824	12.8258	25.7151	merged_peak_488
AAQM03001555	63	273	211	143	9	5.8177	4.27528	3.53818	merged_peak_489
AAQM03001573	39	580	542	454	56	63.0637	20.4874	59.0749	merged_peak_490
AAQM03001574	443	595	153	557	24	22.5795	10.6882	19.2547	merged_peak_491
AAQM03001577	194	387	194	255	7	4.10402	3.42023	2.11734	merged_peak_492
AAQM03001580	30	569	540	148	56	59.8667	18.7698	55.927	merged_peak_493
AAQM03001625	125	471	347	234	10	6.73713	4.70281	4.32847	merged_peak_494
AAQM03001626	319	494	176	478	13	9.70654	5.9854	6.99151	merged_peak_495
AAQM03001631	21	455	435	145	36	39.0135	15.8185	35.3745	merged_peak_496
AAQM03001633	180	385	206	285	9	5.8177	4.27528	3.53818	merged_peak_497
AAQM03001638	53	418	366	126	11	7.69359	5.13034	5.17378	merged_peak_498
AAQM03001640	42	453	412	165	19	16.4034	8.55056	13.2867	merged_peak_499
AAQM03001695	286	427	142	408	19	16.4034	8.55056	13.2867	merged_peak_500
AAQM03001701	37	422	386	400	11	7.69359	5.13034	5.17378	merged_peak_501
AAQM03001704	45	374	330	229	22	20.053	9.83315	16.8016	merged_peak_502
AAQM03001709	59	292	234	176	12	8.68421	5.55787	6.06157	merged_peak_503
AAQM03001715	4	382	379	171	35	37.5717	15.391	33.9572	merged_peak_504
AAQM03001716	86	248	163	164	10	6.73713	4.70281	4.32847	merged_peak_505
AAQM03001742	71	341	271	230	18	15.2276	8.12304	12.1634	merged_peak_506
AAQM03001762	66	207	142	82	8	4.93865	3.84775	2.79834	merged_peak_507
AAQM03001763	1	137	137	16	21	18.8169	9.40562	15.6045	merged_peak_508
AAQM03001764	121	361	241	251	16	12.9438	7.26798	10.0016	merged_peak_509
AAQM03001767	140	309	170	256	11	7.69359	5.13034	5.17378	merged_peak_510
AAQM03001786	50	352	303	247	15	11.8381	6.84045	8.96411	merged_peak_511
AAQM03001788	8	352	345	134	28	27.8314	12.3983	24.3909	merged_peak_512
AAQM03001793	1	374	374	362	22	20.053	9.83315	16.8016	merged_peak_513
AAQM03001804	174	312	139	205	9	5.8177	4.27528	3.53818	merged_peak_514
AAQM03001825	1	358	358	305	43	49.4143	18.8112	45.6281	merged_peak_515
AAQM03001827	11	356	346	134	27	26.4951	11.9708	23.0806	merged_peak_516
AAQM03001836	1	280	280	133	45	52.4772	19.6663	48.6482	merged_peak_517
AAQM03001837	5	348	344	152	26	25.174	11.5433	21.7858	merged_peak_518
AAQM03001839	50	239	190	124	12	8.68421	5.55787	6.06157	merged_peak_519
AAQM03001841	20	232	213	119	12	8.68421	5.55787	6.06157	merged_peak_520
AAQM03001844	50	298	249	217	17	14.074	7.69551	11.0671	merged_peak_521
AAQM03001856	48	212	165	121	12	8.68421	5.55787	6.06157	merged_peak_522
AAQM03001871	28	334	307	219	19	16.4034	8.55056	13.2867	merged_peak_523
AAQM03001882	59	213	155	105	14	10.7584	6.41292	7.96199	merged_peak_524
AAQM03001886	20	329	310	259	24	22.5795	10.6882	19.2547	merged_peak_525
AAQM03001890	1	294	294	113	48	57.1412	20.9489	53.2396	merged_peak_526
AAQM03001935	63	243	181	191	10	6.73713	4.70281	4.32847	merged_peak_527
AAQM03001936	58	247	190	155	15	11.8381	6.84045	8.96411	merged_peak_528
AAQM03001948	100	293	194	179	14	10.7584	6.41292	7.96199	merged_peak_529
AAQM03001960	31	167	137	61	9	5.8177	4.27528	3.53818	merged_peak_530
AAQM03001963	93	283	191	187	13	9.70654	5.9854	6.99151	merged_peak_531
AAQM03001978	4	244	241	117	12	8.68421	5.55787	6.06157	merged_peak_532
AAQM03001983	31	266	236	134	29	29.1824	12.8258	25.7151	merged_peak_533
AAQM03001985	84	250	167	159	15	11.8381	6.84045	8.96411	merged_peak_534
AAQM03001988	2	286	285	159	19	16.4034	8.55056	13.2867	merged_peak_535
AAQM03001990	22	245	224	124	8	4.93865	3.84775	2.79834	merged_peak_536
AAQM03001999	24	287	264	156	56	69.9521	24.3691	65.8537	merged_peak_537
AAQM03002001	88	221	134	188	7	4.10402	3.42023	2.11734	merged_peak_538
AAQM03002011	20	270	251	111	19	16.4034	8.55056	13.2867	merged_peak_539
AAQM03002019	8	274	267	134	26	25.174	11.5433	21.7858	merged_peak_540
AAQM03002021	51	260	210	162	20	17.6001	8.97809	14.436	merged_peak_541
AAQM03002030	46	257	212	131	21	18.8169	9.40562	15.6045	merged_peak_542
AAQM03002038	25	160	136	143	13	9.70654	5.9854	6.99151	merged_peak_543
AAQM03002040	1	273	273	186	69	87.8517	27.6943	83.4109	merged_peak_544
AAQM03002045	4	274	271	137	58	73.2332	25.2242	69.0759	merged_peak_545
AAQM03002048	47	265	219	138	16	12.9438	7.26798	10.0016	merged_peak_546
AAQM03002060	21	216	196	133	21	18.8169	9.40562	15.6045	merged_peak_547
AAQM03002075	21	243	223	134	11	7.69359	5.13034	5.17378	merged_peak_548
AAQM03002084	22	223	202	131	18	15.2276	8.12304	12.1634	merged_peak_549
AAQM03002101	22	175	154	126	12	8.68421	5.55787	6.06157	merged_peak_550
AAQM03002120	59	192	134	123	10	6.73713	4.70281	4.32847	merged_peak_551
AAQM03002122	20	252	233	218	21	18.8169	9.40562	15.6045	merged_peak_552
AAQM03002135	7	195	189	101	31	31.9265	13.6809	28.4095	merged_peak_553
AAQM03002137	15	216	202	94	17	14.074	7.69551	11.0671	merged_peak_554
AAQM03002150	1	246	246	112	38	41.9316	16.6736	38.2454	merged_peak_555
AAQM03002165	90	223	134	128	11	7.69359	5.13034	5.17378	merged_peak_556
AAQM03002169	33	206	174	128	17	14.074	7.69551	11.0671	merged_peak_557
AAQM03002185	27	224	198	119	14	10.7584	6.41292	7.96199	merged_peak_558
AAQM03002206	7	158	152	46	14	10.7584	6.41292	7.96199	merged_peak_559
AAQM03002208	1	211	211	90	27	26.4951	11.9708	23.0806	merged_peak_560
AAQM03002212	4	224	221	101	38	41.9316	16.6736	38.2454	merged_peak_561
AAQM03002213	35	223	189	137	21	18.8169	9.40562	15.6045	merged_peak_562
AAQM03002228	14	226	213	140	25	23.8686	11.1157	20.5101	merged_peak_563
AAQM03002230	4	224	221	125	23	21.3074	10.2607	18.0205	merged_peak_564
AAQM03002249	1	148	148	65	11	7.69359	5.13034	5.17378	merged_peak_565
AAQM03002291	1	210	210	35	33	34.7239	14.536	31.1585	merged_peak_566
AAQM03002305	34	209	176	158	29	29.1824	12.8258	25.7151	merged_peak_567
AAQM03002346	1	202	202	106	21	18.8169	9.40562	15.6045	merged_peak_568
TGGT1_chrII	18616	18911	296	18754	18	11.4032	5.89257	8.56828	merged_peak_569
TGGT1_chrII	19210	19345	136	19256	11	5.22138	3.61642	3.04189	merged_peak_570
TGGT1_chrII	25757	26264	508	26047	19	9.65769	4.7895	6.9583	merged_peak_571
TGGT1_chrII	26882	27199	318	27120	16	7.3155	4.07108	4.8481	merged_peak_572
TGGT1_chrII	45754	46175	422	46057	10	6.73713	4.70281	4.32847	merged_peak_573
TGGT1_chrII	64035	64424	390	64342	10	4.3684	3.23663	2.34085	merged_peak_574
TGGT1_chrII	73904	75971	2068	75762	45	14.1654	3.75737	11.1546	merged_peak_575
TGGT1_chrII	97849	98942	1094	98503	28	17.0793	6.64619	13.9425	merged_peak_576
TGGT1_chrII	111961	112200	240	112078	37	37.6922	14.6458	34.0765	merged_peak_577
TGGT1_chrII	117321	117814	494	117743	11	5.02812	3.50324	2.87574	merged_peak_578
TGGT1_chrII	125794	125942	149	125815	7	3.84821	3.25124	1.9401	merged_peak_579
TGGT1_chrII	164670	165606	937	164961	9	5.8177	4.27528	3.53818	merged_peak_580
TGGT1_chrII	185166	185620	455	185462	7	3.29961	2.88934	1.50591	merged_peak_581
TGGT1_chrII	205999	206280	282	206055	11	5.05171	3.517	2.89612	merged_peak_582
TGGT1_chrII	234917	235857	941	235733	11	7.69359	5.13034	5.17378	merged_peak_583
TGGT1_chrII	244404	244633	230	244516	29	29.1824	12.8258	25.7151	merged_peak_584
TGGT1_chrII	249785	249918	134	249825	11	7.16349	4.79846	4.71383	merged_peak_585
TGGT1_chrII	251768	252238	471	252162	11	6.48253	4.37637	4.12368	merged_peak_586
TGGT1_chrII	262509	262754	246	262626	52	53.9793	17.3759	50.1302	merged_peak_587
TGGT1_chrII	271519	271652	134	271602	7	3.6925	3.14837	1.81282	merged_peak_588
TGGT1_chrII	284012	284740	729	284206	31	20.229	7.4481	16.9747	merged_peak_589
TGGT1_chrII	290860	291083	224	290980	46	38.7727	11.9861	35.1411	merged_peak_590
TGGT1_chrII	303838	304143	306	303901	22	6.51132	3.10593	4.14935	merged_peak_591
TGGT1_chrII	305106	306686	1581	305571	27	9.85921	3.87941	7.13182	merged_peak_592
TGGT1_chrII	348585	349219	635	348711	10	6.73713	4.70281	4.32847	merged_peak_593
TGGT1_chrII	358415	358548	134	358448	9	5.8177	4.27528	3.53818	merged_peak_594
TGGT1_chrII	375482	375644	163	375587	10	4.73182	3.45456	2.64761	merged_peak_595
TGGT1_chrII	391721	392025	305	391983	9	4.64085	3.52634	2.57159	merged_peak_596
TGGT1_chrII	422419	422565	147	422464	16	10.0888	5.57341	7.34785	merged_peak_597
TGGT1_chrII	433404	434011	608	433550	15	8.21757	4.70782	5.64859	merged_peak_598
TGGT1_chrII	449342	449619	278	449375	11	4.09069	2.96897	2.11734	merged_peak_599
TGGT1_chrII	450024	450267	244	450141	23	13.146	5.78453	10.1933	merged_peak_600
TGGT1_chrII	474325	475299	975	474719	15	7.83181	4.49514	5.29903	merged_peak_601
TGGT1_chrII	489270	490421	1152	489733	11	6.48253	4.37637	4.12368	merged_peak_602
TGGT1_chrII	506870	507042	173	506949	7	4.10402	3.42023	2.11734	merged_peak_603
TGGT1_chrII	535208	536021	814	535899	14	10.3513	6.1632	7.59298	merged_peak_604
TGGT1_chrII	547518	547715	198	547583	6	3.29157	2.97442	1.50591	merged_peak_605
TGGT1_chrII	548129	548370	242	548177	7	4.04324	3.38009	2.09812	merged_peak_606
TGGT1_chrII	550723	550905	183	550776	6	3.16959	2.89208	1.43308	merged_peak_607
TGGT1_chrII	559758	560200	443	560093	9	5.8177	4.27528	3.53818	merged_peak_608
TGGT1_chrII	626337	626590	254	626525	7	4.10402	3.42023	2.11734	merged_peak_609
TGGT1_chrII	668053	668186	134	668101	8	4.41025	3.50495	2.37692	merged_peak_610
TGGT1_chrII	668487	668628	142	668590	10	6.00334	4.23957	3.70074	merged_peak_611
TGGT1_chrII	668907	669056	150	668990	12	7.5947	4.88428	5.10114	merged_peak_612
TGGT1_chrII	760552	760779	228	760616	9	4.88906	3.68297	2.78269	merged_peak_613
TGGT1_chrII	776278	776681	404	776377	13	7.10335	4.41529	4.65917	merged_peak_614
TGGT1_chrII	797893	798205	313	798109	8	3.36942	2.8384	1.54597	merged_peak_615
TGGT1_chrII	858843	859144	302	859095	12	5.73824	3.78039	3.48998	merged_peak_616
TGGT1_chrII	910048	911044	997	910549	16	6.68824	3.75757	4.30566	merged_peak_617
TGGT1_chrII	922113	922246	134	922201	10	5.90022	4.17489	3.61051	merged_peak_618
TGGT1_chrII	947958	948781	824	948625	21	11.9423	5.57244	9.06281	merged_peak_619
TGGT1_chrII	967808	968623	816	968516	14	7.03115	4.21419	4.59513	merged_peak_620
TGGT1_chrII	987490	988005	516	987947	10	6.73713	4.70281	4.32847	merged_peak_621
TGGT1_chrII	1005659	1005999	341	1005909	9	5.8177	4.27528	3.53818	merged_peak_622
TGGT1_chrII	1060267	1060476	210	1060464	8	3.99163	3.23485	2.05677	merged_peak_623
TGGT1_chrII	1066118	1066717	600	1066470	17	11.4597	6.14418	8.62172	merged_peak_624
TGGT1_chrII	1094937	1095191	255	1095108	9	5.8177	4.27528	3.53818	merged_peak_625
TGGT1_chrII	1176752	1177256	505	1177226	13	5.46567	3.4986	3.25273	merged_peak_626
TGGT1_chrII	1177658	1178525	868	1177864	13	5.40084	3.4638	3.1965	merged_peak_627
TGGT1_chrII	1237441	1237999	559	1237534	14	8.90389	5.28951	6.26233	merged_peak_628
TGGT1_chrII	1253195	1253935	741	1253328	21	14.1797	6.73896	11.1686	merged_peak_629
TGGT1_chrII	1285693	1285998	306	1285743	10	5.93426	4.19623	3.63948	merged_peak_630
TGGT1_chrII	1307135	1307268	134	1307177	11	5.96259	4.05899	3.66445	merged_peak_631
TGGT1_chrII	1401776	1401991	216	1401884	8	4.93865	3.84775	2.79834	merged_peak_632
TGGT1_chrII	1423433	1424072	640	1423908	19	10.3134	5.11797	7.55769	merged_peak_633
TGGT1_chrII	1451247	1451415	169	1451329	9	5.8177	4.27528	3.53818	merged_peak_634
TGGT1_chrII	1461703	1462362	660	1462244	10	4.56767	3.3557	2.50912	merged_peak_635
TGGT1_chrII	1490146	1490394	249	1490377	8	3.87308	3.15878	1.96064	merged_peak_636
TGGT1_chrII	1490808	1491017	210	1491006	8	3.62978	3.0034	1.76057	merged_peak_637
TGGT1_chrII	1497584	1497996	413	1497949	11	4.86739	3.40987	2.76382	merged_peak_638
TGGT1_chrII	1525742	1526146	405	1526016	8	3.9675	3.21934	2.03716	merged_peak_639
TGGT1_chrII	1536831	1537234	404	1536920	15	10.7814	6.19867	7.98274	merged_peak_640
TGGT1_chrII	1561488	1561721	234	1561690	7	4.10402	3.42023	2.11734	merged_peak_641
TGGT1_chrII	1580878	1581011	134	1580920	8	4.93865	3.84775	2.79834	merged_peak_642
TGGT1_chrII	1621414	1621674	261	1621489	8	4.93865	3.84775	2.79834	merged_peak_643
TGGT1_chrII	1674216	1674865	650	1674688	24	8.93571	3.83389	6.29174	merged_peak_644
TGGT1_chrII	1687390	1687711	322	1687644	8	4.38214	3.48675	2.35296	merged_peak_645
TGGT1_chrII	1723100	1723712	613	1723168	11	5.61459	3.84961	3.38134	merged_peak_646
TGGT1_chrII	1748194	1748743	550	1748525	12	6.08729	3.98211	3.77358	merged_peak_647
TGGT1_chrII	1794018	1794161	144	1794133	9	5.8177	4.27528	3.53818	merged_peak_648
TGGT1_chrII	1802864	1803068	205	1802987	7	3.87515	3.26904	1.96064	merged_peak_649
TGGT1_chrII	1814796	1815443	648	1814983	11	7.08189	4.74759	4.6406	merged_peak_650
TGGT1_chrII	1876427	1876592	166	1876483	26	15.9467	6.52868	12.8566	merged_peak_651
TGGT1_chrII	1877966	1878376	411	1878080	11	3.83612	2.82832	1.92993	merged_peak_652
TGGT1_chrII	1979901	1981249	1349	1980925	12	6.62697	4.2998	4.25093	merged_peak_653
TGGT1_chrII	2010940	2011239	300	2011068	14	5.22026	3.25761	3.04133	merged_peak_654
TGGT1_chrII	2014953	2015416	464	2015297	19	8.89645	4.42067	6.25555	merged_peak_655
TGGT1_chrII	2051628	2052124	497	2052050	12	6.14383	4.01507	3.82521	merged_peak_656
TGGT1_chrII	2070580	2071968	1389	2071630	31	13.9948	4.90737	11.0045	merged_peak_657
TGGT1_chrII	2077859	2077992	134	2077879	10	4.26298	3.17405	2.25282	merged_peak_658
TGGT1_chrII	2078739	2078872	134	2078864	9	4.02134	3.14051	2.08035	merged_peak_659
TGGT1_chrII	2105663	2106325	663	2105841	10	4.7803	3.48388	2.68809	merged_peak_660
TGGT1_chrII	2135207	2135924	718	2135752	12	5.8955	3.87089	3.60645	merged_peak_661
TGGT1_chrII	2170984	2171135	152	2171035	11	7.12248	4.77289	4.6763	merged_peak_662
TGGT1_chrII	2187329	2187600	272	2187534	7	4.10402	3.42023	2.11734	merged_peak_663
TGGT1_chrII	2213137	2213531	395	2213441	10	6.4478	4.51968	4.09349	merged_peak_664
TGGT1_chrIII	13491	13687	197	13683	8	3.80443	3.11483	1.90363	merged_peak_665
TGGT1_chrIII	36915	37285	371	37185	9	5.31906	3.95632	3.12637	merged_peak_666
TGGT1_chrIII	80644	81547	904	81283	20	9.9131	4.75436	7.18211	merged_peak_667
TGGT1_chrIII	81873	82451	579	82143	16	6.73374	3.77996	4.32847	merged_peak_668
TGGT1_chrIII	109992	110270	279	110202	11	6.31241	4.27198	3.97467	merged_peak_669
TGGT1_chrIII	111245	111537	293	111251	8	3.87308	3.15878	1.96064	merged_peak_670
TGGT1_chrIII	155839	156047	209	155944	9	5.8177	4.27528	3.53818	merged_peak_671
TGGT1_chrIII	172375	172827	453	172438	11	5.02812	3.50324	2.87574	merged_peak_672
TGGT1_chrIII	197996	198508	513	198469	18	6.77055	3.56593	4.358	merged_peak_673
TGGT1_chrIII	198837	199035	199	198947	19	7.31373	3.69781	4.84676	merged_peak_674
TGGT1_chrIII	219384	219517	134	219437	13	6.73336	4.20219	4.32847	merged_peak_675
TGGT1_chrIII	227894	228399	506	228022	8	4.58508	3.61824	2.52452	merged_peak_676
TGGT1_chrIII	239494	239902	409	239647	7	4.10402	3.42023	2.11734	merged_peak_677
TGGT1_chrIII	254744	255354	611	255241	12	6.62697	4.2998	4.25093	merged_peak_678
TGGT1_chrIII	269730	270832	1103	270336	18	9.77271	5.0169	7.05275	merged_peak_679
TGGT1_chrIII	312047	312512	466	312461	8	4.93865	3.84775	2.79834	merged_peak_680
TGGT1_chrIII	323722	324042	321	323755	10	5.93426	4.19623	3.63948	merged_peak_681
TGGT1_chrIII	335324	335521	198	335329	7	3.21611	2.83447	1.47127	merged_peak_682
TGGT1_chrIII	350101	350678	578	350432	19	9.23615	4.58358	6.571	merged_peak_683
TGGT1_chrIII	355450	356462	1013	355773	26	12.6333	5.05467	9.71624	merged_peak_684
TGGT1_chrIII	362665	363315	651	363124	33	16.1559	5.42594	13.0595	merged_peak_685
TGGT1_chrIII	363666	363964	299	363946	16	4.28137	2.65062	2.26837	merged_peak_686
TGGT1_chrIII	387256	387974	719	387676	22	10.5821	4.75954	7.80747	merged_peak_687
TGGT1_chrIII	388422	388748	327	388529	13	4.311	2.89711	2.29316	merged_peak_688
TGGT1_chrIII	399262	399725	464	399372	9	4.86048	3.66488	2.75771	merged_peak_689
TGGT1_chrIII	410432	410892	461	410529	12	7.63506	4.909	5.1377	merged_peak_690
TGGT1_chrIII	417846	417979	134	417973	12	4.1063	2.88197	2.11939	merged_peak_691
TGGT1_chrIII	449330	449684	355	449418	6	3.31868	2.9927	1.50591	merged_peak_692
TGGT1_chrIII	471621	471756	136	471726	9	5.25397	3.91481	3.06988	merged_peak_693
TGGT1_chrIII	524248	524707	460	524503	11	5.45215	3.75281	3.2418	merged_peak_694
TGGT1_chrIII	549586	550072	487	549987	11	6.66035	4.48598	4.28008	merged_peak_695
TGGT1_chrIII	577299	577738	440	577650	10	4.73182	3.45456	2.64761	merged_peak_696
TGGT1_chrIII	581229	581362	134	581299	12	6.14383	4.01507	3.82521	merged_peak_697
TGGT1_chrIII	594594	594928	335	594643	10	3.73265	2.86399	1.84622	merged_peak_698
TGGT1_chrIII	617354	617688	335	617432	10	4.24232	3.16183	2.23572	merged_peak_699
TGGT1_chrIII	641246	641663	418	641581	16	11.591	6.4521	8.74349	merged_peak_700
TGGT1_chrIII	658877	659282	406	659233	12	5.86885	3.85551	3.58292	merged_peak_701
TGGT1_chrIII	659757	660051	295	660012	10	4.3684	3.23663	2.34085	merged_peak_702
TGGT1_chrIII	668329	668587	259	668364	8	4.93865	3.84775	2.79834	merged_peak_703
TGGT1_chrIII	773308	773526	219	773347	8	4.70789	3.69792	2.62684	merged_peak_704
TGGT1_chrIII	804021	804154	134	804075	13	5.48753	3.51036	3.27166	merged_peak_705
TGGT1_chrIII	807312	807445	134	807393	13	6.53114	4.08711	4.16735	merged_peak_706
TGGT1_chrIII	886188	886512	325	886208	10	5.0341	3.63829	2.88065	merged_peak_707
TGGT1_chrIII	887122	887469	348	887145	9	4.24438	3.27847	2.23696	merged_peak_708
TGGT1_chrIII	923303	923436	134	923339	16	6.8028	3.81405	4.38748	merged_peak_709
TGGT1_chrIII	923794	924258	465	924012	22	11.4895	5.17575	8.65006	merged_peak_710
TGGT1_chrIII	932138	932274	137	932212	15	6.30329	3.68953	3.96674	merged_peak_711
TGGT1_chrIII	940175	940320	146	940215	18	5.21812	2.90183	3.03952	merged_peak_712
TGGT1_chrIII	940850	941231	382	941108	34	16.6229	5.45715	13.5003	merged_peak_713
TGGT1_chrIII	955808	956484	677	955934	15	7.16642	4.13693	4.71595	merged_peak_714
TGGT1_chrIII	961955	962743	789	962443	16	8.24293	4.55325	5.67132	merged_peak_715
TGGT1_chrIII	979794	981086	1293	980045	24	9.79916	4.16792	7.07717	merged_peak_716
TGGT1_chrIII	1000907	1001225	319	1001138	11	6.02386	4.09612	3.71891	merged_peak_717
TGGT1_chrIII	1005938	1006086	149	1006005	14	9.25252	5.49732	6.58587	merged_peak_718
TGGT1_chrIII	1021073	1021259	187	1021179	16	11.1147	6.1697	8.29714	merged_peak_719
TGGT1_chrIII	1030067	1030321	255	1030266	9	5.81492	4.2735	3.53818	merged_peak_720
TGGT1_chrIII	1056114	1056247	134	1056164	8	4.64583	3.65764	2.57526	merged_peak_721
TGGT1_chrIII	1057875	1058241	367	1058214	10	5.73469	4.07136	3.48719	merged_peak_722
TGGT1_chrIII	1068648	1068848	201	1068649	7	3.02008	2.70599	1.3157	merged_peak_723
TGGT1_chrIII	1079094	1079316	223	1079132	16	4.45284	2.72462	2.41299	merged_peak_724
TGGT1_chrIII	1081396	1082420	1025	1081883	20	6.94392	3.43958	4.51701	merged_peak_725
TGGT1_chrIII	1155479	1156317	839	1156198	15	8.21757	4.70782	5.64859	merged_peak_726
TGGT1_chrIII	1174585	1174930	346	1174678	11	5.5055	3.78453	3.28787	merged_peak_727
TGGT1_chrIII	1176083	1176307	225	1176179	10	4.38993	3.24944	2.3592	merged_peak_728
TGGT1_chrIII	1185238	1185559	322	1185370	11	6.27926	4.2517	3.94495	merged_peak_729
TGGT1_chrIII	1201009	1201327	319	1201050	11	3.95229	2.89226	2.02499	merged_peak_730
TGGT1_chrIII	1202512	1203015	504	1202888	14	5.49324	3.39597	3.27669	merged_peak_731
TGGT1_chrIII	1208634	1209005	372	1208874	12	5.12282	3.43262	2.9573	merged_peak_732
TGGT1_chrIII	1224451	1224851	401	1224581	8	4.04057	3.26631	2.09762	merged_peak_733
TGGT1_chrIII	1243944	1244763	820	1244237	13	5.46567	3.4986	3.25273	merged_peak_734
TGGT1_chrIII	1245253	1246168	916	1245763	15	6.75205	3.91965	4.34194	merged_peak_735
TGGT1_chrIII	1272833	1274180	1348	1273396	20	11.0307	5.30116	8.21784	merged_peak_736
TGGT1_chrIII	1331003	1331136	134	1331117	8	4.93865	3.84775	2.79834	merged_peak_737
TGGT1_chrIII	1344780	1345314	535	1344919	7	4.10402	3.42023	2.11734	merged_peak_738
TGGT1_chrIII	1360075	1360417	343	1360171	8	4.67669	3.67767	2.60112	merged_peak_739
TGGT1_chrIII	1376880	1377621	742	1377332	14	8.8203	5.23999	6.18599	merged_peak_740
TGGT1_chrIII	1394804	1395025	222	1395008	8	3.20411	2.7344	1.46109	merged_peak_741
TGGT1_chrIII	1399850	1400077	228	1400000	11	5.17207	3.58744	2.99945	merged_peak_742
TGGT1_chrIII	1408445	1408794	350	1408663	11	4.91255	3.43603	2.79834	merged_peak_743
TGGT1_chrIII	1415164	1415453	290	1415407	12	5.03655	3.38471	2.88184	merged_peak_744
TGGT1_chrIII	1418349	1418973	625	1418889	12	5.86885	3.85551	3.58292	merged_peak_745
TGGT1_chrIII	1428244	1429303	1060	1428912	17	7.88429	4.21585	5.34625	merged_peak_746
TGGT1_chrIII	1527009	1527295	287	1527257	7	4.10402	3.42023	2.11734	merged_peak_747
TGGT1_chrIII	1545019	1545232	214	1545102	7	3.87515	3.26904	1.96064	merged_peak_748
TGGT1_chrIII	1609587	1610013	427	1609840	30	24.3921	9.77671	21.0234	merged_peak_749
TGGT1_chrIII	1688223	1688548	326	1688261	11	6.88479	4.62499	4.46241	merged_peak_750
TGGT1_chrIII	1689766	1690083	318	1689856	11	6.69689	4.50857	4.31276	merged_peak_751
TGGT1_chrIII	1701664	1701797	134	1701708	9	3.9577	3.10135	2.02891	merged_peak_752
TGGT1_chrIII	1702241	1702918	678	1702483	18	11.3154	5.844	8.4857	merged_peak_753
TGGT1_chrIII	1723324	1723594	271	1723518	11	5.22138	3.61642	3.04189	merged_peak_754
TGGT1_chrIII	1737780	1738621	842	1738561	13	7.26708	4.5106	4.80525	merged_peak_755
TGGT1_chrIII	1770297	1770508	212	1770416	8	4.93865	3.84775	2.79834	merged_peak_756
TGGT1_chrIII	1781623	1781877	255	1781725	9	5.8177	4.27528	3.53818	merged_peak_757
TGGT1_chrIII	1833024	1833292	269	1833278	9	3.64098	2.90799	1.77041	merged_peak_758
TGGT1_chrIII	1841630	1841763	134	1841666	11	3.28871	2.53239	1.50591	merged_peak_759
TGGT1_chrIII	1842019	1842447	429	1842158	21	9.99844	4.64272	7.26265	merged_peak_760
TGGT1_chrIII	1852569	1852984	416	1852713	17	6.82815	3.70431	4.4102	merged_peak_761
TGGT1_chrIII	1854659	1855477	819	1855409	16	4.95641	2.94607	2.81302	merged_peak_762
TGGT1_chrIII	1859358	1859681	324	1859405	18	5.64367	3.07822	3.40657	merged_peak_763
TGGT1_chrIII	1862982	1863487	506	1863355	19	7.81715	3.92126	5.28591	merged_peak_764
TGGT1_chrIII	1883706	1884473	768	1884436	15	6.70271	3.89408	4.31787	merged_peak_765
TGGT1_chrIII	1885175	1885761	587	1885485	14	5.85127	3.58064	3.56801	merged_peak_766
TGGT1_chrIII	1937212	1937416	205	1937247	7	4.10402	3.42023	2.11734	merged_peak_767
TGGT1_chrIII	1974427	1974636	210	1974509	8	4.01599	3.25051	2.0765	merged_peak_768
TGGT1_chrIII	1982313	1982618	306	1982369	10	5.00783	3.62223	2.85751	merged_peak_769
TGGT1_chrIII	1995363	1996811	1449	1996358	17	9.54463	5.07614	6.85431	merged_peak_770
TGGT1_chrIII	2007432	2007837	406	2007542	11	5.75567	3.93417	3.50595	merged_peak_771
TGGT1_chrIII	2025890	2027059	1170	2026937	17	10.1447	5.40281	7.39996	merged_peak_772
TGGT1_chrIII	2093988	2094298	311	2094016	10	5.67059	4.03137	3.43019	merged_peak_773
TGGT1_chrIII	2105298	2105993	696	2105571	10	6.73713	4.70281	4.32847	merged_peak_774
TGGT1_chrIII	2186286	2186419	134	2186312	11	7.46255	4.98546	4.97959	merged_peak_775
TGGT1_chrIII	2187214	2187395	182	2187318	11	7.37487	4.93056	4.90109	merged_peak_776
TGGT1_chrIII	2196854	2196987	134	2196869	9	5.28635	3.93546	3.09779	merged_peak_777
TGGT1_chrIII	2207703	2208237	535	2207927	19	13.4731	6.82687	10.5054	merged_peak_778
TGGT1_chrIII	2216560	2216893	334	2216682	9	5.73938	4.22511	3.49078	merged_peak_779
TGGT1_chrIII	2231662	2231990	329	2231831	13	7.72265	4.77881	5.19985	merged_peak_780
TGGT1_chrIII	2258702	2259283	582	2259115	22	12.877	5.84558	9.94727	merged_peak_781
TGGT1_chrIII	2277453	2277645	193	2277519	7	4.10402	3.42023	2.11734	merged_peak_782
TGGT1_chrIII	2300176	2300826	651	2300512	17	7.83139	4.18955	5.29903	merged_peak_783
TGGT1_chrIII	2351287	2351473	187	2351344	9	4.33864	3.33712	2.31638	merged_peak_784
TGGT1_chrIII	2357730	2357965	236	2357843	46	45.5024	15.3414	41.7657	merged_peak_785
TGGT1_chrIV	9	533	525	82	12	8.52971	5.46173	5.93478	merged_peak_786
TGGT1_chrIV	153894	154602	709	154329	28	15.7084	6.03463	12.6273	merged_peak_787
TGGT1_chrIV	196798	197011	214	196830	6	3.24193	2.94093	1.49048	merged_peak_788
TGGT1_chrIV	229609	230170	562	230068	10	6.73713	4.70281	4.32847	merged_peak_789
TGGT1_chrIV	257847	258847	1001	258454	16	7.06473	3.9445	4.62526	merged_peak_790
TGGT1_chrIV	284582	284715	134	284619	8	4.93865	3.84775	2.79834	merged_peak_791
TGGT1_chrIV	292066	292322	257	292084	7	4.10402	3.42023	2.11734	merged_peak_792
TGGT1_chrIV	325161	325365	205	325281	15	11.8381	6.84045	8.96411	merged_peak_793
TGGT1_chrIV	357014	357157	144	357093	10	4.02395	3.03331	2.0827	merged_peak_794
TGGT1_chrIV	362674	362852	179	362723	14	5.63694	3.46965	3.40109	merged_peak_795
TGGT1_chrIV	374528	375228	701	374940	25	16.3915	6.96379	13.2867	merged_peak_796
TGGT1_chrIV	389751	390257	507	390058	10	4.4116	3.26235	2.37692	merged_peak_797
TGGT1_chrIV	422238	422759	522	422359	11	5.72702	3.91696	3.48021	merged_peak_798
TGGT1_chrIV	435071	435411	341	435101	10	4.04316	3.04456	2.09812	merged_peak_799
TGGT1_chrIV	440202	440918	717	440795	15	6.72731	3.90682	4.32847	merged_peak_800
TGGT1_chrIV	454502	455210	709	454890	17	7.23459	3.89779	4.77674	merged_peak_801
TGGT1_chrIV	460540	461733	1194	461330	26	10.1028	4.06541	7.36119	merged_peak_802
TGGT1_chrIV	465919	466596	678	466200	32	15.9798	5.50165	12.8889	merged_peak_803
TGGT1_chrIV	493881	494832	952	494347	40	24.0826	7.23972	20.7193	merged_peak_804
TGGT1_chrIV	520895	521242	348	520976	10	4.16107	3.11385	2.16572	merged_peak_805
TGGT1_chrIV	566982	567140	159	567027	10	6.25602	4.39859	3.92418	merged_peak_806
TGGT1_chrIV	601415	601588	174	601524	6	3.31868	2.9927	1.50591	merged_peak_807
TGGT1_chrIV	611173	611872	700	611283	13	9.38062	5.78417	6.70417	merged_peak_808
TGGT1_chrIV	635551	635899	349	635795	15	9.37059	5.36337	6.69486	merged_peak_809
TGGT1_chrIV	636479	636652	174	636596	11	5.07545	3.53087	2.91642	merged_peak_810
TGGT1_chrIV	641205	641563	359	641252	18	12.1022	6.28432	9.21515	merged_peak_811
TGGT1_chrIV	659932	661020	1089	660578	18	9.57097	4.91261	6.87905	merged_peak_812
TGGT1_chrIV	688140	689222	1083	688614	38	25.4454	8.18399	22.0541	merged_peak_813
TGGT1_chrIV	694076	694309	234	694114	10	5.36657	3.84266	3.16675	merged_peak_814
TGGT1_chrIV	702765	702991	227	702870	9	5.8177	4.27528	3.53818	merged_peak_815
TGGT1_chrIV	703294	703444	151	703423	7	4.10402	3.42023	2.11734	merged_peak_816
TGGT1_chrIV	757004	757722	719	757445	24	16.7468	7.38509	13.6209	merged_peak_817
TGGT1_chrIV	767148	767897	750	767621	17	9.54463	5.07614	6.85431	merged_peak_818
TGGT1_chrIV	780094	780307	214	780216	8	4.93865	3.84775	2.79834	merged_peak_819
TGGT1_chrIV	855470	856552	1083	855650	36	16.0271	5.00555	12.9339	merged_peak_820
TGGT1_chrIV	874870	875180	311	875117	7	3.5227	3.03628	1.67222	merged_peak_821
TGGT1_chrIV	948586	949006	421	948804	19	9.1782	4.5556	6.51695	merged_peak_822
TGGT1_chrIV	951434	951864	431	951762	19	7.31373	3.69781	4.84676	merged_peak_823
TGGT1_chrIV	961387	961990	604	961597	13	4.26353	2.87321	2.25328	merged_peak_824
TGGT1_chrIV	981476	981715	240	981601	83	88.9914	21.5694	84.5242	merged_peak_825
TGGT1_chrIV	1051045	1051381	337	1051107	14	9.29779	5.52446	6.62734	merged_peak_826
TGGT1_chrIV	1072770	1073093	324	1072948	115	132.257	27.1688	126.974	merged_peak_827
TGGT1_chrIV	1110089	1110737	649	1110607	25	10.4698	4.31535	7.70449	merged_peak_828
TGGT1_chrIV	1114866	1115485	620	1115296	25	10.8731	4.47458	8.07055	merged_peak_829
TGGT1_chrIV	1115742	1115979	238	1115933	15	5.26611	3.17877	3.0805	merged_peak_830
TGGT1_chrIV	1133556	1133783	228	1133680	14	6.51584	3.93288	4.15356	merged_peak_831
TGGT1_chrIV	1134181	1134521	341	1134390	13	5.66683	3.60732	3.42758	merged_peak_832
TGGT1_chrIV	1202652	1203236	585	1202697	12	7.92836	5.08926	5.38662	merged_peak_833
TGGT1_chrIV	1218007	1218385	379	1218032	10	5.73469	4.07136	3.48719	merged_peak_834
TGGT1_chrIV	1242613	1243024	412	1242677	8	4.58508	3.61824	2.52452	merged_peak_835
TGGT1_chrIV	1261163	1261593	431	1261271	8	4.16695	3.34772	2.17037	merged_peak_836
TGGT1_chrIV	1279497	1279906	410	1279731	7	4.04324	3.38009	2.09812	merged_peak_837
TGGT1_chrIV	1286235	1286642	408	1286441	8	4.24569	3.39854	2.23696	merged_peak_838
TGGT1_chrIV	1317277	1317509	233	1317407	11	4.86739	3.40987	2.76382	merged_peak_839
TGGT1_chrIV	1329712	1329976	265	1329849	36	33.1815	12.5152	29.6485	merged_peak_840
TGGT1_chrIV	1345406	1346944	1539	1345772	34	18.6902	6.22444	15.494	merged_peak_841
TGGT1_chrIV	1373260	1374155	896	1373780	20	15.9022	7.97024	12.814	merged_peak_842
TGGT1_chrIV	1419803	1420115	313	1420039	8	3.91987	3.18878	1.99825	merged_peak_843
TGGT1_chrIV	1433825	1433958	134	1433925	8	4.90246	3.82425	2.79386	merged_peak_844
TGGT1_chrIV	1457639	1458035	397	1457911	19	7.88627	3.95241	5.34736	merged_peak_845
TGGT1_chrIV	1458447	1459032	586	1458698	31	17.6532	6.32386	14.4869	merged_peak_846
TGGT1_chrIV	1467024	1467497	474	1467075	8	4.5256	3.57967	2.47378	merged_peak_847
TGGT1_chrIV	1484682	1485177	496	1484933	18	10.4971	5.39895	7.73016	merged_peak_848
TGGT1_chrIV	1509219	1509508	290	1509493	12	3.65281	2.64615	1.77952	merged_peak_849
TGGT1_chrIV	1511165	1511979	815	1511638	18	7.25446	3.78486	4.79395	merged_peak_850
TGGT1_chrIV	1555349	1556150	802	1555905	28	14.4406	5.49805	11.4196	merged_peak_851
TGGT1_chrIV	1572266	1572443	178	1572318	11	7.5071	5.01337	5.02012	merged_peak_852
TGGT1_chrIV	1585552	1585685	134	1585625	12	4.20532	2.93427	2.20307	merged_peak_853
TGGT1_chrIV	1586678	1586912	235	1586843	20	9.67546	4.6417	6.97476	merged_peak_854
TGGT1_chrIV	1625216	1625554	339	1625437	8	3.94358	3.20399	2.01757	merged_peak_855
TGGT1_chrIV	1625864	1626006	143	1625912	10	5.42528	3.87898	3.21785	merged_peak_856
TGGT1_chrIV	1665512	1665742	231	1665609	9	5.22191	3.89438	3.04189	merged_peak_857
TGGT1_chrIV	1693224	1693466	243	1693346	25	23.8686	11.1157	20.5101	merged_peak_858
TGGT1_chrIV	1763092	1763615	524	1763519	9	5.8177	4.27528	3.53818	merged_peak_859
TGGT1_chrIV	1802478	1802879	402	1802551	9	5.8177	4.27528	3.53818	merged_peak_860
TGGT1_chrIV	1814095	1814253	159	1814141	11	5.42577	3.73715	3.21785	merged_peak_861
TGGT1_chrIV	1818750	1819057	308	1819014	11	5.05171	3.517	2.89612	merged_peak_862
TGGT1_chrIV	1821045	1821385	341	1821057	11	5.67038	3.88299	3.43019	merged_peak_863
TGGT1_chrIV	1864104	1864237	134	1864161	8	4.93865	3.84775	2.79834	merged_peak_864
TGGT1_chrIV	1872675	1872808	134	1872771	8	4.93865	3.84775	2.79834	merged_peak_865
TGGT1_chrIV	1885071	1885376	306	1885086	6	3.31868	2.9927	1.50591	merged_peak_866
TGGT1_chrIV	1892120	1892270	151	1892239	10	6.73713	4.70281	4.32847	merged_peak_867
TGGT1_chrIV	1893405	1893538	134	1893496	7	4.10402	3.42023	2.11734	merged_peak_868
TGGT1_chrIV	1899652	1899785	134	1899659	9	5.8177	4.27528	3.53818	merged_peak_869
TGGT1_chrIV	1927722	1928260	539	1928141	10	5.73469	4.07136	3.48719	merged_peak_870
TGGT1_chrIV	1964649	1964782	134	1964695	10	6.73713	4.70281	4.32847	merged_peak_871
TGGT1_chrIV	1994908	1995094	187	1995041	10	5.83308	4.13285	3.55171	merged_peak_872
TGGT1_chrIV	1995782	1995943	162	1995908	8	4.27245	3.41582	2.26031	merged_peak_873
TGGT1_chrIV	2018367	2019317	951	2019056	14	7.35817	4.39625	4.88641	merged_peak_874
TGGT1_chrIV	2048256	2048709	454	2048590	8	4.93865	3.84775	2.79834	merged_peak_875
TGGT1_chrIV	2085674	2086248	575	2086128	28	16.772	6.50633	13.645	merged_peak_876
TGGT1_chrIV	2115486	2115883	398	2115750	11	5.93233	4.04068	3.63822	merged_peak_877
TGGT1_chrIV	2122990	2123123	134	2123080	7	3.95778	3.32364	2.02891	merged_peak_878
TGGT1_chrIV	2141284	2141439	156	2141370	13	7.68596	4.75705	5.17378	merged_peak_879
TGGT1_chrIV	2166659	2167031	373	2166685	9	5.38548	3.99872	3.18327	merged_peak_880
TGGT1_chrIV	2180160	2180305	146	2180195	10	4.75597	3.46916	2.66776	merged_peak_881
TGGT1_chrIV	2186884	2187039	156	2186947	10	5.1142	3.68732	2.94949	merged_peak_882
TGGT1_chrIV	2219964	2220183	220	2220078	52	53.8351	17.2999	49.9885	merged_peak_883
TGGT1_chrIV	2236925	2237359	435	2237018	58	46.0496	11.6906	42.3072	merged_peak_884
TGGT1_chrIV	2240442	2240668	227	2240549	15	5.87451	3.47479	3.58748	merged_peak_885
TGGT1_chrIV	2317877	2318545	669	2318108	10	6.73713	4.70281	4.32847	merged_peak_886
TGGT1_chrIV	2339698	2340507	810	2339945	28	14.0427	5.33539	11.0503	merged_peak_887
TGGT1_chrIV	2365378	2365963	586	2365683	12	7.2473	4.67256	4.78774	merged_peak_888
TGGT1_chrIV	2438106	2438342	237	2438219	7	4.10402	3.42023	2.11734	merged_peak_889
TGGT1_chrIV	2479585	2480143	559	2479952	9	4.46087	3.41344	2.41979	merged_peak_890
TGGT1_chrIV	2480409	2480542	134	2480479	10	5.19625	3.73768	3.01993	merged_peak_891
TGGT1_chrIV	2482019	2482528	510	2482505	9	4.66746	3.54308	2.59398	merged_peak_892
TGGT1_chrIV	2500822	2501140	319	2500914	27	17.6211	7.11635	14.4555	merged_peak_893
TGGT1_chrIV	2512839	2512972	134	2512956	12	5.34777	3.55852	3.15062	merged_peak_894
TGGT1_chrIV	2517216	2517902	687	2517825	12	5.8955	3.87089	3.60645	merged_peak_895
TGGT1_chrIV	2518266	2518399	134	2518360	10	4.7803	3.48388	2.68809	merged_peak_896
TGGT1_chrIX	3542	3743	202	3631	10	5.30885	3.80702	3.11766	merged_peak_897
TGGT1_chrIX	25127	25968	842	25547	29	18.0777	6.89655	14.8983	merged_peak_898
TGGT1_chrIX	32843	33348	506	33133	14	7.67649	4.57596	5.17378	merged_peak_899
TGGT1_chrIX	38454	38676	223	38612	11	6.11766	4.15311	3.8012	merged_peak_900
TGGT1_chrIX	48351	49593	1243	48604	16	7.28985	4.05805	4.82516	merged_peak_901
TGGT1_chrIX	57022	57303	282	57127	11	5.96259	4.05899	3.66445	merged_peak_902
TGGT1_chrIX	63823	64241	419	64142	11	6.05487	4.11494	3.7453	merged_peak_903
TGGT1_chrIX	85459	85751	293	85486	12	5.03655	3.38471	2.88184	merged_peak_904
TGGT1_chrIX	116774	118023	1250	117034	15	7.4162	4.27008	4.93834	merged_peak_905
TGGT1_chrIX	138009	138142	134	138023	8	4.49632	3.56069	2.44982	merged_peak_906
TGGT1_chrIX	138479	139053	575	138582	9	5.31906	3.95632	3.12637	merged_peak_907
TGGT1_chrIX	172270	172924	655	172570	13	8.74737	5.39582	6.11962	merged_peak_908
TGGT1_chrIX	178737	179110	374	178861	8	4.93865	3.84775	2.79834	merged_peak_909
TGGT1_chrIX	217206	217573	368	217323	8	4.93865	3.84775	2.79834	merged_peak_910
TGGT1_chrIX	229334	229561	228	229437	7	3.74331	3.18193	1.85333	merged_peak_911
TGGT1_chrIX	242358	243610	1253	243102	15	8.56272	4.90106	5.96452	merged_peak_912
TGGT1_chrIX	279921	280095	175	280044	9	5.8177	4.27528	3.53818	merged_peak_913
TGGT1_chrIX	294441	294874	434	294609	17	9.76263	5.19391	7.04343	merged_peak_914
TGGT1_chrIX	304585	305329	745	305027	15	8.74424	5.00375	6.11732	merged_peak_915
TGGT1_chrIX	312088	312387	300	312346	8	4.93865	3.84775	2.79834	merged_peak_916
TGGT1_chrIX	344890	345113	224	344957	7	4.10402	3.42023	2.11734	merged_peak_917
TGGT1_chrIX	367716	367953	238	367746	6	3.21754	2.92447	1.47144	merged_peak_918
TGGT1_chrIX	381587	382952	1366	382501	31	15.545	5.48189	12.4687	merged_peak_919
TGGT1_chrIX	430148	430471	324	430166	6	3.31868	2.9927	1.50591	merged_peak_920
TGGT1_chrIX	443693	443986	294	443721	6	3.2666	2.95758	1.50591	merged_peak_921
TGGT1_chrIX	461065	461372	308	461288	13	6.47507	4.05539	4.11696	merged_peak_922
TGGT1_chrIX	489696	490340	645	490219	12	6.23015	4.06555	3.90218	merged_peak_923
TGGT1_chrIX	501145	501373	229	501266	15	8.49184	4.86115	5.90026	merged_peak_924
TGGT1_chrIX	509286	509658	373	509594	12	5.05793	3.39656	2.90162	merged_peak_925
TGGT1_chrIX	509951	510219	269	510166	11	4.50601	3.20256	2.45793	merged_peak_926
TGGT1_chrIX	515418	516754	1337	515712	17	9.3001	4.94533	6.62948	merged_peak_927
TGGT1_chrIX	593409	593660	252	593423	9	3.21115	2.64985	1.46739	merged_peak_928
TGGT1_chrIX	594403	594648	246	594534	10	3.83848	2.92522	1.93169	merged_peak_929
TGGT1_chrIX	596264	596397	134	596328	15	6.51043	3.79507	4.14851	merged_peak_930
TGGT1_chrIX	608776	610207	1432	609203	15	6.17027	3.62237	3.84937	merged_peak_931
TGGT1_chrIX	633986	634979	994	634393	32	17.6075	6.13178	14.4425	merged_peak_932
TGGT1_chrIX	653300	653659	360	653386	7	4.10402	3.42023	2.11734	merged_peak_933
TGGT1_chrIX	685856	686093	238	685872	6	3.31868	2.9927	1.50591	merged_peak_934
TGGT1_chrIX	700096	700348	253	700146	8	4.55518	3.59885	2.49953	merged_peak_935
TGGT1_chrIX	707847	708089	243	707961	15	5.14408	3.12061	2.97568	merged_peak_936
TGGT1_chrIX	708384	709199	816	708444	17	6.3135	3.4654	3.97561	merged_peak_937
TGGT1_chrIX	716810	717584	775	717099	24	13.9271	5.96773	10.9404	merged_peak_938
TGGT1_chrIX	725718	726218	501	726088	10	4.70785	3.44008	2.62684	merged_peak_939
TGGT1_chrIX	733666	733926	261	733787	18	7.76261	4.02099	5.23627	merged_peak_940
TGGT1_chrIX	743726	744518	793	744153	24	9.01947	3.86566	6.36935	merged_peak_941
TGGT1_chrIX	788041	788989	949	788599	17	11.658	6.25869	8.80577	merged_peak_942
TGGT1_chrIX	817775	818417	643	818049	18	8.6529	4.45007	6.04791	merged_peak_943
TGGT1_chrIX	836283	836817	535	836379	12	8.33606	5.34144	5.75746	merged_peak_944
TGGT1_chrIX	854675	855146	472	854816	9	5.06627	3.79535	2.90813	merged_peak_945
TGGT1_chrIX	885744	886423	680	886304	15	6.75205	3.91965	4.34194	merged_peak_946
TGGT1_chrIX	889385	889578	194	889460	27	17.7215	7.16516	14.5531	merged_peak_947
TGGT1_chrIX	898433	898820	388	898728	13	6.58796	4.11934	4.21795	merged_peak_948
TGGT1_chrIX	917418	917629	212	917529	10	5.28035	3.78944	3.09259	merged_peak_949
TGGT1_chrIX	945128	946012	885	945807	27	13.5096	5.26831	10.5391	merged_peak_950
TGGT1_chrIX	972385	972597	213	972491	21	18.8169	9.40562	15.6045	merged_peak_951
TGGT1_chrIX	986998	987219	222	987176	6	3.31868	2.9927	1.50591	merged_peak_952
TGGT1_chrIX	1012681	1013052	372	1012973	8	4.49632	3.56069	2.44982	merged_peak_953
TGGT1_chrIX	1026278	1026924	647	1026617	15	7.38781	4.25487	4.91278	merged_peak_954
TGGT1_chrIX	1037092	1037225	134	1037118	11	5.32212	3.67579	3.12845	merged_peak_955
TGGT1_chrIX	1057515	1057668	154	1057587	9	5.8177	4.27528	3.53818	merged_peak_956
TGGT1_chrIX	1102182	1102712	531	1102248	9	5.48772	4.06405	3.27166	merged_peak_957
TGGT1_chrIX	1129578	1130078	501	1130010	13	6.05128	3.81825	3.74284	merged_peak_958
TGGT1_chrIX	1135480	1136495	1016	1136023	22	7.32187	3.40811	4.8539	merged_peak_959
TGGT1_chrIX	1142418	1142696	279	1142526	22	9.1771	4.14968	6.51605	merged_peak_960
TGGT1_chrIX	1150890	1151827	938	1151313	25	12.8659	5.30677	9.93689	merged_peak_961
TGGT1_chrIX	1157431	1157708	278	1157440	9	4.41137	3.38249	2.37692	merged_peak_962
TGGT1_chrIX	1172098	1172771	674	1172429	7	4.10402	3.42023	2.11734	merged_peak_963
TGGT1_chrIX	1220716	1220908	193	1220779	8	4.86912	3.8026	2.76487	merged_peak_964
TGGT1_chrIX	1227222	1227383	162	1227290	8	4.93865	3.84775	2.79834	merged_peak_965
TGGT1_chrIX	1270645	1271743	1099	1270825	23	12.657	5.55144	9.73865	merged_peak_966
TGGT1_chrIX	1303768	1304229	462	1304067	10	6.14558	4.329	3.82668	merged_peak_967
TGGT1_chrIX	1319711	1321000	1290	1320141	16	8.0025	4.42616	5.45495	merged_peak_968
TGGT1_chrIX	1332086	1332624	539	1332525	10	5.83308	4.13285	3.55171	merged_peak_969
TGGT1_chrIX	1348751	1349046	296	1348990	9	5.8177	4.27528	3.53818	merged_peak_970
TGGT1_chrIX	1358777	1359424	648	1359255	10	5.33759	3.82476	3.14162	merged_peak_971
TGGT1_chrIX	1367100	1367565	466	1367339	10	5.30885	3.80702	3.11766	merged_peak_972
TGGT1_chrIX	1369019	1369341	323	1369081	7	3.17549	2.80781	1.43783	merged_peak_973
TGGT1_chrIX	1382906	1383039	134	1382977	9	5.62918	4.15455	3.39425	merged_peak_974
TGGT1_chrIX	1399800	1400097	298	1399884	8	4.93865	3.84775	2.79834	merged_peak_975
TGGT1_chrIX	1433570	1433890	321	1433795	13	4.91806	3.20851	2.79834	merged_peak_976
TGGT1_chrIX	1436521	1436713	193	1436551	13	4.26353	2.87321	2.25328	merged_peak_977
TGGT1_chrIX	1461753	1462178	426	1461844	18	9.06375	4.65458	6.41073	merged_peak_978
TGGT1_chrIX	1462744	1463226	483	1462977	21	11.537	5.37188	8.69395	merged_peak_979
TGGT1_chrIX	1475312	1475445	134	1475408	12	4.74992	3.22709	2.66253	merged_peak_980
TGGT1_chrIX	1475834	1476526	693	1476288	11	4.4264	3.1574	2.39038	merged_peak_981
TGGT1_chrIX	1525042	1525296	255	1525109	11	4.88989	3.4229	2.78301	merged_peak_982
TGGT1_chrIX	1551629	1551847	219	1551758	9	5.45328	4.04204	3.2422	merged_peak_983
TGGT1_chrIX	1568609	1568928	320	1568731	9	4.6943	3.55999	2.61555	merged_peak_984
TGGT1_chrIX	1611496	1612408	913	1612057	23	13.962	6.18397	10.9734	merged_peak_985
TGGT1_chrIX	1644222	1644456	235	1644390	9	4.7487	3.59428	2.6616	merged_peak_986
TGGT1_chrIX	1678559	1678692	134	1678597	8	4.86912	3.8026	2.76487	merged_peak_987
TGGT1_chrIX	1679554	1679863	310	1679813	7	3.84821	3.25124	1.9401	merged_peak_988
TGGT1_chrIX	1691978	1692169	192	1692037	7	4.10402	3.42023	2.11734	merged_peak_989
TGGT1_chrIX	1736617	1736826	210	1736716	24	22.5795	10.6882	19.2547	merged_peak_990
TGGT1_chrIX	1761193	1761944	752	1761587	13	7.00791	4.36001	4.57379	merged_peak_991
TGGT1_chrIX	1829409	1829793	385	1829632	9	5.06627	3.79535	2.90813	merged_peak_992
TGGT1_chrIX	1830112	1830292	181	1830172	10	5.90022	4.17489	3.61051	merged_peak_993
TGGT1_chrIX	1908265	1908518	254	1908436	9	5.06627	3.79535	2.90813	merged_peak_994
TGGT1_chrIX	1933440	1933614	175	1933538	10	6.60869	4.62146	4.23565	merged_peak_995
TGGT1_chrIX	1954697	1955791	1095	1955495	15	7.13945	4.12265	4.69168	merged_peak_996
TGGT1_chrIX	1980121	1980958	838	1980412	56	35.3523	8.31413	31.7773	merged_peak_997
TGGT1_chrIX	1999068	1999923	856	1999282	14	6.51584	3.93288	4.15356	merged_peak_998
TGGT1_chrIX	2067262	2067589	328	2067349	13	7.16813	4.45293	4.71707	merged_peak_999
TGGT1_chrIX	2101800	2102650	851	2102452	13	6.53114	4.08711	4.16735	merged_peak_1000
TGGT1_chrIX	2134377	2134834	458	2134578	8	4.93865	3.84775	2.79834	merged_peak_1001
TGGT1_chrIX	2221998	2222190	193	2222126	8	4.93865	3.84775	2.79834	merged_peak_1002
TGGT1_chrIX	2232512	2232896	385	2232820	9	5.8177	4.27528	3.53818	merged_peak_1003
TGGT1_chrIX	2239603	2240026	424	2239713	11	6.92345	4.649	4.49797	merged_peak_1004
TGGT1_chrIX	2250324	2250519	196	2250431	9	4.66746	3.54308	2.59398	merged_peak_1005
TGGT1_chrIX	2256524	2256768	245	2256615	15	9.1669	5.24556	6.50685	merged_peak_1006
TGGT1_chrIX	2281537	2281844	308	2281593	20	7.30619	3.58925	4.83934	merged_peak_1007
TGGT1_chrIX	2283516	2284485	970	2283681	20	6.83433	3.39487	4.41595	merged_peak_1008
TGGT1_chrIX	2293395	2294377	983	2294046	44	24.8227	6.83081	21.4477	merged_peak_1009
TGGT1_chrIX	2318509	2319028	520	2318978	9	5.8177	4.27528	3.53818	merged_peak_1010
TGGT1_chrIX	2333000	2333390	391	2333075	7	4.01443	3.36106	2.0759	merged_peak_1011
TGGT1_chrIX	2357357	2357515	159	2357438	8	4.06538	3.28228	2.11734	merged_peak_1012
TGGT1_chrIX	2366383	2366649	267	2366430	7	4.10187	3.4188	2.11734	merged_peak_1013
TGGT1_chrIX	2396326	2396806	481	2396649	13	9.70251	5.98291	6.99151	merged_peak_1014
TGGT1_chrIX	2416069	2416504	436	2416311	15	9.98493	5.72328	7.24983	merged_peak_1015
TGGT1_chrIX	2425283	2425416	134	2425341	8	4.93865	3.84775	2.79834	merged_peak_1016
TGGT1_chrIX	2436549	2436803	255	2436565	10	4.68405	3.42572	2.60724	merged_peak_1017
TGGT1_chrIX	2443461	2443955	495	2443720	10	4.4116	3.26235	2.37692	merged_peak_1018
TGGT1_chrIX	2453853	2455026	1174	2454549	30	16.7936	6.14251	13.666	merged_peak_1019
TGGT1_chrIX	2469618	2470567	950	2470489	30	10.3417	3.77625	7.58452	merged_peak_1020
TGGT1_chrIX	2471055	2471257	203	2471243	17	3.60265	2.31351	1.73826	merged_peak_1021
TGGT1_chrIX	2477263	2477812	550	2477527	17	9.03267	4.80384	6.38155	merged_peak_1022
TGGT1_chrIX	2484473	2485392	920	2484590	15	8.52716	4.88103	5.93306	merged_peak_1023
TGGT1_chrIX	2493447	2493638	192	2493515	9	5.62918	4.15455	3.39425	merged_peak_1024
TGGT1_chrIX	2520421	2521060	640	2520801	16	8.82685	4.86771	6.19215	merged_peak_1025
TGGT1_chrIX	2531985	2532538	554	2532507	13	4.82483	3.15999	2.72755	merged_peak_1026
TGGT1_chrIX	2538967	2539795	829	2539468	26	10.5859	4.24528	7.81117	merged_peak_1027
TGGT1_chrIX	2551996	2552315	320	2552252	9	4.5624	3.47705	2.50514	merged_peak_1028
TGGT1_chrIX	2573209	2573858	650	2573811	13	6.73336	4.20219	4.32847	merged_peak_1029
TGGT1_chrIX	2574308	2574474	167	2574393	12	5.97656	3.91779	3.67649	merged_peak_1030
TGGT1_chrIX	2610725	2611107	383	2610966	10	6.73713	4.70281	4.32847	merged_peak_1031
TGGT1_chrIX	2677910	2679038	1129	2678231	19	8.22036	4.10459	5.6512	merged_peak_1032
TGGT1_chrIX	2679329	2679861	533	2679749	15	5.39189	3.23913	3.18948	merged_peak_1033
TGGT1_chrIX	2755377	2755908	532	2755685	30	14.0491	5.05528	11.0556	merged_peak_1034
TGGT1_chrIX	2827580	2828000	421	2827670	10	6.29359	4.42229	3.95768	merged_peak_1035
TGGT1_chrIX	2966092	2966300	209	2966193	8	4.64583	3.65764	2.57526	merged_peak_1036
TGGT1_chrIX	3003024	3003311	288	3003037	7	4.10402	3.42023	2.11734	merged_peak_1037
TGGT1_chrIX	3024483	3024654	172	3024607	6	3.31868	2.9927	1.50591	merged_peak_1038
TGGT1_chrIX	3033604	3034411	808	3033988	22	16.397	7.70984	13.2867	merged_peak_1039
TGGT1_chrIX	3047089	3047659	571	3047340	23	8.39496	3.72648	5.81127	merged_peak_1040
TGGT1_chrIX	3062108	3062593	486	3062181	12	7.32214	4.71801	4.8539	merged_peak_1041
TGGT1_chrIX	3070959	3071214	256	3070968	6	3.31868	2.9927	1.50591	merged_peak_1042
TGGT1_chrIX	3098509	3099814	1306	3098735	37	18.3817	5.66454	15.194	merged_peak_1043
TGGT1_chrIX	3149735	3150574	840	3150138	28	15.2175	5.82353	12.1634	merged_peak_1044
TGGT1_chrIX	3165145	3165623	479	3165257	16	7.3155	4.07108	4.8481	merged_peak_1045
TGGT1_chrIX	3172982	3173350	369	3173156	15	7.19355	4.15132	4.73951	merged_peak_1046
TGGT1_chrIX	3186160	3186300	141	3186176	16	4.29428	2.65617	2.27922	merged_peak_1047
TGGT1_chrIX	3190376	3191334	959	3191007	44	22.0842	5.94766	18.7809	merged_peak_1048
TGGT1_chrIX	3196234	3196732	499	3196456	20	10.2865	4.93398	7.53253	merged_peak_1049
TGGT1_chrIX	3221669	3221916	248	3221714	7	4.10402	3.42023	2.11734	merged_peak_1050
TGGT1_chrIX	3232277	3233130	854	3232328	16	4.79112	2.87269	2.69799	merged_peak_1051
TGGT1_chrIX	3235220	3235672	453	3235602	20	7.48639	3.66479	5.00087	merged_peak_1052
TGGT1_chrIX	3242837	3243456	620	3243035	9	4.97642	3.73832	2.83072	merged_peak_1053
TGGT1_chrIX	3262200	3262823	624	3262602	7	4.10402	3.42023	2.11734	merged_peak_1054
TGGT1_chrIX	3267696	3268246	551	3267963	11	6.21381	4.21171	3.88799	merged_peak_1055
TGGT1_chrIX	3271415	3271657	243	3271604	7	3.11592	2.76874	1.39254	merged_peak_1056
TGGT1_chrIX	3280285	3280418	134	3280336	10	6.73713	4.70281	4.32847	merged_peak_1057
TGGT1_chrIX	3280900	3281256	357	3281177	10	6.73713	4.70281	4.32847	merged_peak_1058
TGGT1_chrIX	3314441	3314744	304	3314706	9	4.88906	3.68297	2.78269	merged_peak_1059
TGGT1_chrIX	3319540	3319895	356	3319702	12	5.97656	3.91779	3.67649	merged_peak_1060
TGGT1_chrIX	3329384	3329832	449	3329798	16	3.97253	2.51904	2.04163	merged_peak_1061
TGGT1_chrIX	3330148	3330590	443	3330383	35	16.6192	5.32387	13.4966	merged_peak_1062
TGGT1_chrIX	3339369	3339557	189	3339454	21	17.3289	8.52317	14.1837	merged_peak_1063
TGGT1_chrIX	3344440	3344696	257	3344565	17	12.6939	6.86656	9.77297	merged_peak_1064
TGGT1_chrIX	3348062	3348476	415	3348382	13	8.35261	5.15616	5.7726	merged_peak_1065
TGGT1_chrIX	3352168	3352533	366	3352202	8	4.93865	3.84775	2.79834	merged_peak_1066
TGGT1_chrIX	3365854	3366569	716	3366038	20	11.3602	5.46761	8.5276	merged_peak_1067
TGGT1_chrIX	3387414	3387786	373	3387627	84	84.8355	19.3613	80.4559	merged_peak_1068
TGGT1_chrIX	3405657	3406604	948	3405724	14	7.45145	4.44866	4.96935	merged_peak_1069
TGGT1_chrIX	3436209	3436778	570	3436613	12	6.85752	4.43747	4.43681	merged_peak_1070
TGGT1_chrIX	3452433	3452981	549	3452470	8	4.49632	3.56069	2.44982	merged_peak_1071
TGGT1_chrIX	3476089	3476646	558	3476194	12	8.28891	5.31219	5.71397	merged_peak_1072
TGGT1_chrIX	3481749	3481898	150	3481851	9	5.8177	4.27528	3.53818	merged_peak_1073
TGGT1_chrIX	3499724	3500309	586	3500103	13	9.32892	5.75232	6.65592	merged_peak_1074
TGGT1_chrIX	3568708	3568905	198	3568786	8	4.93865	3.84775	2.79834	merged_peak_1075
TGGT1_chrIX	3592292	3592893	602	3592644	15	9.1669	5.24556	6.50685	merged_peak_1076
TGGT1_chrIX	3617009	3617267	259	3617254	7	4.10402	3.42023	2.11734	merged_peak_1077
TGGT1_chrIX	3633837	3634496	660	3634210	28	11.2062	4.25494	8.38318	merged_peak_1078
TGGT1_chrIX	3636715	3637193	479	3636805	16	3.99628	2.52908	2.06087	merged_peak_1079
TGGT1_chrIX	3655956	3656876	921	3656688	19	6.89129	3.51494	4.46861	merged_peak_1080
TGGT1_chrIX	3657218	3657671	454	3657410	19	6.72001	3.44199	4.32847	merged_peak_1081
TGGT1_chrIX	3685057	3685549	493	3685183	11	7.59764	5.07014	5.10374	merged_peak_1082
TGGT1_chrIX	3705538	3706505	968	3705632	20	11.1026	5.33726	8.28576	merged_peak_1083
TGGT1_chrIX	3711331	3711561	231	3711342	8	3.60877	2.99003	1.7431	merged_peak_1084
TGGT1_chrIX	3726947	3727213	267	3727170	6	3.19343	2.90818	1.45301	merged_peak_1085
TGGT1_chrIX	3736456	3736629	174	3736536	11	7.69359	5.13034	5.17378	merged_peak_1086
TGGT1_chrIX	3813906	3814043	138	3813994	9	4.38692	3.36723	2.35716	merged_peak_1087
TGGT1_chrIX	3818199	3818571	373	3818442	13	8.22791	5.08093	5.65783	merged_peak_1088
TGGT1_chrIX	3852270	3852426	157	3852327	10	6.73713	4.70281	4.32847	merged_peak_1089
TGGT1_chrIX	3881871	3882167	297	3882059	7	3.98595	3.34225	2.05215	merged_peak_1090
TGGT1_chrIX	3936953	3937261	309	3937044	9	5.8177	4.27528	3.53818	merged_peak_1091
TGGT1_chrIX	3956955	3957106	152	3957001	10	5.0341	3.63829	2.88065	merged_peak_1092
TGGT1_chrIX	3971749	3972059	311	3971840	11	6.08613	4.13394	3.77318	merged_peak_1093
TGGT1_chrIX	4040837	4041045	209	4040944	9	5.45328	4.04204	3.2422	merged_peak_1094
TGGT1_chrIX	4083835	4084406	572	4084073	14	7.42015	4.43105	4.94135	merged_peak_1095
TGGT1_chrIX	4084679	4085033	355	4084773	9	3.71678	2.95404	1.83241	merged_peak_1096
TGGT1_chrIX	4112422	4112731	310	4112652	11	4.98143	3.47604	2.83474	merged_peak_1097
TGGT1_chrIX	4115025	4115208	184	4115158	11	5.02812	3.50324	2.87574	merged_peak_1098
TGGT1_chrIX	4123259	4123526	268	4123295	8	4.24569	3.39854	2.23696	merged_peak_1099
TGGT1_chrIX	4128513	4128699	187	4128638	8	4.35431	3.46874	2.32915	merged_peak_1100
TGGT1_chrIX	4152717	4152957	241	4152818	8	4.55518	3.59885	2.49953	merged_peak_1101
TGGT1_chrIX	4166399	4166532	134	4166470	7	3.74331	3.18193	1.85333	merged_peak_1102
TGGT1_chrIX	4188679	4189926	1248	4189245	20	7.40559	3.63083	4.92832	merged_peak_1103
TGGT1_chrIX	4192026	4192167	142	4192068	17	5.42659	3.06947	3.21848	merged_peak_1104
TGGT1_chrIX	4198046	4198179	134	4198171	13	4.09493	2.78884	2.11734	merged_peak_1105
TGGT1_chrIX	4203169	4204080	912	4203628	20	6.87061	3.40964	4.44949	merged_peak_1106
TGGT1_chrIX	4210823	4211951	1129	4210969	17	6.47237	3.53843	4.11493	merged_peak_1107
TGGT1_chrIX	4219080	4219477	398	4219182	12	6.59504	4.28082	4.22339	merged_peak_1108
TGGT1_chrIX	4234779	4235163	385	4234985	110	121.936	24.9035	116.899	merged_peak_1109
TGGT1_chrIX	4283735	4284129	395	4284098	12	6.46977	4.20658	4.11245	merged_peak_1110
TGGT1_chrIX	4330332	4330632	301	4330347	8	4.93865	3.84775	2.79834	merged_peak_1111
TGGT1_chrIX	4342594	4343224	631	4342703	18	12.883	6.73186	9.95265	merged_peak_1112
TGGT1_chrIX	4376368	4376907	540	4376716	20	13.4866	6.59506	10.5182	merged_peak_1113
TGGT1_chrIX	4386735	4387415	681	4387007	12	6.20117	4.04858	3.87608	merged_peak_1114
TGGT1_chrIX	4400678	4400898	221	4400744	10	4.8544	3.52881	2.75238	merged_peak_1115
TGGT1_chrIX	4468508	4469116	609	4468589	11	7.46255	4.98546	4.97959	merged_peak_1116
TGGT1_chrIX	4484506	4484639	134	4484595	10	6.73713	4.70281	4.32847	merged_peak_1117
TGGT1_chrIX	4500236	4500446	211	4500320	9	4.72138	3.57705	2.63843	merged_peak_1118
TGGT1_chrIX	4503075	4503485	411	4503387	11	6.21381	4.21171	3.88799	merged_peak_1119
TGGT1_chrIX	4523699	4523901	203	4523787	11	7.5071	5.01337	5.02012	merged_peak_1120
TGGT1_chrIX	4609248	4609760	513	4609496	22	10.8822	4.89528	8.07924	merged_peak_1121
TGGT1_chrIX	4637173	4637421	249	4637293	24	18.72	8.45623	15.523	merged_peak_1122
TGGT1_chrIX	4646913	4647401	489	4647193	8	4.93865	3.84775	2.79834	merged_peak_1123
TGGT1_chrIX	4677602	4678267	666	4678007	11	7.41848	4.95786	4.94022	merged_peak_1124
TGGT1_chrIX	4697956	4698752	797	4698626	15	8.38728	4.8025	5.80443	merged_peak_1125
TGGT1_chrIX	4723861	4724234	374	4724152	9	4.94703	3.71968	2.80582	merged_peak_1126
TGGT1_chrIX	4748274	4748633	360	4748539	12	8.19604	5.25465	5.62904	merged_peak_1127
TGGT1_chrIX	4762332	4762979	648	4762483	69	64.1858	15.8479	60.184	merged_peak_1128
TGGT1_chrIX	4768150	4769282	1133	4768338	19	9.20711	4.56955	6.54402	merged_peak_1129
TGGT1_chrIX	4800633	4801291	659	4801078	13	8.74737	5.39582	6.11962	merged_peak_1130
TGGT1_chrIX	4824875	4825133	259	4824948	17	7.85778	4.20266	5.32209	merged_peak_1131
TGGT1_chrIX	4829680	4829938	259	4829745	22	8.38898	3.82594	5.80602	merged_peak_1132
TGGT1_chrIX	4851205	4851849	645	4851515	34	22.67	7.87614	19.343	merged_peak_1133
TGGT1_chrIX	4866439	4866720	282	4866683	7	3.11592	2.76874	1.39254	merged_peak_1134
TGGT1_chrIX	4866978	4867743	766	4867127	15	9.62553	5.51192	6.92937	merged_peak_1135
TGGT1_chrIX	4878272	4878598	327	4878381	10	4.5449	3.34204	2.49056	merged_peak_1136
TGGT1_chrIX	4882115	4882371	257	4882354	8	3.31305	2.80287	1.50591	merged_peak_1137
TGGT1_chrIX	4889060	4890068	1009	4889384	25	14.3918	5.99548	11.373	merged_peak_1138
TGGT1_chrIX	4908298	4908587	290	4908367	8	4.04057	3.26631	2.09762	merged_peak_1139
TGGT1_chrIX	4991692	4992387	696	4992254	19	11.4817	5.72672	8.64267	merged_peak_1140
TGGT1_chrIX	5038299	5039273	975	5038908	19	7.33469	3.707	4.86454	merged_peak_1141
TGGT1_chrIX	5040616	5040990	375	5040775	20	8.1772	3.96122	5.61297	merged_peak_1142
TGGT1_chrIX	5060946	5061584	639	5061208	9	5.8177	4.27528	3.53818	merged_peak_1143
TGGT1_chrIX	5074330	5074609	280	5074379	7	3.92993	3.30524	2.00606	merged_peak_1144
TGGT1_chrIX	5093885	5094285	401	5094245	8	4.93865	3.84775	2.79834	merged_peak_1145
TGGT1_chrIX	5153381	5153563	183	5153507	19	5.82926	3.07342	3.54924	merged_peak_1146
TGGT1_chrIX	5153881	5154879	999	5154273	24	9.06173	3.88175	6.40945	merged_peak_1147
TGGT1_chrIX	5174616	5174751	136	5174625	8	4.93865	3.84775	2.79834	merged_peak_1148
TGGT1_chrIX	5184948	5185113	166	5185001	13	9.53899	5.88186	6.84922	merged_peak_1149
TGGT1_chrIX	5206960	5207155	196	5207130	9	5.31906	3.95632	3.12637	merged_peak_1150
TGGT1_chrIX	5223266	5224108	843	5223849	19	8.54878	4.25677	5.95215	merged_peak_1151
TGGT1_chrIX	5224450	5224781	332	5224748	13	3.80879	2.6475	1.90789	merged_peak_1152
TGGT1_chrIX	5228823	5229219	397	5228929	20	10.3509	4.96524	7.59289	merged_peak_1153
TGGT1_chrIX	5243016	5243296	281	5243110	9	5.03603	3.77615	2.88173	merged_peak_1154
TGGT1_chrIX	5294837	5295020	184	5294900	11	7.12248	4.77289	4.6763	merged_peak_1155
TGGT1_chrIX	5324203	5324649	447	5324360	15	11.8381	6.84045	8.96411	merged_peak_1156
TGGT1_chrIX	5338284	5338532	249	5338409	8	4.93865	3.84775	2.79834	merged_peak_1157
TGGT1_chrIX	5407961	5408450	490	5408359	7	3.76911	3.19898	1.87443	merged_peak_1158
TGGT1_chrIX	5448280	5448464	185	5448349	9	5.8177	4.27528	3.53818	merged_peak_1159
TGGT1_chrIX	5460280	5460566	287	5460288	8	4.93865	3.84775	2.79834	merged_peak_1160
TGGT1_chrIX	5491400	5492273	874	5491458	15	7.95717	4.56387	5.41303	merged_peak_1161
TGGT1_chrIX	5504611	5505082	472	5504660	10	5.86649	4.15376	3.58143	merged_peak_1162
TGGT1_chrIX	5576532	5576666	135	5576550	12	5.63682	3.72237	3.40109	merged_peak_1163
TGGT1_chrIX	5599510	5599817	308	5599783	7	3.66749	3.13185	1.79125	merged_peak_1164
TGGT1_chrIX	5647521	5648013	493	5647907	10	5.70249	4.05127	3.45824	merged_peak_1165
TGGT1_chrIX	5702693	5702959	267	5702717	7	4.10187	3.4188	2.11734	merged_peak_1166
TGGT1_chrIX	5703627	5703870	244	5703788	9	5.8177	4.27528	3.53818	merged_peak_1167
TGGT1_chrIX	5747767	5748035	269	5747916	11	7.46255	4.98546	4.97959	merged_peak_1168
TGGT1_chrIX	5755000	5755248	249	5755132	10	6.73713	4.70281	4.32847	merged_peak_1169
TGGT1_chrIX	5826017	5826502	486	5826311	17	11.3628	6.08849	8.53003	merged_peak_1170
TGGT1_chrIX	5838669	5839054	386	5838721	9	5.8177	4.27528	3.53818	merged_peak_1171
TGGT1_chrIX	5851065	5851299	235	5851177	46	51.5877	18.6938	47.7733	merged_peak_1172
TGGT1_chrIX	5903566	5903774	209	5903691	10	5.54578	3.95371	3.32231	merged_peak_1173
TGGT1_chrIX	5904175	5904649	475	5904256	9	4.6943	3.55999	2.61555	merged_peak_1174
TGGT1_chrIX	5914203	5914465	263	5914296	12	6.62697	4.2998	4.25093	merged_peak_1175
TGGT1_chrIX	5958332	5958574	243	5958445	11	7.69359	5.13034	5.17378	merged_peak_1176
TGGT1_chrIX	5996003	5996234	232	5996005	8	3.31305	2.80287	1.50591	merged_peak_1177
TGGT1_chrIX	6005582	6005828	247	6005681	19	7.52704	3.79176	5.03883	merged_peak_1178
TGGT1_chrIX	6006726	6007268	543	6007080	18	6.89251	3.62056	4.46939	merged_peak_1179
TGGT1_chrIX	6007774	6007907	134	6007837	15	5.04233	3.07243	2.88734	merged_peak_1180
TGGT1_chrIX	6014968	6015354	387	6015037	7	3.92993	3.30524	2.00606	merged_peak_1181
TGGT1_chrIX	6046536	6047454	919	6047127	15	6.90324	3.9984	4.47948	merged_peak_1182
TGGT1_chrIX	6064233	6064671	439	6064432	7	4.10402	3.42023	2.11734	merged_peak_1183
TGGT1_chrIa	2032	2165	134	2100	9	5.62918	4.15455	3.39425	merged_peak_1184
TGGT1_chrIa	3598	3795	198	3688	10	6.07376	4.28382	3.76242	merged_peak_1185
TGGT1_chrIa	29215	30043	829	29742	19	10.6682	5.2997	7.88742	merged_peak_1186
TGGT1_chrIa	121805	121957	153	121891	10	6.73713	4.70281	4.32847	merged_peak_1187
TGGT1_chrIa	129710	130232	523	129808	12	5.5871	3.69402	3.35768	merged_peak_1188
TGGT1_chrIa	131904	132284	381	132174	16	9.03622	4.98242	6.38474	merged_peak_1189
TGGT1_chrIa	202964	204191	1228	203572	29	13.8219	5.10412	10.8391	merged_peak_1190
TGGT1_chrIa	223847	225782	1936	224620	25	9.83476	4.0709	7.10969	merged_peak_1191
TGGT1_chrIa	231601	232404	804	231884	15	8.38728	4.8025	5.80443	merged_peak_1192
TGGT1_chrIa	246354	246753	400	246620	13	7.98794	4.93688	5.44122	merged_peak_1193
TGGT1_chrIa	257180	257736	557	257521	23	14.4939	6.45127	11.4691	merged_peak_1194
TGGT1_chrIa	265008	265954	947	265092	15	7.44476	4.28541	4.9636	merged_peak_1195
TGGT1_chrIa	271514	271937	424	271612	12	6.11546	3.99852	3.79924	merged_peak_1196
TGGT1_chrIa	283345	283981	637	283396	11	6.58826	4.44148	4.21795	merged_peak_1197
TGGT1_chrIa	304540	304888	349	304796	13	5.21257	3.36344	3.03416	merged_peak_1198
TGGT1_chrIa	308541	309125	585	308664	14	6.03095	3.67467	3.72492	merged_peak_1199
TGGT1_chrIa	317315	317562	248	317517	8	4.80355	3.76003	2.70892	merged_peak_1200
TGGT1_chrIa	327696	327934	239	327810	13	9.70654	5.9854	6.99151	merged_peak_1201
TGGT1_chrIa	338882	339341	460	339093	18	8.76738	4.50664	6.13805	merged_peak_1202
TGGT1_chrIa	344757	344900	144	344870	13	6.88377	4.28843	4.46168	merged_peak_1203
TGGT1_chrIa	420612	420870	259	420743	10	5.86649	4.15376	3.58143	merged_peak_1204
TGGT1_chrIa	462442	463012	571	462800	14	6.69895	4.03204	4.31449	merged_peak_1205
TGGT1_chrIa	483999	484250	252	484121	15	7.92554	4.54649	5.38428	merged_peak_1206
TGGT1_chrIa	498069	499227	1159	498411	44	23.9816	6.55098	20.622	merged_peak_1207
TGGT1_chrIa	509335	510082	748	509855	28	14.6809	5.59759	11.6501	merged_peak_1208
TGGT1_chrIa	529303	529854	552	529837	19	4.75723	2.6528	2.66857	merged_peak_1209
TGGT1_chrIa	533732	535231	1500	534535	33	15.5959	5.22482	12.5181	merged_peak_1210
TGGT1_chrIa	572695	573248	554	572899	13	7.23385	4.49121	4.77622	merged_peak_1211
TGGT1_chrIa	590461	590671	211	590562	8	4.83615	3.78119	2.7362	merged_peak_1212
TGGT1_chrIa	603761	604595	835	604245	18	7.27654	3.79499	4.81383	merged_peak_1213
TGGT1_chrIa	607293	607508	216	607465	14	3.86033	2.59947	1.94941	merged_peak_1214
TGGT1_chrIa	618498	619228	731	618554	14	7.29698	4.36199	4.83201	merged_peak_1215
TGGT1_chrIa	651240	651760	521	651561	14	7.91257	4.71076	5.37189	merged_peak_1216
TGGT1_chrIa	661337	662348	1012	661824	13	7.9106	4.89066	5.37048	merged_peak_1217
TGGT1_chrIa	670548	670686	139	670598	7	4.10402	3.42023	2.11734	merged_peak_1218
TGGT1_chrIa	682150	683023	874	682573	29	19.1544	7.39791	15.9351	merged_peak_1219
TGGT1_chrIa	698097	698230	134	698145	8	4.80355	3.76003	2.70892	merged_peak_1220
TGGT1_chrIa	706583	706954	372	706712	8	3.91987	3.18878	1.99825	merged_peak_1221
TGGT1_chrIa	713041	713325	285	713069	9	3.71678	2.95404	1.83241	merged_peak_1222
TGGT1_chrIa	727045	727257	213	727127	10	5.1142	3.68732	2.94949	merged_peak_1223
TGGT1_chrIa	787251	787820	570	787574	12	5.34777	3.55852	3.15062	merged_peak_1224
TGGT1_chrIa	824332	825208	877	825114	12	7.0303	4.54133	4.59483	merged_peak_1225
TGGT1_chrIa	837088	837423	336	837098	7	4.10402	3.42023	2.11734	merged_peak_1226
TGGT1_chrIa	844465	844892	428	844523	8	4.83615	3.78119	2.7362	merged_peak_1227
TGGT1_chrIa	863124	863257	134	863251	7	3.98595	3.34225	2.05215	merged_peak_1228
TGGT1_chrIa	917498	917631	134	917541	9	5.66551	4.17781	3.4265	merged_peak_1229
TGGT1_chrIa	937574	937803	230	937689	18	15.2276	8.12304	12.1634	merged_peak_1230
TGGT1_chrIa	970323	970576	254	970445	8	3.94358	3.20399	2.01757	merged_peak_1231
TGGT1_chrIa	996773	997559	787	997310	16	10.175	5.62281	7.42841	merged_peak_1232
TGGT1_chrIa	1012256	1012430	175	1012387	10	6.18202	4.35195	3.85887	merged_peak_1233
TGGT1_chrIa	1013180	1013475	296	1013216	9	5.25397	3.91481	3.06988	merged_peak_1234
TGGT1_chrIa	1037817	1038227	411	1037907	9	5.15874	3.85416	2.9883	merged_peak_1235
TGGT1_chrIa	1044596	1045797	1202	1044999	32	21.3898	7.7534	18.1009	merged_peak_1236
TGGT1_chrIa	1075388	1075772	385	1075673	7	4.10402	3.42023	2.11734	merged_peak_1237
TGGT1_chrIa	1095857	1096126	270	1095909	10	6.73713	4.70281	4.32847	merged_peak_1238
TGGT1_chrIa	1112891	1113845	955	1113424	28	19.3711	7.73952	16.1482	merged_peak_1239
TGGT1_chrIa	1135212	1136465	1254	1135808	49	24.447	6.03165	21.0766	merged_peak_1240
TGGT1_chrIa	1144554	1144740	187	1144617	16	7.41942	4.12401	4.94082	merged_peak_1241
TGGT1_chrIa	1187674	1188628	955	1188099	27	14.0742	5.50423	11.0671	merged_peak_1242
TGGT1_chrIa	1217092	1217267	176	1217243	8	3.67234	3.03051	1.79536	merged_peak_1243
TGGT1_chrIa	1218512	1218645	134	1218573	10	4.93022	3.57491	2.79834	merged_peak_1244
TGGT1_chrIa	1231814	1232221	408	1232147	10	6.60869	4.62146	4.23565	merged_peak_1245
TGGT1_chrIa	1251649	1251788	140	1251705	7	3.95778	3.32364	2.02891	merged_peak_1246
TGGT1_chrIa	1273529	1273921	393	1273604	12	5.73824	3.78039	3.48998	merged_peak_1247
TGGT1_chrIa	1274208	1274571	364	1274455	11	4.73536	3.3337	2.6505	merged_peak_1248
TGGT1_chrIa	1281361	1282293	933	1281997	51	24.0003	5.6848	20.6404	merged_peak_1249
TGGT1_chrIa	1287395	1287966	572	1287779	23	6.51787	3.03759	4.15509	merged_peak_1250
TGGT1_chrIa	1317089	1318145	1057	1317369	17	8.32712	4.43875	5.74973	merged_peak_1251
TGGT1_chrIa	1344724	1345944	1221	1345499	21	12.3314	5.76822	9.43186	merged_peak_1252
TGGT1_chrIa	1376704	1377181	478	1376832	14	8.34582	4.9613	5.76634	merged_peak_1253
TGGT1_chrIa	1382814	1383226	413	1383029	10	4.73182	3.45456	2.64761	merged_peak_1254
TGGT1_chrIa	1396261	1396798	538	1396369	17	7.99167	4.26945	5.44448	merged_peak_1255
TGGT1_chrIa	1407428	1407990	563	1407522	17	8.87163	4.71945	6.23327	merged_peak_1256
TGGT1_chrIa	1424110	1424253	144	1424137	14	5.09048	3.19258	2.92997	merged_peak_1257
TGGT1_chrIa	1437454	1437787	334	1437713	12	5.86885	3.85551	3.58292	merged_peak_1258
TGGT1_chrIa	1456093	1456863	771	1456699	21	7.00688	3.37382	4.57373	merged_peak_1259
TGGT1_chrIa	1465088	1465283	196	1465186	19	5.82926	3.07342	3.54924	merged_peak_1260
TGGT1_chrIa	1472563	1472933	371	1472747	21	7.82347	3.70084	5.29194	merged_peak_1261
TGGT1_chrIa	1493214	1494260	1047	1493984	13	7.8724	4.86787	5.33513	merged_peak_1262
TGGT1_chrIa	1556236	1556732	497	1556523	125	128.378	21.9888	123.171	merged_peak_1263
TGGT1_chrIa	1589339	1590500	1162	1589524	17	9.72574	5.1739	7.00868	merged_peak_1264
TGGT1_chrIa	1641517	1641878	362	1641588	15	9.00931	5.15497	6.3595	merged_peak_1265
TGGT1_chrIa	1651900	1652064	165	1651976	13	6.50301	4.07119	4.14147	merged_peak_1266
TGGT1_chrIa	1653031	1653164	134	1653062	12	6.08729	3.98211	3.77358	merged_peak_1267
TGGT1_chrIa	1685455	1685880	426	1685550	10	5.57656	3.97284	3.3483	merged_peak_1268
TGGT1_chrIa	1730942	1731197	256	1731104	11	4.67123	3.29688	2.59721	merged_peak_1269
TGGT1_chrIa	1736294	1736810	517	1736593	13	6.61666	4.13565	4.24285	merged_peak_1270
TGGT1_chrIa	1767181	1768043	863	1767895	12	7.28456	4.69518	4.82079	merged_peak_1271
TGGT1_chrIa	1784710	1785493	784	1784983	15	9.00931	5.15497	6.3595	merged_peak_1272
TGGT1_chrIa	1795106	1796170	1065	1795933	32	15.4678	5.31179	12.3937	merged_peak_1273
TGGT1_chrIa	1804580	1804811	232	1804690	8	4.93865	3.84775	2.79834	merged_peak_1274
TGGT1_chrIa	1840625	1841710	1086	1841654	19	15.0592	7.74833	12.0116	merged_peak_1275
TGGT1_chrIb	9301	9434	134	9323	8	4.09042	3.29839	2.11734	merged_peak_1276
TGGT1_chrIb	31766	32464	699	31854	26	12.1573	4.85961	9.2681	merged_peak_1277
TGGT1_chrIb	59572	59705	134	59611	9	4.53669	3.46093	2.48359	merged_peak_1278
TGGT1_chrIb	80013	81332	1320	80623	31	18.1473	6.53141	14.9664	merged_peak_1279
TGGT1_chrIb	100200	100408	209	100297	10	4.68405	3.42572	2.60724	merged_peak_1280
TGGT1_chrIb	100677	100969	293	100716	10	4.63699	3.39737	2.56854	merged_peak_1281
TGGT1_chrIb	106956	107887	932	107763	11	6.62414	4.46362	4.24893	merged_peak_1282
TGGT1_chrIb	238762	238959	198	238888	10	6.73713	4.70281	4.32847	merged_peak_1283
TGGT1_chrIb	307205	307459	255	307405	10	3.39087	2.66848	1.56368	merged_peak_1284
TGGT1_chrIb	324331	324530	200	324511	14	3.57502	2.46767	1.71513	merged_peak_1285
TGGT1_chrIb	325866	327017	1152	326534	22	8.53906	3.88658	5.94281	merged_peak_1286
TGGT1_chrIb	344311	344616	306	344438	13	5.90283	3.73632	3.61182	merged_peak_1287
TGGT1_chrIb	403227	403466	240	403430	7	4.10402	3.42023	2.11734	merged_peak_1288
TGGT1_chrIb	424311	424516	206	424444	9	5.8177	4.27528	3.53818	merged_peak_1289
TGGT1_chrIb	468571	468791	221	468677	16	12.2285	6.83445	9.3356	merged_peak_1290
TGGT1_chrIb	470617	471013	397	470940	8	3.85	3.144	1.94098	merged_peak_1291
TGGT1_chrIb	534727	535057	331	534938	9	4.94703	3.71968	2.80582	merged_peak_1292
TGGT1_chrIb	544338	544527	190	544340	10	3.58097	2.7768	1.72069	merged_peak_1293
TGGT1_chrIb	546165	546456	292	546210	11	3.75581	2.78435	1.86406	merged_peak_1294
TGGT1_chrIb	546747	547231	485	546857	15	6.48694	3.78304	4.12751	merged_peak_1295
TGGT1_chrIb	617878	618111	234	617984	7	4.10402	3.42023	2.11734	merged_peak_1296
TGGT1_chrIb	629132	629697	566	629221	14	8.12444	4.83279	5.56485	merged_peak_1297
TGGT1_chrIb	651257	652101	845	651765	26	19.3356	8.23673	16.1136	merged_peak_1298
TGGT1_chrIb	661684	661879	196	661802	12	8.28891	5.31219	5.71397	merged_peak_1299
TGGT1_chrIb	699783	699916	134	699896	9	4.86048	3.66488	2.75771	merged_peak_1300
TGGT1_chrIb	706599	706975	377	706683	15	7.19355	4.15132	4.73951	merged_peak_1301
TGGT1_chrIb	725613	726518	906	726391	25	11.4091	4.69094	8.57393	merged_peak_1302
TGGT1_chrIb	735072	735208	137	735164	21	6.66387	3.24063	4.28346	merged_peak_1303
TGGT1_chrIb	735541	736143	603	735957	21	6.9716	3.36001	4.54228	merged_peak_1304
TGGT1_chrIb	743745	744200	456	743812	8	4.35431	3.46874	2.32915	merged_peak_1305
TGGT1_chrIb	754845	755406	562	755025	11	7.46255	4.98546	4.97959	merged_peak_1306
TGGT1_chrIb	789729	790667	939	790415	19	11.9066	5.95522	9.02913	merged_peak_1307
TGGT1_chrIb	801249	801767	519	801599	10	4.16107	3.11385	2.16572	merged_peak_1308
TGGT1_chrIb	834094	834259	166	834199	9	4.7487	3.59428	2.6616	merged_peak_1309
TGGT1_chrIb	836472	836679	208	836498	10	4.68405	3.42572	2.60724	merged_peak_1310
TGGT1_chrIb	846195	847132	938	846539	45	21.9471	5.78282	18.6463	merged_peak_1311
TGGT1_chrIb	853661	854612	952	854444	35	11.6778	3.78589	8.82441	merged_peak_1312
TGGT1_chrIb	880724	880857	134	880780	11	6.44791	4.35508	4.09349	merged_peak_1313
TGGT1_chrIb	881282	881920	639	881393	8	3.91987	3.18878	1.99825	merged_peak_1314
TGGT1_chrIb	889752	889977	226	889773	6	3.12273	2.86041	1.3966	merged_peak_1315
TGGT1_chrIb	890456	890597	142	890538	11	7.12248	4.77289	4.6763	merged_peak_1316
TGGT1_chrIb	922382	923107	726	922433	12	5.37104	3.57162	3.17079	merged_peak_1317
TGGT1_chrIb	924352	924700	349	924609	11	4.58759	3.24904	2.52652	merged_peak_1318
TGGT1_chrIb	947883	948066	184	947997	9	4.41137	3.38249	2.37692	merged_peak_1319
TGGT1_chrIb	996815	997253	439	997009	9	5.06627	3.79535	2.90813	merged_peak_1320
TGGT1_chrIb	1014061	1014442	382	1014337	25	10.6688	4.39352	7.88791	merged_peak_1321
TGGT1_chrIb	1014943	1015141	199	1015025	25	10.4208	4.29624	7.65835	merged_peak_1322
TGGT1_chrIb	1021087	1021243	157	1021127	13	6.85328	4.2709	4.433	merged_peak_1323
TGGT1_chrIb	1031145	1031441	297	1031186	9	4.83215	3.64697	2.73329	merged_peak_1324
TGGT1_chrIb	1085274	1085749	476	1085392	11	7.69359	5.13034	5.17378	merged_peak_1325
TGGT1_chrIb	1091665	1092338	674	1092156	13	9.59291	5.91516	6.89938	merged_peak_1326
TGGT1_chrIb	1114631	1114979	349	1114673	13	5.66683	3.60732	3.42758	merged_peak_1327
TGGT1_chrIb	1127135	1127966	832	1127362	10	5.14133	3.70395	2.97313	merged_peak_1328
TGGT1_chrIb	1135629	1135841	213	1135747	9	5.59324	4.13155	3.36281	merged_peak_1329
TGGT1_chrIb	1157426	1158287	862	1158099	19	10.5957	5.26233	7.82004	merged_peak_1330
TGGT1_chrIb	1184883	1185270	388	1185184	12	7.43687	4.78786	4.95652	merged_peak_1331
TGGT1_chrIb	1206815	1208148	1334	1207492	29	20.3529	7.97788	17.0954	merged_peak_1332
TGGT1_chrIb	1231787	1232519	733	1232421	11	6.66035	4.48598	4.28008	merged_peak_1333
TGGT1_chrIb	1256440	1256660	221	1256532	8	4.04057	3.26631	2.09762	merged_peak_1334
TGGT1_chrIb	1370331	1370464	134	1370350	9	4.13069	3.20801	2.13978	merged_peak_1335
TGGT1_chrIb	1374253	1374591	339	1374484	9	4.06458	3.16716	2.11734	merged_peak_1336
TGGT1_chrIb	1409240	1410044	805	1409652	14	9.34347	5.55185	6.66965	merged_peak_1337
TGGT1_chrIb	1426854	1427029	176	1426921	8	3.69389	3.04424	1.81326	merged_peak_1338
TGGT1_chrIb	1439152	1439285	134	1439165	7	4.10402	3.42023	2.11734	merged_peak_1339
TGGT1_chrIb	1444057	1444190	134	1444067	8	4.86912	3.8026	2.76487	merged_peak_1340
TGGT1_chrIb	1475495	1475773	279	1475685	12	7.28456	4.69518	4.82079	merged_peak_1341
TGGT1_chrIb	1476266	1476563	298	1476485	11	6.18149	4.19199	3.85864	merged_peak_1342
TGGT1_chrIb	1489155	1489503	349	1489248	12	8.68421	5.55787	6.06157	merged_peak_1343
TGGT1_chrIb	1508528	1509289	762	1508959	13	7.72265	4.77881	5.19985	merged_peak_1344
TGGT1_chrIb	1510964	1511292	329	1511093	8	3.48622	2.91224	1.64224	merged_peak_1345
TGGT1_chrIb	1520819	1520957	139	1520912	9	5.8177	4.27528	3.53818	merged_peak_1346
TGGT1_chrIb	1542291	1542795	505	1542698	13	9.59291	5.91516	6.89938	merged_peak_1347
TGGT1_chrIb	1554222	1554658	437	1554441	10	3.82057	2.91483	1.91779	merged_peak_1348
TGGT1_chrIb	1581763	1582282	520	1582065	21	13.1323	6.18082	10.1809	merged_peak_1349
TGGT1_chrIb	1590603	1590948	346	1590675	12	5.8955	3.87089	3.60645	merged_peak_1350
TGGT1_chrIb	1592990	1593179	190	1593079	10	4.7803	3.48388	2.68809	merged_peak_1351
TGGT1_chrIb	1646920	1647105	186	1647000	41	25.4173	7.5594	22.0261	merged_peak_1352
TGGT1_chrIb	1649225	1650408	1184	1649677	32	17.1585	5.95388	14.0198	merged_peak_1353
TGGT1_chrIb	1681901	1682451	551	1682346	14	10.7584	6.41292	7.96199	merged_peak_1354
TGGT1_chrIb	1695490	1695876	387	1695808	13	8.18706	5.05634	5.621	merged_peak_1355
TGGT1_chrIb	1733741	1734278	538	1734201	13	7.54203	4.67196	5.05309	merged_peak_1356
TGGT1_chrIb	1747692	1748418	727	1748055	12	8.10503	5.19834	5.54703	merged_peak_1357
TGGT1_chrIb	1763547	1764425	879	1764230	41	22.4381	6.48088	19.1246	merged_peak_1358
TGGT1_chrIb	1769292	1769774	483	1769501	24	9.82276	4.17725	7.09892	merged_peak_1359
TGGT1_chrIb	1781184	1781726	543	1781417	14	5.43317	3.36534	3.22471	merged_peak_1360
TGGT1_chrIb	1792340	1792884	545	1792543	13	5.92721	3.74973	3.63363	merged_peak_1361
TGGT1_chrIb	1811395	1811835	441	1811527	16	10.175	5.62281	7.42841	merged_peak_1362
TGGT1_chrIb	1850865	1851448	584	1851071	15	8.85623	5.06746	6.21893	merged_peak_1363
TGGT1_chrIb	1871083	1871216	134	1871123	13	5.85452	3.70979	3.57067	merged_peak_1364
TGGT1_chrIb	1906807	1907045	239	1906946	7	4.10402	3.42023	2.11734	merged_peak_1365
TGGT1_chrIb	1916970	1917103	134	1917039	10	6.73713	4.70281	4.32847	merged_peak_1366
TGGT1_chrIb	1931907	1932122	216	1932023	17	12.1825	6.56455	9.29192	merged_peak_1367
TGGT1_chrV	3608	4598	991	4114	22	13.6339	6.22732	10.6594	merged_peak_1368
TGGT1_chrV	28714	29034	321	28918	13	7.94911	4.91366	5.40533	merged_peak_1369
TGGT1_chrV	77976	78226	251	78101	28	27.8314	12.3983	24.3909	merged_peak_1370
TGGT1_chrV	136521	136755	235	136734	11	4.10844	2.97885	2.12075	merged_peak_1371
TGGT1_chrV	141708	143131	1424	142395	39	18.2062	5.35318	15.0234	merged_peak_1372
TGGT1_chrV	154753	154946	194	154790	9	3.99997	3.12735	2.06393	merged_peak_1373
TGGT1_chrV	221614	221932	319	221892	8	4.93865	3.84775	2.79834	merged_peak_1374
TGGT1_chrV	235552	236048	497	235667	9	5.8177	4.27528	3.53818	merged_peak_1375
TGGT1_chrV	246993	247719	727	247410	18	8.85473	4.55003	6.21771	merged_peak_1376
TGGT1_chrV	256279	256675	397	256547	28	10.1119	3.8741	7.36984	merged_peak_1377
TGGT1_chrV	257033	257449	417	257421	18	3.93246	2.39259	2.00821	merged_peak_1378
TGGT1_chrV	307957	308511	555	308232	9	5.06627	3.79535	2.90813	merged_peak_1379
TGGT1_chrV	315907	316222	316	315979	9	5.06627	3.79535	2.90813	merged_peak_1380
TGGT1_chrV	320645	320850	206	320741	10	5.67059	4.03137	3.43019	merged_peak_1381
TGGT1_chrV	332993	333392	400	333019	10	5.1142	3.68732	2.94949	merged_peak_1382
TGGT1_chrV	356747	357351	605	357126	23	10.2659	4.48179	7.51284	merged_peak_1383
TGGT1_chrV	357710	357940	231	357765	14	4.23	2.77336	2.22454	merged_peak_1384
TGGT1_chrV	380052	380523	472	380257	17	8.53264	4.54385	5.93705	merged_peak_1385
TGGT1_chrV	384142	384379	238	384260	59	53.7989	14.6506	49.9534	merged_peak_1386
TGGT1_chrV	392045	392201	157	392108	14	6.07708	3.69895	3.76514	merged_peak_1387
TGGT1_chrV	403434	404037	604	403889	18	6.5929	3.48701	4.2222	merged_peak_1388
TGGT1_chrV	408768	409073	306	408952	16	7.04033	3.93227	4.60333	merged_peak_1389
TGGT1_chrV	443891	444426	536	444191	16	10.8169	5.99478	8.01671	merged_peak_1390
TGGT1_chrV	461236	461494	259	461303	13	6.02617	3.80435	3.7208	merged_peak_1391
TGGT1_chrV	462259	462428	170	462335	9	3.34104	2.72732	1.52414	merged_peak_1392
TGGT1_chrV	464834	465126	293	464864	10	4.08195	3.06731	2.11734	merged_peak_1393
TGGT1_chrV	480297	480591	295	480368	8	4.93865	3.84775	2.79834	merged_peak_1394
TGGT1_chrV	500980	501126	147	501019	11	6.96248	4.67326	4.53362	merged_peak_1395
TGGT1_chrV	512193	512414	222	512301	27	25.7032	11.5046	22.3084	merged_peak_1396
TGGT1_chrV	557590	557887	298	557675	15	8.21757	4.70782	5.64859	merged_peak_1397
TGGT1_chrV	558258	558586	329	558317	12	5.46555	3.62501	3.25273	merged_peak_1398
TGGT1_chrV	564739	565456	718	565128	23	11.2595	4.91199	8.43305	merged_peak_1399
TGGT1_chrV	567228	567440	213	567230	12	3.5289	2.58275	1.67698	merged_peak_1400
TGGT1_chrV	588423	589256	834	588714	12	7.5947	4.88428	5.10114	merged_peak_1401
TGGT1_chrV	629308	629478	171	629355	11	7.59764	5.07014	5.10374	merged_peak_1402
TGGT1_chrV	670976	672242	1267	672110	15	7.86286	4.51213	5.32654	merged_peak_1403
TGGT1_chrV	688416	688789	374	688692	23	13.1849	5.80327	10.2298	merged_peak_1404
TGGT1_chrV	711167	712287	1121	711833	14	7.14743	4.27862	4.6989	merged_peak_1405
TGGT1_chrV	765493	765697	205	765584	12	4.43067	3.05437	2.39436	merged_peak_1406
TGGT1_chrV	770142	770541	400	770218	14	6.24252	3.78654	3.91307	merged_peak_1407
TGGT1_chrV	863823	864209	387	863871	9	5.8177	4.27528	3.53818	merged_peak_1408
TGGT1_chrV	877235	877456	222	877245	9	4.94703	3.71968	2.80582	merged_peak_1409
TGGT1_chrV	901048	901388	341	901094	6	3.31683	2.99145	1.50591	merged_peak_1410
TGGT1_chrV	914825	915115	291	914958	11	5.29667	3.66077	3.10683	merged_peak_1411
TGGT1_chrV	973816	974164	349	973835	11	3.72429	2.76714	1.83831	merged_peak_1412
TGGT1_chrV	976745	976949	205	976847	28	14.2727	5.42908	11.2587	merged_peak_1413
TGGT1_chrV	978235	978701	467	978283	16	5.62013	3.24775	3.38623	merged_peak_1414
TGGT1_chrV	979464	979706	243	979683	12	3.73835	2.69017	1.85013	merged_peak_1415
TGGT1_chrV	989742	990216	475	989880	10	5.30885	3.80702	3.11766	merged_peak_1416
TGGT1_chrV	1023077	1023920	844	1023412	31	17.1042	6.09779	13.9668	merged_peak_1417
TGGT1_chrV	1046113	1046530	418	1046282	22	14.4711	6.66242	11.448	merged_peak_1418
TGGT1_chrV	1073498	1073809	312	1073544	8	4.5256	3.57967	2.47378	merged_peak_1419
TGGT1_chrV	1087159	1087595	437	1087470	12	6.65913	4.31894	4.27926	merged_peak_1420
TGGT1_chrV	1097760	1097958	199	1097833	7	4.10402	3.42023	2.11734	merged_peak_1421
TGGT1_chrV	1139771	1140894	1124	1140743	23	13.3823	5.89884	10.4193	merged_peak_1422
TGGT1_chrV	1215242	1215533	292	1215449	7	3.95778	3.32364	2.02891	merged_peak_1423
TGGT1_chrV	1220419	1220825	407	1220671	12	8.28891	5.31219	5.71397	merged_peak_1424
TGGT1_chrV	1267804	1268239	436	1267856	11	6.73377	4.53138	4.32847	merged_peak_1425
TGGT1_chrV	1309105	1309320	216	1309117	9	5.70224	4.20133	3.45824	merged_peak_1426
TGGT1_chrV	1324563	1325252	690	1324771	16	8.12135	4.4888	5.56207	merged_peak_1427
TGGT1_chrV	1331073	1332013	941	1331662	13	5.85452	3.70979	3.57067	merged_peak_1428
TGGT1_chrV	1341250	1341643	394	1341538	13	7.13562	4.43403	4.68855	merged_peak_1429
TGGT1_chrV	1353705	1354080	376	1353743	10	4.93022	3.57491	2.79834	merged_peak_1430
TGGT1_chrV	1363840	1364389	550	1364096	17	11.2203	6.00681	8.39681	merged_peak_1431
TGGT1_chrV	1466997	1467130	134	1467030	10	6.73713	4.70281	4.32847	merged_peak_1432
TGGT1_chrV	1490821	1490990	170	1490928	8	4.73943	3.71839	2.65356	merged_peak_1433
TGGT1_chrV	1505856	1506469	614	1506268	13	9.32892	5.75232	6.65592	merged_peak_1434
TGGT1_chrV	1542533	1542873	341	1542593	6	3.05436	2.81418	1.34312	merged_peak_1435
TGGT1_chrV	1553270	1553580	311	1553282	9	4.43602	3.39789	2.3987	merged_peak_1436
TGGT1_chrV	1555680	1555813	134	1555742	9	4.43602	3.39789	2.3987	merged_peak_1437
TGGT1_chrV	1563002	1563270	269	1563255	8	3.91987	3.18878	1.99825	merged_peak_1438
TGGT1_chrV	1580937	1581472	536	1581340	17	11.0809	5.92729	8.26501	merged_peak_1439
TGGT1_chrV	1605634	1605794	161	1605721	9	5.15874	3.85416	2.9883	merged_peak_1440
TGGT1_chrV	1617647	1617780	134	1617768	9	4.41137	3.38249	2.37692	merged_peak_1441
TGGT1_chrV	1623560	1624210	651	1623757	17	7.40177	3.9786	4.92505	merged_peak_1442
TGGT1_chrV	1645171	1645784	614	1645689	18	8.03555	4.15047	5.48485	merged_peak_1443
TGGT1_chrV	1661000	1661258	259	1661009	10	5.1142	3.68732	2.94949	merged_peak_1444
TGGT1_chrV	1672589	1672993	405	1672863	24	12.701	5.39794	9.77942	merged_peak_1445
TGGT1_chrV	1678972	1679265	294	1679223	17	4.24188	2.57025	2.23566	merged_peak_1446
TGGT1_chrV	1679920	1680605	686	1680225	28	10.7949	4.10951	7.99574	merged_peak_1447
TGGT1_chrV	1694254	1695268	1015	1694361	13	6.76303	4.21916	4.35085	merged_peak_1448
TGGT1_chrV	1733759	1734528	770	1734339	12	6.00396	3.93367	3.70115	merged_peak_1449
TGGT1_chrV	1743236	1744054	819	1743651	15	8.4219	4.82189	5.83658	merged_peak_1450
TGGT1_chrV	1746977	1747151	175	1747018	10	4.45541	3.28849	2.41494	merged_peak_1451
TGGT1_chrV	1781121	1781468	348	1781340	10	6.48738	4.5447	4.12751	merged_peak_1452
TGGT1_chrV	1781817	1781975	159	1781858	10	6.52738	4.57	4.16388	merged_peak_1453
TGGT1_chrV	1840409	1840542	134	1840417	6	3.31868	2.9927	1.50591	merged_peak_1454
TGGT1_chrV	1855393	1855955	563	1855495	19	8.05089	4.02706	5.49951	merged_peak_1455
TGGT1_chrV	1888827	1889142	316	1888995	101	111.441	24.1169	106.603	merged_peak_1456
TGGT1_chrV	1909492	1910660	1169	1910216	22	13.3734	6.09465	10.411	merged_peak_1457
TGGT1_chrV	1957032	1957375	344	1957109	6	3.2666	2.95758	1.50591	merged_peak_1458
TGGT1_chrV	1970853	1971510	658	1971239	14	9.53027	5.66423	6.84209	merged_peak_1459
TGGT1_chrV	1996350	1997242	893	1996681	17	8.77715	4.67023	6.14717	merged_peak_1460
TGGT1_chrV	2012607	2012853	247	2012620	7	3.1356	2.78164	1.40706	merged_peak_1461
TGGT1_chrV	2013477	2013815	339	2013787	11	5.67038	3.88299	3.43019	merged_peak_1462
TGGT1_chrV	2084417	2085238	822	2085108	11	5.67038	3.88299	3.43019	merged_peak_1463
TGGT1_chrV	2129541	2130225	685	2129965	11	7.69359	5.13034	5.17378	merged_peak_1464
TGGT1_chrV	2199182	2199523	342	2199307	8	4.93865	3.84775	2.79834	merged_peak_1465
TGGT1_chrV	2217810	2218123	314	2218047	6	3.21754	2.92447	1.47144	merged_peak_1466
TGGT1_chrV	2296686	2296845	160	2296724	8	4.27245	3.41582	2.26031	merged_peak_1467
TGGT1_chrV	2337126	2338514	1389	2338113	43	24.7836	6.97704	21.4091	merged_peak_1468
TGGT1_chrV	2354122	2354262	141	2354183	9	5.62918	4.15455	3.39425	merged_peak_1469
TGGT1_chrV	2380907	2381350	444	2380970	10	6.73713	4.70281	4.32847	merged_peak_1470
TGGT1_chrV	2404302	2404571	270	2404338	7	4.10402	3.42023	2.11734	merged_peak_1471
TGGT1_chrV	2404921	2405153	233	2404948	9	5.81492	4.2735	3.53818	merged_peak_1472
TGGT1_chrV	2442066	2442829	764	2442446	11	5.84296	3.98671	3.56007	merged_peak_1473
TGGT1_chrV	2464394	2465839	1446	2464968	10	5.14133	3.70395	2.97313	merged_peak_1474
TGGT1_chrV	2476874	2477251	378	2477134	15	8.15122	4.67099	5.58899	merged_peak_1475
TGGT1_chrV	2561254	2562073	820	2561702	21	13.0879	6.15764	10.1401	merged_peak_1476
TGGT1_chrV	2617177	2617740	564	2617278	11	4.4068	3.1463	2.37481	merged_peak_1477
TGGT1_chrV	2642749	2643038	290	2642789	7	4.10402	3.42023	2.11734	merged_peak_1478
TGGT1_chrV	2686402	2687014	613	2686654	16	12.9438	7.26798	10.0016	merged_peak_1479
TGGT1_chrV	2719359	2719492	134	2719412	8	4.58508	3.61824	2.52452	merged_peak_1480
TGGT1_chrV	2729144	2729919	776	2729378	36	8.26445	2.84769	5.6921	merged_peak_1481
TGGT1_chrV	2732375	2733725	1351	2733053	39	9.33178	2.96837	6.65869	merged_peak_1482
TGGT1_chrV	2756617	2756824	208	2756678	6	3.0769	2.82943	1.36074	merged_peak_1483
TGGT1_chrV	2806956	2807298	343	2807080	9	4.41137	3.38249	2.37692	merged_peak_1484
TGGT1_chrV	2819680	2820846	1167	2820435	29	15.6116	5.82072	12.5336	merged_peak_1485
TGGT1_chrV	2909808	2910197	390	2909878	8	4.93865	3.84775	2.79834	merged_peak_1486
TGGT1_chrV	2926581	2927073	493	2926760	20	10.3833	4.98102	7.62274	merged_peak_1487
TGGT1_chrV	2941692	2942352	661	2941851	14	7.91257	4.71076	5.37189	merged_peak_1488
TGGT1_chrVI	7551	8715	1165	7934	31	17.028	6.06681	13.8926	merged_peak_1489
TGGT1_chrVI	17023	17502	480	17383	11	6.69689	4.50857	4.31276	merged_peak_1490
TGGT1_chrVI	29375	29521	147	29402	8	3.69389	3.04424	1.81326	merged_peak_1491
TGGT1_chrVI	30037	30728	692	30335	15	9.5822	5.48659	6.88914	merged_peak_1492
TGGT1_chrVI	55536	55837	302	55733	12	7.97188	5.1161	5.42674	merged_peak_1493
TGGT1_chrVI	61572	62483	912	61973	42	25.8611	7.53936	22.4621	merged_peak_1494
TGGT1_chrVI	66692	67029	338	66788	12	3.35868	2.49635	1.5377	merged_peak_1495
TGGT1_chrVI	86851	87549	699	87385	20	11.4356	5.50603	8.59894	merged_peak_1496
TGGT1_chrVI	154315	154934	620	154648	20	12.5861	6.10678	9.67074	merged_peak_1497
TGGT1_chrVI	169904	170241	338	169921	10	5.42528	3.87898	3.21785	merged_peak_1498
TGGT1_chrVI	177854	178656	803	178330	13	9.53899	5.88186	6.84922	merged_peak_1499
TGGT1_chrVI	254172	254554	383	254278	9	4.58832	3.49333	2.52652	merged_peak_1500
TGGT1_chrVI	268622	268842	221	268718	10	6.73713	4.70281	4.32847	merged_peak_1501
TGGT1_chrVI	338257	338816	560	338738	13	8.65682	5.34066	6.05094	merged_peak_1502
TGGT1_chrVI	388261	389293	1033	388868	22	10.266	4.61866	7.51284	merged_peak_1503
TGGT1_chrVI	422098	422480	383	422127	13	4.6452	3.06722	2.57526	merged_peak_1504
TGGT1_chrVI	441949	442276	328	442044	10	6.14558	4.329	3.82668	merged_peak_1505
TGGT1_chrVI	453023	453156	134	453099	14	4.72536	3.01217	2.64212	merged_peak_1506
TGGT1_chrVI	454816	455036	221	454949	15	5.28385	3.18725	3.09586	merged_peak_1507
TGGT1_chrVI	455367	455967	601	455740	15	5.26611	3.17877	3.0805	merged_peak_1508
TGGT1_chrVI	491868	492753	886	492437	22	8.98833	4.07094	6.34032	merged_peak_1509
TGGT1_chrVI	507348	507559	212	507439	9	3.91607	3.07579	1.99581	merged_peak_1510
TGGT1_chrVI	512480	512660	181	512565	15	9.84741	5.64215	7.12088	merged_peak_1511
TGGT1_chrVI	523034	523167	134	523156	7	3.61824	3.09933	1.75065	merged_peak_1512
TGGT1_chrVI	532057	532318	262	532197	45	45.9689	15.9944	42.2275	merged_peak_1513
TGGT1_chrVI	545760	546263	504	545863	17	9.19836	4.8913	6.53626	merged_peak_1514
TGGT1_chrVI	609406	609922	517	609879	10	5.93426	4.19623	3.63948	merged_peak_1515
TGGT1_chrVI	647328	648728	1401	647751	25	9.29236	3.86801	6.62249	merged_peak_1516
TGGT1_chrVI	653216	653525	310	653450	13	4.42438	2.95446	2.38877	merged_peak_1517
TGGT1_chrVI	699179	699411	233	699305	30	29.5471	12.6675	26.076	merged_peak_1518
TGGT1_chrVI	703274	703445	172	703377	13	9.70654	5.9854	6.99151	merged_peak_1519
TGGT1_chrVI	729724	729921	198	729813	14	8.73807	5.19139	6.11162	merged_peak_1520
TGGT1_chrVI	730799	731019	221	730891	7	3.09641	2.75596	1.37731	merged_peak_1521
TGGT1_chrVI	743925	744064	140	743952	9	5.66551	4.17781	3.4265	merged_peak_1522
TGGT1_chrVI	786922	787316	395	787018	10	6.00334	4.23957	3.70074	merged_peak_1523
TGGT1_chrVI	809862	810040	179	809964	15	11.4014	6.57408	8.56657	merged_peak_1524
TGGT1_chrVI	877169	877400	232	877275	13	5.64397	3.59491	3.40657	merged_peak_1525
TGGT1_chrVI	877801	878153	353	877875	12	5.18888	3.46944	3.0148	merged_peak_1526
TGGT1_chrVI	895782	896582	801	896003	18	6.49684	3.44465	4.13617	merged_peak_1527
TGGT1_chrVI	898395	898984	590	898818	21	9.18825	4.27966	6.52665	merged_peak_1528
TGGT1_chrVI	904028	904205	178	904160	7	3.34254	2.91758	1.52448	merged_peak_1529
TGGT1_chrVI	913842	914261	420	914123	12	6.11546	3.99852	3.79924	merged_peak_1530
TGGT1_chrVI	923314	924395	1082	924225	18	8.08665	4.17491	5.5307	merged_peak_1531
TGGT1_chrVI	940886	941539	654	941375	14	6.05396	3.68677	3.74497	merged_peak_1532
TGGT1_chrVI	987475	988142	668	987995	19	11.523	5.74878	8.68118	merged_peak_1533
TGGT1_chrVI	1015024	1015720	697	1015315	13	9.43285	5.81637	6.75289	merged_peak_1534
TGGT1_chrVI	1026709	1027815	1107	1027200	25	10.9512	4.50575	8.14343	merged_peak_1535
TGGT1_chrVI	1028291	1028562	272	1028523	14	3.7582	2.55206	1.86633	merged_peak_1536
TGGT1_chrVI	1036218	1036696	479	1036629	13	6.85328	4.2709	4.433	merged_peak_1537
TGGT1_chrVI	1047692	1047836	145	1047778	10	3.78508	2.89428	1.88794	merged_peak_1538
TGGT1_chrVI	1049832	1050257	426	1050158	12	4.76964	3.23786	2.6805	merged_peak_1539
TGGT1_chrVI	1066284	1066706	423	1066471	8	4.93865	3.84775	2.79834	merged_peak_1540
TGGT1_chrVI	1079123	1079315	193	1079189	7	4.07238	3.39934	2.11734	merged_peak_1541
TGGT1_chrVI	1138615	1138751	137	1138725	14	8.73807	5.19139	6.11162	merged_peak_1542
TGGT1_chrVI	1228768	1229128	361	1228798	8	4.64583	3.65764	2.57526	merged_peak_1543
TGGT1_chrVI	1242414	1242768	355	1242722	9	5.31906	3.95632	3.12637	merged_peak_1544
TGGT1_chrVI	1256713	1257000	288	1256791	11	5.47872	3.76861	3.26453	merged_peak_1545
TGGT1_chrVI	1257289	1257545	257	1257324	8	3.22193	2.74558	1.47527	merged_peak_1546
TGGT1_chrVI	1266552	1267163	612	1267010	10	5.3958	3.86073	3.19201	merged_peak_1547
TGGT1_chrVI	1313879	1314251	373	1313932	12	6.3482	4.13486	4.0068	merged_peak_1548
TGGT1_chrVI	1319028	1319632	605	1319250	22	14.6195	6.74091	11.5913	merged_peak_1549
TGGT1_chrVI	1355970	1356131	162	1356096	8	3.31305	2.80287	1.50591	merged_peak_1550
TGGT1_chrVI	1361999	1362315	317	1362266	9	5.3521	3.97741	3.15394	merged_peak_1551
TGGT1_chrVI	1393005	1393786	782	1393423	11	7.69359	5.13034	5.17378	merged_peak_1552
TGGT1_chrVI	1474698	1474895	198	1474716	9	4.10849	3.19428	2.12075	merged_peak_1553
TGGT1_chrVI	1481931	1482064	134	1482058	9	3.85475	3.03822	1.9446	merged_peak_1554
TGGT1_chrVI	1519761	1519918	158	1519880	9	4.97642	3.73832	2.83072	merged_peak_1555
TGGT1_chrVI	1571709	1572132	424	1571740	8	4.93865	3.84775	2.79834	merged_peak_1556
TGGT1_chrVI	1590732	1591003	272	1590935	6	3.14603	2.87616	1.41544	merged_peak_1557
TGGT1_chrVI	1627916	1628351	436	1628219	15	9.37059	5.36337	6.69486	merged_peak_1558
TGGT1_chrVI	1635395	1635603	209	1635498	35	30.3688	11.3536	26.8856	merged_peak_1559
TGGT1_chrVI	1655309	1655590	282	1655520	15	6.17027	3.62237	3.84937	merged_peak_1560
TGGT1_chrVI	1656909	1657112	204	1657011	14	5.05417	3.17447	2.8982	merged_peak_1561
TGGT1_chrVI	1672185	1672367	183	1672261	9	3.83461	3.0259	1.92865	merged_peak_1562
TGGT1_chrVI	1673604	1673898	295	1673794	12	6.11546	3.99852	3.79924	merged_peak_1563
TGGT1_chrVI	1674439	1674616	178	1674536	10	4.59061	3.36948	2.52811	merged_peak_1564
TGGT1_chrVI	1739937	1740782	846	1740752	9	5.4192	4.02026	3.21338	merged_peak_1565
TGGT1_chrVI	1811133	1811519	387	1811248	18	8.19025	4.22466	5.62396	merged_peak_1566
TGGT1_chrVI	1812056	1812389	334	1812101	15	5.83384	3.45468	3.55221	merged_peak_1567
TGGT1_chrVI	1821147	1821370	224	1821323	16	4.42594	2.71297	2.39024	merged_peak_1568
TGGT1_chrVI	1821723	1822568	846	1822061	35	17.9893	5.8072	14.8132	merged_peak_1569
TGGT1_chrVI	1831816	1832109	294	1831933	13	5.31603	3.41847	3.12385	merged_peak_1570
TGGT1_chrVI	1832439	1832572	134	1832447	12	4.78948	3.2487	2.69646	merged_peak_1571
TGGT1_chrVI	1844989	1845590	602	1845490	9	5.59324	4.13155	3.36281	merged_peak_1572
TGGT1_chrVI	1884873	1885617	745	1885208	26	14.1356	5.69789	11.1261	merged_peak_1573
TGGT1_chrVI	1887522	1887737	216	1887619	44	32.2836	9.66038	28.7635	merged_peak_1574
TGGT1_chrVI	1901160	1901673	514	1901606	13	6.97655	4.34189	4.54632	merged_peak_1575
TGGT1_chrVI	1911360	1911970	611	1911713	15	8.93222	5.11084	6.28871	merged_peak_1576
TGGT1_chrVI	1923427	1923690	264	1923661	9	5.0968	3.81476	2.93463	merged_peak_1577
TGGT1_chrVI	1985894	1986599	706	1986146	16	8.59224	4.74039	5.99161	merged_peak_1578
TGGT1_chrVI	1991293	1991725	433	1991491	14	6.67233	4.01757	4.29066	merged_peak_1579
TGGT1_chrVI	1997521	1997733	213	1997627	13	5.25362	3.38524	3.06988	merged_peak_1580
TGGT1_chrVI	2066804	2067326	523	2066850	13	7.30055	4.53016	4.8345	merged_peak_1581
TGGT1_chrVI	2083900	2084251	352	2083930	9	5.8177	4.27528	3.53818	merged_peak_1582
TGGT1_chrVI	2092411	2093175	765	2092957	11	7.69359	5.13034	5.17378	merged_peak_1583
TGGT1_chrVI	2110225	2110483	259	2110467	9	5.19017	3.87417	3.0154	merged_peak_1584
TGGT1_chrVI	2125443	2126479	1037	2126140	14	8.98886	5.33998	6.34047	merged_peak_1585
TGGT1_chrVI	2159126	2159272	147	2159229	13	9.70654	5.9854	6.99151	merged_peak_1586
TGGT1_chrVI	2223010	2223420	411	2223308	8	4.93865	3.84775	2.79834	merged_peak_1587
TGGT1_chrVI	2234983	2235257	275	2234994	7	4.10402	3.42023	2.11734	merged_peak_1588
TGGT1_chrVI	2271939	2272311	373	2272189	8	4.93865	3.84775	2.79834	merged_peak_1589
TGGT1_chrVI	2300432	2300663	232	2300545	23	21.3074	10.2607	18.0205	merged_peak_1590
TGGT1_chrVI	2306394	2306535	142	2306514	13	9.70654	5.9854	6.99151	merged_peak_1591
TGGT1_chrVI	2353627	2353760	134	2353627	6	3.01002	2.78419	1.30774	merged_peak_1592
TGGT1_chrVI	2360054	2360228	175	2360097	9	5.8177	4.27528	3.53818	merged_peak_1593
TGGT1_chrVI	2370964	2371124	161	2371066	7	3.74331	3.18193	1.85333	merged_peak_1594
TGGT1_chrVI	2372900	2373033	134	2372976	9	5.3521	3.97741	3.15394	merged_peak_1595
TGGT1_chrVI	2424655	2425131	477	2424809	66	76.8566	23.1882	72.6287	merged_peak_1596
TGGT1_chrVI	2518612	2518745	134	2518634	8	3.9675	3.21934	2.03716	merged_peak_1597
TGGT1_chrVI	2545919	2546721	803	2546123	12	6.31836	4.11731	3.97959	merged_peak_1598
TGGT1_chrVI	2556424	2557014	591	2556927	15	10.3196	5.92198	7.56343	merged_peak_1599
TGGT1_chrVI	2574384	2575238	855	2575076	30	13.3653	4.80337	10.4033	merged_peak_1600
TGGT1_chrVI	2628937	2629905	969	2629849	14	5.65788	3.48044	3.41987	merged_peak_1601
TGGT1_chrVI	2632435	2632635	201	2632550	16	6.64316	3.73544	4.26593	merged_peak_1602
TGGT1_chrVI	2644843	2645627	785	2645138	30	16.9903	6.22515	13.8558	merged_peak_1603
TGGT1_chrVI	2660332	2660531	200	2660455	13	6.2844	3.94811	3.94947	merged_peak_1604
TGGT1_chrVI	2661106	2661373	268	2661149	11	4.88989	3.4229	2.78301	merged_peak_1605
TGGT1_chrVI	2688197	2688330	134	2688273	10	5.79998	4.11215	3.53818	merged_peak_1606
TGGT1_chrVI	2688963	2689132	170	2689006	12	7.32214	4.71801	4.8539	merged_peak_1607
TGGT1_chrVI	2706546	2706771	226	2706763	8	3.78194	3.10045	1.88533	merged_peak_1608
TGGT1_chrVI	2733296	2733477	182	2733384	16	8.39891	4.63645	5.81509	merged_peak_1609
TGGT1_chrVI	2765240	2766011	772	2765411	13	8.22791	5.08093	5.65783	merged_peak_1610
TGGT1_chrVI	2789990	2790237	248	2790115	15	9.49657	5.43663	6.81148	merged_peak_1611
TGGT1_chrVI	2795826	2796529	704	2796028	15	8.81864	5.04605	6.18445	merged_peak_1612
TGGT1_chrVI	2814757	2814918	162	2814866	13	4.95602	3.22834	2.81273	merged_peak_1613
TGGT1_chrVI	2819090	2819257	168	2819152	12	4.09008	2.87344	2.11734	merged_peak_1614
TGGT1_chrVI	2833793	2834340	548	2833976	22	11.2922	5.08377	8.46355	merged_peak_1615
TGGT1_chrVI	2876404	2876684	281	2876489	9	5.52252	4.0863	3.30224	merged_peak_1616
TGGT1_chrVI	2931073	2931206	134	2931087	7	4.10402	3.42023	2.11734	merged_peak_1617
TGGT1_chrVI	2961712	2962331	620	2961944	12	7.75839	4.98466	5.23278	merged_peak_1618
TGGT1_chrVI	2980798	2980959	162	2980884	11	7.69359	5.13034	5.17378	merged_peak_1619
TGGT1_chrVI	3008839	3009090	252	3008965	12	7.17374	4.62798	4.72153	merged_peak_1620
TGGT1_chrVI	3034930	3035246	317	3035066	106	128.579	29.6153	123.364	merged_peak_1621
TGGT1_chrVI	3056881	3057149	269	3057094	12	6.08729	3.98211	3.77358	merged_peak_1622
TGGT1_chrVI	3070508	3071147	640	3070783	15	8.08571	4.63473	5.53013	merged_peak_1623
TGGT1_chrVI	3096779	3097092	314	3096965	12	8.68421	5.55787	6.06157	merged_peak_1624
TGGT1_chrVI	3103055	3103368	314	3103241	13	6.76303	4.21916	4.35085	merged_peak_1625
TGGT1_chrVI	3111318	3111662	345	3111448	14	6.43961	3.89186	4.08761	merged_peak_1626
TGGT1_chrVI	3131930	3132297	368	3132036	12	6.40853	4.17041	4.06062	merged_peak_1627
TGGT1_chrVI	3171550	3171813	264	3171764	6	3.31868	2.9927	1.50591	merged_peak_1628
TGGT1_chrVI	3177431	3177683	253	3177438	10	3.69823	2.84414	1.81648	merged_peak_1629
TGGT1_chrVI	3178898	3179252	355	3178989	13	5.90283	3.73632	3.61182	merged_peak_1630
TGGT1_chrVI	3200579	3201168	590	3200872	19	12.4538	6.25469	9.5463	merged_peak_1631
TGGT1_chrVI	3216326	3216495	170	3216425	8	4.93865	3.84775	2.79834	merged_peak_1632
TGGT1_chrVI	3239105	3239346	242	3239215	15	7.33151	4.22476	4.86175	merged_peak_1633
TGGT1_chrVI	3260965	3261971	1007	3261434	18	9.06375	4.65458	6.41073	merged_peak_1634
TGGT1_chrVI	3270547	3271021	475	3270686	22	14.4222	6.63666	11.4019	merged_peak_1635
TGGT1_chrVI	3305250	3305581	332	3305323	6	3.31868	2.9927	1.50591	merged_peak_1636
TGGT1_chrVI	3329300	3329440	141	3329329	13	9.70654	5.9854	6.99151	merged_peak_1637
TGGT1_chrVI	3359283	3359764	482	3359532	10	5.79998	4.11215	3.53818	merged_peak_1638
TGGT1_chrVI	3376531	3377109	579	3377009	19	10.9285	5.43478	8.12212	merged_peak_1639
TGGT1_chrVI	3460146	3460279	134	3460217	6	3.31868	2.9927	1.50591	merged_peak_1640
TGGT1_chrVI	3518445	3518803	359	3518760	10	4.68405	3.42572	2.60724	merged_peak_1641
TGGT1_chrVI	3532802	3533109	308	3533102	7	3.6925	3.14837	1.81282	merged_peak_1642
TGGT1_chrVIII	8467	8713	247	8502	11	4.3487	3.11349	2.32472	merged_peak_1643
TGGT1_chrVIII	36952	37496	545	37189	8	4.93619	3.84615	2.79834	merged_peak_1644
TGGT1_chrVIII	83122	83255	134	83165	11	5.96259	4.05899	3.66445	merged_peak_1645
TGGT1_chrVIII	85544	86250	707	85966	14	8.27093	4.91771	5.69731	merged_peak_1646
TGGT1_chrVIII	100291	100549	259	100383	12	6.11546	3.99852	3.79924	merged_peak_1647
TGGT1_chrVIII	101022	101155	134	101108	10	4.38993	3.24944	2.3592	merged_peak_1648
TGGT1_chrVIII	109030	109595	566	109555	10	5.60763	3.99216	3.37573	merged_peak_1649
TGGT1_chrVIII	123018	123480	463	123059	12	6.03154	3.94969	3.72499	merged_peak_1650
TGGT1_chrVIII	128275	128529	255	128284	9	4.29113	3.30753	2.27646	merged_peak_1651
TGGT1_chrVIII	141904	142253	350	142138	8	4.93865	3.84775	2.79834	merged_peak_1652
TGGT1_chrVIII	200088	200458	371	200410	7	4.10402	3.42023	2.11734	merged_peak_1653
TGGT1_chrVIII	294088	294559	472	294376	10	6.03838	4.26158	3.73098	merged_peak_1654
TGGT1_chrVIII	303720	304125	406	303771	9	5.70224	4.20133	3.45824	merged_peak_1655
TGGT1_chrVIII	320408	321153	746	320943	12	5.84238	3.84025	3.56007	merged_peak_1656
TGGT1_chrVIII	321946	322126	181	321997	12	5.76402	3.79518	3.51326	merged_peak_1657
TGGT1_chrVIII	367905	368446	542	368141	15	7.33151	4.22476	4.86175	merged_peak_1658
TGGT1_chrVIII	385249	385648	400	385556	8	4.61529	3.63783	2.54856	merged_peak_1659
TGGT1_chrVIII	403086	403575	490	403453	11	4.62915	3.27279	2.56175	merged_peak_1660
TGGT1_chrVIII	404293	404557	265	404530	12	5.34777	3.55852	3.15062	merged_peak_1661
TGGT1_chrVIII	449726	449906	181	449846	10	6.73713	4.70281	4.32847	merged_peak_1662
TGGT1_chrVIII	480919	481101	183	480978	11	7.69359	5.13034	5.17378	merged_peak_1663
TGGT1_chrVIII	489730	491132	1403	490573	26	12.819	5.13191	9.89167	merged_peak_1664
TGGT1_chrVIII	500199	500834	636	500317	13	9.02957	5.56837	6.37893	merged_peak_1665
TGGT1_chrVIII	528125	528360	236	528254	6	3.31868	2.9927	1.50591	merged_peak_1666
TGGT1_chrVIII	625674	625889	216	625787	7	3.61824	3.09933	1.75065	merged_peak_1667
TGGT1_chrVIII	648409	649217	809	648971	20	7.30619	3.58925	4.83934	merged_peak_1668
TGGT1_chrVIII	659401	659891	491	659624	22	8.38898	3.82594	5.80602	merged_peak_1669
TGGT1_chrVIII	666791	667410	620	666955	21	7.24173	3.46642	4.78289	merged_peak_1670
TGGT1_chrVIII	680912	682013	1102	681218	19	10.3829	5.15331	7.62245	merged_peak_1671
TGGT1_chrVIII	731093	731336	244	731247	13	6.73336	4.20219	4.32847	merged_peak_1672
TGGT1_chrVIII	735310	736043	734	735799	13	6.36507	3.99338	4.02192	merged_peak_1673
TGGT1_chrVIII	736617	736894	278	736828	10	5.14133	3.70395	2.97313	merged_peak_1674
TGGT1_chrVIII	748490	748679	190	748591	21	18.8169	9.40562	15.6045	merged_peak_1675
TGGT1_chrVIII	755853	756054	202	756003	9	5.03603	3.77615	2.88173	merged_peak_1676
TGGT1_chrVIII	789237	789483	247	789434	6	3.31868	2.9927	1.50591	merged_peak_1677
TGGT1_chrVIII	806986	807349	364	807036	13	4.91806	3.20851	2.79834	merged_peak_1678
TGGT1_chrVIII	832134	832661	528	832585	9	5.8177	4.27528	3.53818	merged_peak_1679
TGGT1_chrVIII	843882	844617	736	843950	12	7.51508	4.83559	5.02762	merged_peak_1680
TGGT1_chrVIII	903096	903378	283	903190	11	3.90195	2.86451	1.98348	merged_peak_1681
TGGT1_chrVIII	905156	905349	194	905254	28	17.3046	6.74984	14.161	merged_peak_1682
TGGT1_chrVIII	915876	916019	144	915921	10	6.60869	4.62146	4.23565	merged_peak_1683
TGGT1_chrVIII	916278	916567	290	916303	7	3.90239	3.28704	1.98348	merged_peak_1684
TGGT1_chrVIII	971850	972289	440	972121	17	12.9964	7.04666	10.0521	merged_peak_1685
TGGT1_chrVIII	986832	987900	1069	987383	16	8.52703	4.70523	5.93306	merged_peak_1686
TGGT1_chrVIII	1046599	1046869	271	1046836	7	4.10402	3.42023	2.11734	merged_peak_1687
TGGT1_chrVIII	1054109	1054273	165	1054116	9	3.79477	3.00156	1.8961	merged_peak_1688
TGGT1_chrVIII	1066676	1067045	370	1066750	6	3.31868	2.9927	1.50591	merged_peak_1689
TGGT1_chrVIII	1079902	1080223	322	1079937	10	6.4478	4.51968	4.09349	merged_peak_1690
TGGT1_chrVIII	1102390	1102626	237	1102522	12	6.75715	4.3774	4.34586	merged_peak_1691
TGGT1_chrVIII	1109148	1110713	1566	1110399	60	40.2796	9.18481	36.62	merged_peak_1692
TGGT1_chrVIII	1149044	1149281	238	1149089	7	3.92993	3.30524	2.00606	merged_peak_1693
TGGT1_chrVIII	1187532	1188059	528	1187944	9	5.59324	4.13155	3.36281	merged_peak_1694
TGGT1_chrVIII	1195067	1195526	460	1195416	10	6.73713	4.70281	4.32847	merged_peak_1695
TGGT1_chrVIII	1202979	1203239	261	1203112	8	4.80355	3.76003	2.70892	merged_peak_1696
TGGT1_chrVIII	1216874	1217359	486	1217099	16	7.77256	4.30598	5.24499	merged_peak_1697
TGGT1_chrVIII	1223729	1224606	878	1224122	26	14.2456	5.74664	11.2326	merged_peak_1698
TGGT1_chrVIII	1231897	1232462	566	1232163	12	4.89036	3.30402	2.78319	merged_peak_1699
TGGT1_chrVIII	1241079	1241631	553	1241173	15	8.59853	4.92126	5.99711	merged_peak_1700
TGGT1_chrVIII	1258288	1259541	1254	1258924	14	7.45145	4.44866	4.96935	merged_peak_1701
TGGT1_chrVIII	1270850	1271083	234	1270954	7	3.92993	3.30524	2.00606	merged_peak_1702
TGGT1_chrVIII	1291318	1291665	348	1291398	8	4.93865	3.84775	2.79834	merged_peak_1703
TGGT1_chrVIII	1297087	1297314	228	1297091	7	3.56999	3.06748	1.71055	merged_peak_1704
TGGT1_chrVIII	1306723	1307243	521	1306939	10	6.73713	4.70281	4.32847	merged_peak_1705
TGGT1_chrVIII	1332293	1332600	308	1332420	9	5.8177	4.27528	3.53818	merged_peak_1706
TGGT1_chrVIII	1391171	1391304	134	1391274	10	5.00783	3.62223	2.85751	merged_peak_1707
TGGT1_chrVIII	1401311	1401511	201	1401453	9	4.24438	3.27847	2.23696	merged_peak_1708
TGGT1_chrVIII	1428150	1428934	785	1428486	15	9.37059	5.36337	6.69486	merged_peak_1709
TGGT1_chrVIII	1436570	1436982	413	1436956	9	4.72138	3.57705	2.63843	merged_peak_1710
TGGT1_chrVIII	1468427	1469516	1090	1469137	20	13.0939	6.38026	10.1455	merged_peak_1711
TGGT1_chrVIII	1510671	1511596	926	1511117	13	5.68982	3.61982	3.44795	merged_peak_1712
TGGT1_chrVIII	1538214	1539049	836	1538483	23	16.4427	7.47431	13.3243	merged_peak_1713
TGGT1_chrVIII	1551023	1551959	937	1551601	13	8.70188	5.3681	6.07811	merged_peak_1714
TGGT1_chrVIII	1572325	1572993	669	1572566	8	4.93865	3.84775	2.79834	merged_peak_1715
TGGT1_chrVIII	1581197	1582130	934	1581731	28	17.7236	6.94478	14.555	merged_peak_1716
TGGT1_chrVIII	1608944	1609077	134	1609072	10	3.83848	2.92522	1.93169	merged_peak_1717
TGGT1_chrVIII	1654738	1655270	533	1655140	14	8.77902	5.21558	6.14812	merged_peak_1718
TGGT1_chrVIII	1669916	1670062	147	1669987	16	4.63241	2.80288	2.56474	merged_peak_1719
TGGT1_chrVIII	1673304	1673720	417	1673456	22	6.68335	3.169	4.3009	merged_peak_1720
TGGT1_chrVIII	1675201	1675574	374	1675500	22	7.6885	3.54905	5.17378	merged_peak_1721
TGGT1_chrVIII	1675882	1676203	322	1676119	29	12.7409	4.69719	9.81707	merged_peak_1722
TGGT1_chrVIII	1705837	1706062	226	1705940	11	6.37957	4.31313	4.03462	merged_peak_1723
TGGT1_chrVIII	1737331	1739058	1728	1738497	20	8.1772	3.96122	5.61297	merged_peak_1724
TGGT1_chrVIII	1767827	1768717	891	1768402	11	4.44612	3.16857	2.40679	merged_peak_1725
TGGT1_chrVIII	1793143	1793820	678	1793312	17	9.58041	5.0954	6.88763	merged_peak_1726
TGGT1_chrVIII	1875362	1876081	720	1876033	11	5.9023	4.02253	3.61168	merged_peak_1727
TGGT1_chrVIII	1883747	1884275	529	1884034	12	8.28891	5.31219	5.71397	merged_peak_1728
TGGT1_chrVIII	1904551	1904800	250	1904623	10	5.0341	3.63829	2.88065	merged_peak_1729
TGGT1_chrVIII	1918661	1919321	661	1918864	9	5.8177	4.27528	3.53818	merged_peak_1730
TGGT1_chrVIII	1925479	1925629	151	1925525	8	4.55518	3.59885	2.49953	merged_peak_1731
TGGT1_chrVIII	1952743	1953060	318	1952956	9	5.77694	4.24917	3.52465	merged_peak_1732
TGGT1_chrVIII	1961613	1962801	1189	1962071	25	13.1361	5.42548	10.1844	merged_peak_1733
TGGT1_chrVIII	1977118	1977530	413	1977216	13	4.86184	3.17922	2.7589	merged_peak_1734
TGGT1_chrVIII	1983789	1984073	285	1984060	16	4.25567	2.63959	2.24633	merged_peak_1735
TGGT1_chrVIII	1987655	1988149	495	1987712	17	5.52432	3.11214	3.30377	merged_peak_1736
TGGT1_chrVIII	1994482	1994615	134	1994542	23	7.04232	3.22347	4.60499	merged_peak_1737
TGGT1_chrVIII	1994903	1995639	737	1995301	53	30.5821	7.30539	27.0892	merged_peak_1738
TGGT1_chrVIII	2001593	2001770	178	2001651	11	5.58701	3.83313	3.35768	merged_peak_1739
TGGT1_chrVIII	2020662	2021367	706	2020792	35	13.2659	4.24669	10.3067	merged_peak_1740
TGGT1_chrVIII	2021678	2022763	1086	2022140	25	6.69601	2.96851	4.31252	merged_peak_1741
TGGT1_chrVIII	2023152	2023632	481	2023357	30	9.40726	3.48604	6.72918	merged_peak_1742
TGGT1_chrVIII	2044344	2044477	134	2044405	10	4.95589	3.59055	2.81273	merged_peak_1743
TGGT1_chrVIII	2044789	2045613	825	2045508	12	6.59504	4.28082	4.22339	merged_peak_1744
TGGT1_chrVIII	2052637	2052902	266	2052790	12	6.89152	4.45786	4.46861	merged_peak_1745
TGGT1_chrVIII	2063876	2064462	587	2064276	10	5.485	3.91598	3.2696	merged_peak_1746
TGGT1_chrVIII	2072034	2072413	380	2072210	91	45.6622	6.65519	41.9236	merged_peak_1747
TGGT1_chrVIII	2072765	2073534	770	2073013	128	78.3245	9.00021	74.0694	merged_peak_1748
TGGT1_chrVIII	2087236	2088038	803	2087651	9	3.64098	2.90799	1.77041	merged_peak_1749
TGGT1_chrVIII	2108883	2109911	1029	2109660	15	8.05327	4.61681	5.50087	merged_peak_1750
TGGT1_chrVIII	2117978	2118678	701	2118413	11	5.5055	3.78453	3.28787	merged_peak_1751
TGGT1_chrVIII	2132697	2132902	206	2132879	10	5.14133	3.70395	2.97313	merged_peak_1752
TGGT1_chrVIII	2152488	2152886	399	2152752	23	15.2106	6.81973	12.1577	merged_peak_1753
TGGT1_chrVIII	2156181	2156314	134	2156196	13	6.41971	4.02415	4.06939	merged_peak_1754
TGGT1_chrVIII	2180933	2181413	481	2181285	10	6.33154	4.44624	3.99194	merged_peak_1755
TGGT1_chrVIII	2197610	2198460	851	2198028	40	22.493	6.65692	19.1775	merged_peak_1756
TGGT1_chrVIII	2203443	2203792	350	2203551	19	6.94964	3.53995	4.52204	merged_peak_1757
TGGT1_chrVIII	2208860	2210055	1196	2209246	49	24.8631	6.15097	21.4869	merged_peak_1758
TGGT1_chrVIII	2230307	2231322	1016	2231122	38	18.1096	5.44389	14.9293	merged_peak_1759
TGGT1_chrVIII	2246459	2246686	228	2246581	15	9.32923	5.33938	6.65617	merged_peak_1760
TGGT1_chrVIII	2261153	2261566	414	2261514	13	5.42233	3.47533	3.21628	merged_peak_1761
TGGT1_chrVIII	2262818	2263325	508	2263195	15	7.03302	4.06649	4.59687	merged_peak_1762
TGGT1_chrVIII	2273496	2274282	787	2274006	13	5.78311	3.67069	3.53025	merged_peak_1763
TGGT1_chrVIII	2281484	2282031	548	2281568	26	8.74357	3.58128	6.11692	merged_peak_1764
TGGT1_chrVIII	2285543	2285681	139	2285566	26	5.57639	2.568	3.3483	merged_peak_1765
TGGT1_chrVIII	2289110	2289708	599	2289499	37	15.3128	4.67474	12.246	merged_peak_1766
TGGT1_chrVIII	2295029	2295162	134	2295116	10	4.73182	3.45456	2.64761	merged_peak_1767
TGGT1_chrVIII	2295547	2295777	231	2295571	9	4.53669	3.46093	2.48359	merged_peak_1768
TGGT1_chrVIII	2331466	2331710	245	2331627	7	4.04324	3.38009	2.09812	merged_peak_1769
TGGT1_chrVIII	2351495	2351998	504	2351606	11	5.09936	3.54484	2.93667	merged_peak_1770
TGGT1_chrVIII	2352264	2352485	222	2352384	18	11.3591	5.86818	8.52681	merged_peak_1771
TGGT1_chrVIII	2417577	2418023	447	2417719	15	11.8381	6.84045	8.96411	merged_peak_1772
TGGT1_chrVIII	2435502	2436290	789	2435704	22	12.8371	5.82573	9.909	merged_peak_1773
TGGT1_chrVIII	2446751	2447120	370	2447085	11	4.50601	3.20256	2.45793	merged_peak_1774
TGGT1_chrVIII	2459439	2460526	1088	2459762	12	5.78996	3.81008	3.53593	merged_peak_1775
TGGT1_chrVIII	2478220	2478505	286	2478251	11	4.21707	3.03951	2.21421	merged_peak_1776
TGGT1_chrVIII	2515247	2516219	973	2515479	19	8.84163	4.39464	6.20533	merged_peak_1777
TGGT1_chrVIII	2556795	2556928	134	2556837	11	6.34585	4.29246	4.00486	merged_peak_1778
TGGT1_chrVIII	2585100	2585406	307	2585164	10	5.90022	4.17489	3.61051	merged_peak_1779
TGGT1_chrVIII	2609246	2610506	1261	2609556	24	6.60513	3.00127	4.23299	merged_peak_1780
TGGT1_chrVIII	2625273	2625475	203	2625363	35	26.3103	9.3081	22.9059	merged_peak_1781
TGGT1_chrVIII	2656370	2656703	334	2656438	31	6.56366	2.6311	4.19626	merged_peak_1782
TGGT1_chrVIII	2659329	2660671	1343	2660025	56	18.514	4.04491	15.3224	merged_peak_1783
TGGT1_chrVIII	2666681	2667482	802	2666814	30	8.30086	3.15772	5.72524	merged_peak_1784
TGGT1_chrVIII	2679004	2680185	1182	2679891	22	8.75978	3.97662	6.13097	merged_peak_1785
TGGT1_chrVIII	2691482	2692040	559	2691590	12	5.53801	3.6661	3.31567	merged_peak_1786
TGGT1_chrVIII	2717343	2717532	190	2717419	13	6.25785	3.93325	3.9254	merged_peak_1787
TGGT1_chrVIII	2729497	2729810	314	2729568	14	6.26668	3.79939	3.93327	merged_peak_1788
TGGT1_chrVIII	2796131	2796566	436	2796377	9	5.06627	3.79535	2.90813	merged_peak_1789
TGGT1_chrVIII	2804702	2805101	400	2804975	10	6.69179	4.67409	4.30832	merged_peak_1790
TGGT1_chrVIII	2833477	2834282	806	2834048	9	5.8177	4.27528	3.53818	merged_peak_1791
TGGT1_chrVIII	2871609	2872379	771	2872241	14	7.5466	4.50234	5.05701	merged_peak_1792
TGGT1_chrVIII	2897536	2898241	706	2897942	19	10.2448	5.08311	7.49287	merged_peak_1793
TGGT1_chrVIII	2949462	2949734	273	2949697	10	4.59061	3.36948	2.52811	merged_peak_1794
TGGT1_chrVIII	3014809	3014989	181	3014864	10	6.33154	4.44624	3.99194	merged_peak_1795
TGGT1_chrVIII	3036224	3036616	393	3036401	10	6.33154	4.44624	3.99194	merged_peak_1796
TGGT1_chrVIII	3042405	3042729	325	3042494	14	8.19714	4.87488	5.62993	merged_peak_1797
TGGT1_chrVIII	3055233	3055391	159	3055327	8	4.58508	3.61824	2.52452	merged_peak_1798
TGGT1_chrVIII	3132321	3132903	583	3132512	17	9.19836	4.8913	6.53626	merged_peak_1799
TGGT1_chrVIII	3140371	3140504	134	3140423	10	5.57656	3.97284	3.3483	merged_peak_1800
TGGT1_chrVIII	3152068	3152421	354	3152187	11	7.2049	4.82431	4.75018	merged_peak_1801
TGGT1_chrVIII	3167645	3167942	298	3167847	14	7.91257	4.71076	5.37189	merged_peak_1802
TGGT1_chrVIII	3195986	3196199	214	3196074	9	5.59324	4.13155	3.36281	merged_peak_1803
TGGT1_chrVIII	3197860	3198011	152	3197971	13	9.07822	5.59821	6.42358	merged_peak_1804
TGGT1_chrVIII	3256680	3256823	144	3256807	7	3.87515	3.26904	1.96064	merged_peak_1805
TGGT1_chrVIII	3281064	3281967	904	3281732	20	9.67546	4.6417	6.97476	merged_peak_1806
TGGT1_chrVIII	3287652	3288542	891	3287930	56	27.9095	6.16816	24.4677	merged_peak_1807
TGGT1_chrVIII	3288819	3289102	284	3288937	31	9.28049	3.37952	6.61128	merged_peak_1808
TGGT1_chrVIII	3332862	3334131	1270	3333305	53	29.2821	6.91669	25.8138	merged_peak_1809
TGGT1_chrVIII	3359168	3359440	273	3359278	8	4.70789	3.69792	2.62684	merged_peak_1810
TGGT1_chrVIII	3414832	3415926	1095	3415638	13	7.8724	4.86787	5.33513	merged_peak_1811
TGGT1_chrVIII	3428083	3428216	134	3428129	8	4.73943	3.71839	2.65356	merged_peak_1812
TGGT1_chrVIII	3429413	3429760	348	3429471	7	4.01443	3.36106	2.0759	merged_peak_1813
TGGT1_chrVIII	3496253	3496754	502	3496385	9	5.3521	3.97741	3.15394	merged_peak_1814
TGGT1_chrVIII	3570179	3570346	168	3570227	18	15.2276	8.12304	12.1634	merged_peak_1815
TGGT1_chrVIII	3579201	3579393	193	3579267	10	6.73713	4.70281	4.32847	merged_peak_1816
TGGT1_chrVIII	3588528	3588779	252	3588688	7	4.10402	3.42023	2.11734	merged_peak_1817
TGGT1_chrVIII	3594758	3595334	577	3594890	13	8.26912	5.10576	5.69633	merged_peak_1818
TGGT1_chrVIII	3601243	3602069	827	3601574	7	3.76911	3.19898	1.87443	merged_peak_1819
TGGT1_chrVIII	3647319	3647758	440	3647421	11	5.84296	3.98671	3.56007	merged_peak_1820
TGGT1_chrVIII	3653420	3653553	134	3653506	10	6.73713	4.70281	4.32847	merged_peak_1821
TGGT1_chrVIII	3671758	3672074	317	3671993	10	5.42528	3.87898	3.21785	merged_peak_1822
TGGT1_chrVIII	3692359	3692636	278	3692560	10	4.8544	3.52881	2.75238	merged_peak_1823
TGGT1_chrVIII	3697953	3698240	288	3697984	8	3.50623	2.92493	1.65864	merged_peak_1824
TGGT1_chrVIII	3699657	3700165	509	3699906	11	6.21381	4.21171	3.88799	merged_peak_1825
TGGT1_chrVIII	3748348	3748777	430	3748436	8	4.93865	3.84775	2.79834	merged_peak_1826
TGGT1_chrVIII	3785660	3786473	814	3786055	27	13.0093	5.06402	10.0645	merged_peak_1827
TGGT1_chrVIII	3793809	3794096	288	3794080	12	4.82949	3.2706	2.73128	merged_peak_1828
TGGT1_chrVIII	3839628	3840358	731	3839715	10	6.36989	4.47045	4.02605	merged_peak_1829
TGGT1_chrVIII	3841125	3841322	198	3841232	13	9.17699	5.65885	6.51605	merged_peak_1830
TGGT1_chrVIII	3874010	3874224	215	3874016	10	3.98591	3.01106	2.05215	merged_peak_1831
TGGT1_chrVIII	3874782	3874915	134	3874805	11	4.58759	3.24904	2.52652	merged_peak_1832
TGGT1_chrVIII	3883898	3884429	532	3883983	11	5.64238	3.86623	3.40551	merged_peak_1833
TGGT1_chrVIII	3922121	3922566	446	3922283	8	3.3317	2.81461	1.5158	merged_peak_1834
TGGT1_chrVIII	3975296	3975648	353	3975549	9	4.61447	3.50976	2.54856	merged_peak_1835
TGGT1_chrVIII	3983083	3983365	283	3983148	11	6.37957	4.31313	4.03462	merged_peak_1836
TGGT1_chrVIII	3994336	3994911	576	3994612	16	9.7967	5.40712	7.07491	merged_peak_1837
TGGT1_chrVIII	4016727	4016907	181	4016805	16	9.7967	5.40712	7.07491	merged_peak_1838
TGGT1_chrVIII	4023492	4023636	145	4023557	15	5.79355	3.4348	3.53818	merged_peak_1839
TGGT1_chrVIII	4036678	4037427	750	4036936	16	6.77967	3.80262	4.36607	merged_peak_1840
TGGT1_chrVIII	4061869	4062157	289	4061914	8	4.93865	3.84775	2.79834	merged_peak_1841
TGGT1_chrVIII	4131024	4131470	447	4131153	8	4.46734	3.54191	2.42471	merged_peak_1842
TGGT1_chrVIII	4208136	4208523	388	4208203	11	7.37487	4.93056	4.90109	merged_peak_1843
TGGT1_chrVIII	4244031	4244290	260	4244281	10	3.92975	2.97829	2.00606	merged_peak_1844
TGGT1_chrVIII	4252466	4253374	909	4253026	49	25.9528	6.47098	22.5522	merged_peak_1845
TGGT1_chrVIII	4264294	4264532	239	4264325	11	4.05551	2.94942	2.10981	merged_peak_1846
TGGT1_chrVIII	4265899	4266192	294	4266096	13	5.44394	3.48692	3.23461	merged_peak_1847
TGGT1_chrVIII	4274181	4275128	948	4274452	16	8.72507	4.81232	6.09953	merged_peak_1848
TGGT1_chrVIII	4286672	4287059	388	4287016	13	8.93369	5.50964	6.28997	merged_peak_1849
TGGT1_chrVIII	4294033	4294240	208	4294060	10	5.0341	3.63829	2.88065	merged_peak_1850
TGGT1_chrVIII	4300094	4300514	421	4300394	11	6.41359	4.33401	4.06425	merged_peak_1851
TGGT1_chrVIII	4338369	4338652	284	4338546	14	9.119	5.41751	6.46143	merged_peak_1852
TGGT1_chrVIII	4349212	4349602	391	4349285	10	5.83308	4.13285	3.55171	merged_peak_1853
TGGT1_chrVIII	4442609	4442985	377	4442969	9	4.94703	3.71968	2.80582	merged_peak_1854
TGGT1_chrVIII	4471292	4471926	635	4471424	11	7.16349	4.79846	4.71383	merged_peak_1855
TGGT1_chrVIII	4528409	4528947	539	4528495	11	7.69359	5.13034	5.17378	merged_peak_1856
TGGT1_chrVIII	4612551	4612911	361	4612759	11	7.33172	4.90356	4.86175	merged_peak_1857
TGGT1_chrVIII	4642663	4643506	844	4643022	13	6.79291	4.23626	4.37805	merged_peak_1858
TGGT1_chrVIII	4676258	4676526	269	4676389	84	100.992	26.9209	96.3458	merged_peak_1859
TGGT1_chrVIII	4734744	4734911	168	4734784	9	5.8177	4.27528	3.53818	merged_peak_1860
TGGT1_chrVIII	4740185	4740443	259	4740423	7	4.10402	3.42023	2.11734	merged_peak_1861
TGGT1_chrVIII	4753941	4754796	856	4754750	28	6.57973	2.76881	4.21085	merged_peak_1862
TGGT1_chrVIII	4759135	4759406	272	4759369	25	4.42964	2.26769	2.39353	merged_peak_1863
TGGT1_chrVIII	4760077	4760922	846	4760369	36	11.0327	3.54169	8.21983	merged_peak_1864
TGGT1_chrVIII	4791233	4791740	508	4791452	7	3.95778	3.32364	2.02891	merged_peak_1865
TGGT1_chrVIII	4815637	4815816	180	4815675	7	4.10402	3.42023	2.11734	merged_peak_1866
TGGT1_chrVIII	4825512	4825735	224	4825613	19	15.6248	8.08407	12.5463	merged_peak_1867
TGGT1_chrVIII	4841214	4841974	761	4841599	9	4.7487	3.59428	2.6616	merged_peak_1868
TGGT1_chrVIII	4870996	4871331	336	4871237	17	11.0809	5.92729	8.26501	merged_peak_1869
TGGT1_chrVIII	4901477	4902504	1028	4902201	20	11.906	5.74838	9.02859	merged_peak_1870
TGGT1_chrVIII	4913778	4914036	259	4914011	10	3.85651	2.93568	1.94576	merged_peak_1871
TGGT1_chrVIII	4918843	4919524	682	4919004	29	15.539	5.79061	12.4627	merged_peak_1872
TGGT1_chrVIII	4920106	4920281	176	4920157	14	4.91226	3.10405	2.79834	merged_peak_1873
TGGT1_chrVIII	4939977	4940385	409	4940257	10	6.73713	4.70281	4.32847	merged_peak_1874
TGGT1_chrVIII	4980594	4981042	449	4980803	20	8.36337	4.04297	5.78263	merged_peak_1875
TGGT1_chrVIII	4981928	4982536	609	4982345	22	9.49582	4.28433	6.81077	merged_peak_1876
TGGT1_chrVIII	4982860	4982993	134	4982868	14	4.31783	2.81521	2.29918	merged_peak_1877
TGGT1_chrVIII	5017738	5018907	1170	5018601	22	14.135	6.48618	11.1256	merged_peak_1878
TGGT1_chrVIII	5034330	5034656	327	5034358	8	4.93865	3.84775	2.79834	merged_peak_1879
TGGT1_chrVIII	5066261	5067113	853	5066737	13	6.20524	3.90385	3.87975	merged_peak_1880
TGGT1_chrVIII	5082474	5083190	717	5082995	25	14.9248	6.2464	11.8837	merged_peak_1881
TGGT1_chrVIII	5106355	5106532	178	5106400	10	5.33759	3.82476	3.14162	merged_peak_1882
TGGT1_chrVIII	5172602	5172816	215	5172805	7	4.10402	3.42023	2.11734	merged_peak_1883
TGGT1_chrVIII	5217014	5218231	1218	5217569	45	26.6077	7.27871	23.1909	merged_peak_1884
TGGT1_chrVIII	5240520	5241461	942	5241004	20	11.0307	5.30116	8.21784	merged_peak_1885
TGGT1_chrVIII	5271016	5271853	838	5271441	11	6.69689	4.50857	4.31276	merged_peak_1886
TGGT1_chrVIII	5285276	5285789	514	5285550	11	5.9023	4.02253	3.61168	merged_peak_1887
TGGT1_chrVIII	5308314	5310155	1842	5309193	61	21.44	4.32568	18.1503	merged_peak_1888
TGGT1_chrVIII	5352581	5353013	433	5352679	22	9.80409	4.41662	7.08097	merged_peak_1889
TGGT1_chrVIII	5354325	5354813	489	5354376	16	5.35889	3.12764	3.15995	merged_peak_1890
TGGT1_chrVIII	5382091	5382370	280	5382313	11	7.2049	4.82431	4.75018	merged_peak_1891
TGGT1_chrVIII	5382645	5383029	385	5382976	10	6.33154	4.44624	3.99194	merged_peak_1892
TGGT1_chrVIII	5389598	5389780	183	5389705	10	5.57656	3.97284	3.3483	merged_peak_1893
TGGT1_chrVIII	5394928	5395190	263	5395089	9	4.80409	3.62924	2.70892	merged_peak_1894
TGGT1_chrVIII	5486585	5487147	563	5486950	18	11.1009	5.726	8.28417	merged_peak_1895
TGGT1_chrVIII	5504819	5505071	253	5505040	8	3.40774	2.8626	1.57788	merged_peak_1896
TGGT1_chrVIII	5505326	5506244	919	5505514	14	8.08849	4.81201	5.53225	merged_peak_1897
TGGT1_chrVIII	5543732	5544047	316	5543935	13	4.311	2.89711	2.29316	merged_peak_1898
TGGT1_chrVIII	5560575	5561149	575	5561053	11	5.02812	3.50324	2.87574	merged_peak_1899
TGGT1_chrVIII	5567468	5567844	377	5567735	15	9.41226	5.38757	6.73349	merged_peak_1900
TGGT1_chrVIII	5587972	5588763	792	5588168	25	11.4091	4.69094	8.57393	merged_peak_1901
TGGT1_chrVIII	5601317	5601783	467	5601445	10	6.10949	4.30629	3.7939	merged_peak_1902
TGGT1_chrVIII	5621996	5622532	537	5622117	10	5.73469	4.07136	3.48719	merged_peak_1903
TGGT1_chrVIII	5642479	5643109	631	5643046	12	6.25934	4.08266	3.9262	merged_peak_1904
TGGT1_chrVIII	5649932	5650290	359	5649988	11	5.61459	3.84961	3.38134	merged_peak_1905
TGGT1_chrVIII	5666217	5666530	314	5666344	21	6.38845	3.13542	4.04309	merged_peak_1906
TGGT1_chrVIII	5666813	5667388	576	5667049	28	10.6404	4.0556	7.86141	merged_peak_1907
TGGT1_chrVIII	5677435	5678684	1250	5677509	20	7.82153	3.80724	5.29018	merged_peak_1908
TGGT1_chrVIII	5736679	5737088	410	5736959	25	14.1952	5.90426	11.184	merged_peak_1909
TGGT1_chrVIII	5772388	5772746	359	5772665	7	3.66749	3.13185	1.79125	merged_peak_1910
TGGT1_chrVIII	5775033	5775166	134	5775139	8	4.67669	3.67767	2.60112	merged_peak_1911
TGGT1_chrVIII	5797559	5798515	957	5797646	12	5.97656	3.91779	3.67649	merged_peak_1912
TGGT1_chrVIII	5814904	5816296	1393	5816055	29	11.8976	4.39303	9.02123	merged_peak_1913
TGGT1_chrVIII	5881155	5881574	420	5881266	75	73.317	17.6892	69.1541	merged_peak_1914
TGGT1_chrVIII	5913989	5914134	146	5914097	17	6.72083	3.65393	4.32847	merged_peak_1915
TGGT1_chrVIII	5916742	5916971	230	5916851	68	59.6138	14.2786	55.6751	merged_peak_1916
TGGT1_chrVIII	5966901	5967300	400	5967217	11	7.64366	5.09901	5.14527	merged_peak_1917
TGGT1_chrVIII	5977548	5978412	865	5978392	10	4.61372	3.38337	2.54856	merged_peak_1918
TGGT1_chrVIII	6005387	6006224	838	6005594	21	12.1733	5.68828	9.28319	merged_peak_1919
TGGT1_chrVIII	6022409	6023148	740	6022812	34	20.4266	6.91672	17.167	merged_peak_1920
TGGT1_chrVIII	6046787	6046921	135	6046870	10	4.52228	3.32849	2.47199	merged_peak_1921
TGGT1_chrVIII	6072391	6072602	212	6072499	31	31.9265	13.6809	28.4095	merged_peak_1922
TGGT1_chrVIII	6107972	6108894	923	6108201	33	16.5132	5.55665	13.3933	merged_peak_1923
TGGT1_chrVIII	6109203	6109398	196	6109369	18	5.39559	2.97489	3.19201	merged_peak_1924
TGGT1_chrVIII	6138154	6138744	591	6138277	24	9.96601	4.23413	7.23161	merged_peak_1925
TGGT1_chrVIII	6145753	6146498	746	6146225	13	6.58796	4.11934	4.21795	merged_peak_1926
TGGT1_chrVIII	6162812	6163106	295	6162909	12	5.0153	3.37294	2.86401	merged_peak_1927
TGGT1_chrVIII	6164522	6164740	219	6164634	23	12.9923	5.71075	10.0482	merged_peak_1928
TGGT1_chrVIII	6169913	6170753	841	6170007	19	7.25132	3.67053	4.79097	merged_peak_1929
TGGT1_chrVIII	6182112	6182245	134	6182222	10	6.00334	4.23957	3.70074	merged_peak_1930
TGGT1_chrVIII	6199869	6200151	283	6199925	9	4.86048	3.66488	2.75771	merged_peak_1931
TGGT1_chrVIII	6212447	6212580	134	6212529	7	3.7952	3.21621	1.8961	merged_peak_1932
TGGT1_chrVIII	6220122	6220962	841	6220635	14	8.16066	4.85374	5.59743	merged_peak_1933
TGGT1_chrVIII	6257354	6257791	438	6257574	8	4.70789	3.69792	2.62684	merged_peak_1934
TGGT1_chrVIII	6270191	6270334	144	6270244	7	4.10402	3.42023	2.11734	merged_peak_1935
TGGT1_chrVIII	6317459	6317853	395	6317554	10	5.36657	3.84266	3.16675	merged_peak_1936
TGGT1_chrVIII	6328787	6329239	453	6328844	14	6.41448	3.87837	4.06469	merged_peak_1937
TGGT1_chrVIII	6331203	6331419	217	6331313	10	4.66044	3.41149	2.5879	merged_peak_1938
TGGT1_chrVIII	6340370	6340924	555	6340455	8	4.46734	3.54191	2.42471	merged_peak_1939
TGGT1_chrVIII	6369432	6369642	211	6369545	14	7.05994	4.23012	4.62089	merged_peak_1940
TGGT1_chrVIII	6398367	6398684	318	6398572	11	4.52622	3.21406	2.4739	merged_peak_1941
TGGT1_chrVIII	6410617	6411127	511	6410897	13	6.58796	4.11934	4.21795	merged_peak_1942
TGGT1_chrVIII	6422477	6422703	227	6422679	12	4.52153	3.10322	2.47172	merged_peak_1943
TGGT1_chrVIII	6428764	6429053	290	6428983	13	5.97639	3.77684	3.67649	merged_peak_1944
TGGT1_chrVIII	6446485	6446638	154	6446549	16	6.68824	3.75757	4.30566	merged_peak_1945
TGGT1_chrVIII	6452597	6452967	371	6452726	8	3.46636	2.89967	1.6265	merged_peak_1946
TGGT1_chrVIII	6468157	6468468	312	6468185	7	3.05791	2.73075	1.34533	merged_peak_1947
TGGT1_chrVIII	6478415	6479225	811	6478757	30	16.7547	6.12624	13.6283	merged_peak_1948
TGGT1_chrVIII	6519017	6519176	160	6519098	9	5.03603	3.77615	2.88173	merged_peak_1949
TGGT1_chrVIII	6585214	6585409	196	6585283	8	4.93865	3.84775	2.79834	merged_peak_1950
TGGT1_chrVIII	6596018	6596212	195	6596100	11	7.69359	5.13034	5.17378	merged_peak_1951
TGGT1_chrVIII	6603458	6603596	139	6603493	12	8.68421	5.55787	6.06157	merged_peak_1952
TGGT1_chrVIII	6619103	6620192	1090	6619342	27	14.7871	5.81033	11.7521	merged_peak_1953
TGGT1_chrVIII	6645642	6646217	576	6646090	15	7.83181	4.49514	5.29903	merged_peak_1954
TGGT1_chrVIII	6719060	6719333	274	6719215	10	6.65001	4.64763	4.27114	merged_peak_1955
TGGT1_chrVIII	6740307	6740496	190	6740379	19	13.6395	6.92185	10.6647	merged_peak_1956
TGGT1_chrVIII	6750174	6750468	295	6750230	10	4.63699	3.39737	2.56854	merged_peak_1957
TGGT1_chrVIII	6771276	6771447	172	6771375	12	3.50205	2.56907	1.65519	merged_peak_1958
TGGT1_chrVIII	6771819	6772769	951	6771973	22	10.1545	4.56948	7.40935	merged_peak_1959
TGGT1_chrVIII	6800456	6800742	287	6800617	18	7.38836	3.84647	4.91317	merged_peak_1960
TGGT1_chrVIII	6801207	6801345	139	6801297	12	3.79674	2.72035	1.89742	merged_peak_1961
TGGT1_chrVIII	6808381	6808531	151	6808423	13	5.1518	3.33127	2.98202	merged_peak_1962
TGGT1_chrVIII	6823812	6824336	525	6823943	23	11.7622	5.13743	8.90373	merged_peak_1963
TGGT1_chrVIII	6842906	6843145	240	6842931	11	5.29667	3.66077	3.10683	merged_peak_1964
TGGT1_chrVIII	6857808	6858068	261	6857876	8	4.83615	3.78119	2.7362	merged_peak_1965
TGGT1_chrVIII	6878905	6879178	274	6879038	92	104.814	24.9987	100.094	merged_peak_1966
TGGT1_chrVIII	6884600	6884733	134	6884660	7	4.10402	3.42023	2.11734	merged_peak_1967
TGGT1_chrVIIa	1237	1455	219	1333	7	3.76911	3.19898	1.87443	merged_peak_1968
TGGT1_chrVIIa	3624	3860	237	3666	7	3.45349	2.99065	1.61524	merged_peak_1969
TGGT1_chrVIIa	18077	18419	343	18315	14	10.7584	6.41292	7.96199	merged_peak_1970
TGGT1_chrVIIa	61703	61841	139	61738	8	4.5256	3.57967	2.47378	merged_peak_1971
TGGT1_chrVIIa	79127	79860	734	79601	18	12.7736	6.66854	9.84816	merged_peak_1972
TGGT1_chrVIIa	156658	156843	186	156716	6	3.31868	2.9927	1.50591	merged_peak_1973
TGGT1_chrVIIa	258018	258159	142	258151	8	3.82712	3.12935	1.92202	merged_peak_1974
TGGT1_chrVIIa	286155	286352	198	286281	8	4.93865	3.84775	2.79834	merged_peak_1975
[truncated: 1,441 more rows]
