# Supplementary material for: TgAP2X-7 is a novel cell cycle-regulated transcription factor that plays an essential role in Toxoplasma tachyzoite propagation
Source: mSphere. 2025 Sep 8;10(9):e00438-25. doi: 10.1128/msphere.00438-25 (PMC12482157; doi:10.1128/msphere.00438-25)
Supplement: Data Set S3 — Direct targets of TgAP2X-7. [file msphere.00438-25-s0003.xlsx]

## Sheet: S3 - summits_geneDist
chromosome	Peak start	Peak end	Summit start	Summit end	peakID	score	gene_id	gene_start	gene_end	gene_strand	gene_dist	Column3
TGGT1_chrIV	1134180	1134521	1134389	1134390	merged_peak_832	3.42758	TGGT1_318610	1134392	1138501	+	3	832
TGGT1_chrVIII	2289109	2289708	2289498	2289499	merged_peak_1766	12.246	TGGT1_232955	2289115	2289495	-	3	1766
TGGT1_chrIb	836471	836679	836497	836498	merged_peak_1310	2.60724	TGGT1_208710	830707	836492	-	5	1310
TGGT1_chrVIII	367904	368446	368140	368141	merged_peak_1658	4.86175	TGGT1_229670	368147	371053	+	7	1658
AAQM03000504	430	714	615	616	merged_peak_144	3.53818	TGGT1_306688	624	1433	+	9	144
TGGT1_chrV	1781120	1781468	1781339	1781340	merged_peak_1452	4.12751	TGGT1_286200	1780999	1781328	-	11	1452
AAQM03000420	2010	2828	2718	2719	merged_peak_101	4.32847	TGGT1_237800	2730	4145	+	12	101
TGGT1_chrIX	3726946	3727213	3727169	3727170	merged_peak_1085	1.45301	TGGT1_290890	3727182	3731041	+	13	1085
TGGT1_chrXI	1060229	1060582	1060290	1060291	merged_peak_2841	4.69168	TGGT1_310150	1055873	1060273	-	17	2841
TGGT1_chrVIII	6771818	6772769	6771972	6771973	merged_peak_1959	7.40935	TGGT1_200310	6769899	6771950	-	22	1959
TGGT1_chrVIIa	1121724	1122153	1122097	1122098	merged_peak_2014	2.86675	TGGT1_205700	1122121	1123167	+	24	2014
TGGT1_chrIa	651239	651760	651560	651561	merged_peak_1216	5.37189	TGGT1_294060	651588	659617	+	28	1216
TGGT1_chrVIII	843881	844617	843949	843950	merged_peak_1680	5.02762	TGGT1_230510	842800	843918	-	31	1680
AAQM03000406	2787	2986	2855	2856	merged_peak_94	2.79834	TGGT1_212410	691	2823	-	32	94
TGGT1_chrII	1687389	1687711	1687643	1687644	merged_peak_645	2.35296	TGGT1_297350	1686141	1687611	-	32	645
TGGT1_chrVIIa	2846005	2846391	2846320	2846321	merged_peak_2099	4.26748	TGGT1_202910	2846352	2847713	+	32	2099
TGGT1_chrVIIb	4107389	4107979	4107740	4107741	merged_peak_2369	3.53818	TGGT1_257170	4107774	4110886	+	34	2369
TGGT1_chrXII	145943	147368	146810	146811	merged_peak_3101	7.31762	TGGT1_300140	146844	149444	+	34	3101
TGGT1_chrIX	1829408	1829793	1829631	1829632	merged_peak_992	2.90813	TGGT1_264805	1826789	1829595	-	36	992
TGGT1_chrVI	730798	731019	730890	730891	merged_peak_1521	1.37731	TGGT1_239530	730926	732071	+	36	1521
TGGT1_chrII	2014952	2015416	2015296	2015297	merged_peak_655	6.25555	TGGT1_297810	2012516	2015258	-	38	655
TGGT1_chrX	1565530	1566048	1565927	1565928	merged_peak_2483	6.99151	TGGT1_226410	1563878	1565889	-	38	2483
TGGT1_chrXII	1851541	1852236	1851753	1851754	merged_peak_3192	8.50993	TGGT1_217570	1851792	1853599	+	39	3192
TGGT1_chrVIIa	1653457	1653596	1653521	1653522	merged_peak_2045	3.53818	TGGT1_204490	1651032	1653481	-	40	2045
TGGT1_chrVIIb	4794926	4795411	4795278	4795279	merged_peak_2398	2.09812	TGGT1_255350	4787376	4795237	-	41	2398
TGGT1_chrIV	389750	390257	390057	390058	merged_peak_797	2.37692	TGGT1_320180	388819	390015	-	42	797
TGGT1_chrVI	3260964	3261971	3261433	3261434	merged_peak_1634	6.41073	TGGT1_244530	3259589	3261391	-	42	1634
TGGT1_chrX	805561	806733	805867	805868	merged_peak_2442	9.27742	TGGT1_227600	803568	805820	-	47	2442
TGGT1_chrX	3011669	3012295	3011847	3011848	merged_peak_2559	6.0097	TGGT1_363590	3011894	3012337	+	47	2559
TGGT1_chrIa	1281360	1282293	1281996	1281997	merged_peak_1249	20.6404	TGGT1_294970	1282045	1285395	+	49	1249
TGGT1_chrIX	788040	788989	788598	788599	merged_peak_942	8.80577	TGGT1_266820	788100	788546	-	52	942
TGGT1_chrX	5690387	5691134	5690494	5690495	merged_peak_2695	7.10389	TGGT1_237230	5688823	5690440	-	54	2695
TGGT1_chrXII	3176014	3176608	3176284	3176285	merged_peak_3259	21.5791	TGGT1_247305	3176339	3177588	+	55	3259
TGGT1_chrVI	2661105	2661373	2661148	2661149	merged_peak_1605	2.78301	TGGT1_243600	2659542	2661092	-	56	1605
TGGT1_chrXII	2138182	2138813	2138641	2138642	merged_peak_3205	8.62699	TGGT1_217875	2138697	2139435	+	56	3205
TGGT1_chrIII	219383	219517	219436	219437	merged_peak_675	4.32847	TGGT1_275795	218453	219377	-	59	675
TGGT1_chrIX	116773	118023	117033	117034	merged_peak_905	4.93834	TGGT1_279315	114469	116974	-	59	905
TGGT1_chrXII	2785830	2785978	2785865	2785866	merged_peak_3244	3.24343	TGGT1_246555	2784099	2785806	-	59	3244
AAQM03000526	56	1268	1145	1146	merged_peak_155	24.646	TGGT1_411660	77	1082	-	63	155
TGGT1_chrVIIa	4153532	4154063	4153819	4153820	merged_peak_2158	3.50595	TGGT1_281660	4153882	4154358	+	63	2158
TGGT1_chrIX	4210822	4211951	4210968	4210969	merged_peak_1107	4.11493	TGGT1_291910	4209282	4210904	-	64	1107
TGGT1_chrVIII	3332861	3334131	3333304	3333305	merged_peak_1809	25.8138	TGGT1_273650	3333368	3333844	+	64	1809
TGGT1_chrVIIb	3783269	3784267	3784175	3784176	merged_peak_2355	4.81331	TGGT1_257755	3784242	3785202	+	67	2355
TGGT1_chrIII	1000906	1001225	1001137	1001138	merged_peak_717	3.71891	TGGT1_253540	998712	1001069	-	68	717
TGGT1_chrIb	924351	924700	924608	924609	merged_peak_1318	2.52652	TGGT1_208850	924676	925248	+	68	1318
TGGT1_chrXII	4221334	4221907	4221782	4221783	merged_peak_3296	12.5731	TGGT1_248990	4221850	4224585	+	68	3296
TGGT1_chrIX	344889	345113	344956	344957	merged_peak_917	2.11734	TGGT1_267630	345026	345493	+	70	917
AAQM03000488	1581	2089	1956	1957	merged_peak_134	32.9787	TGGT1_411420	1	1884	-	72	134
TGGT1_chrIX	3172981	3173350	3173155	3173156	merged_peak_1046	4.73951	TGGT1_289650	3173228	3176423	+	73	1046
TGGT1_chrVIIb	3084109	3084381	3084301	3084302	merged_peak_2325	3.17462	TGGT1_258870A	3082018	3084228	-	73	2325
TGGT1_chrXII	5665729	5665987	5665859	5665860	merged_peak_3379	3.53818	TGGT1_278930	5665932	5671763	+	73	3379
TGGT1_chrIb	80012	81332	80622	80623	merged_peak_1279	14.9664	TGGT1_207440	77395	80548	-	74	1279
TGGT1_chrVIII	6328786	6329239	6328843	6328844	merged_peak_1937	4.06469	TGGT1_268760	6327416	6328769	-	74	1937
TGGT1_chrV	461235	461494	461302	461303	merged_peak_1391	3.7208	TGGT1_212770	456259	461225	-	77	1391
TGGT1_chrIa	670547	670686	670597	670598	merged_peak_1218	2.11734	TGGT1_357770	670145	670519	-	78	1218
TGGT1_chrXII	312524	312945	312827	312828	merged_peak_3112	5.41303	TGGT1_299670	312905	318735	+	78	3112
TGGT1_chrXII	5352614	5353360	5353293	5353294	merged_peak_3357	11.5709	TGGT1_251500	5353371	5356184	+	78	3357
TGGT1_chrIb	344310	344616	344437	344438	merged_peak_1287	3.61182	TGGT1_207840	342658	344358	-	79	1287
TGGT1_chrXII	5376825	5377015	5376949	5376950	merged_peak_3360	2.47378	TGGT1_251550	5375924	5376869	-	80	3360
TGGT1_chrIb	1781183	1781726	1781416	1781417	merged_peak_1360	3.22471	TGGT1_321480	1780181	1781335	-	81	1360
AAQM03000477	1222	1531	1336	1337	merged_peak_127	3.53818	TGGT1_200110	877	1254	-	82	127
TGGT1_chrII	1005658	1005999	1005908	1005909	merged_peak_622	3.53818	TGGT1_222305	1005100	1005826	-	82	622
TGGT1_chrXI	2432039	2432579	2432115	2432116	merged_peak_2906	6.06157	TGGT1_312160	2430558	2432033	-	82	2906
TGGT1_chrX	5138777	5140084	5139268	5139269	merged_peak_2656	4.05584	TGGT1_236040	5139351	5141389	+	83	2656
TGGT1_chrXII	5519263	5519737	5519289	5519290	merged_peak_3368	2.06938	TGGT1_251810	5518720	5519205	-	84	3368
TGGT1_chrIV	362673	362852	362722	362723	merged_peak_795	3.40109	TGGT1_320250	361459	362637	-	85	795
TGGT1_chrII	1497583	1497996	1497948	1497949	merged_peak_638	2.76382	TGGT1_297080	1498035	1500080	+	87	638
TGGT1_chrVIIa	666813	666977	666853	666854	merged_peak_1992	1.77111	TGGT1_304755	664376	666763	-	90	1992
TGGT1_chrX	6254481	6254829	6254594	6254595	merged_peak_2728	9.75607	TGGT1_214560	6244621	6254504	-	90	2728
TGGT1_chrIX	509950	510219	510165	510166	merged_peak_926	2.45793	TGGT1_267390	510256	513006	+	91	926
TGGT1_chrIa	1396260	1396798	1396368	1396369	merged_peak_1255	5.44448	TGGT1_295125	1394541	1396277	-	91	1255
TGGT1_chrIV	2180159	2180305	2180194	2180195	merged_peak_881	2.66776	TGGT1_301170	2178932	2180101	-	93	881
TGGT1_chrVIIb	2737165	2737411	2737402	2737403	merged_peak_2306	2.42471	TGGT1_259580	2737495	2739222	+	93	2306
TGGT1_chrVIII	5775032	5775166	5775138	5775139	merged_peak_1911	2.60112	TGGT1_269470	5774583	5775044	-	94	1911
TGGT1_chrXI	5464492	5464793	5464551	5464552	merged_peak_3046	2.33622	TGGT1_316710	5464647	5465285	+	96	3046
TGGT1_chrX	4447625	4447809	4447699	4447700	merged_peak_2628	2.9573	TGGT1_234930	4446445	4447602	-	97	2628
TGGT1_chrIa	1287394	1287966	1287778	1287779	merged_peak_1250	4.15509	TGGT1_294980	1287876	1289315	+	98	1250
TGGT1_chrXII	5168260	5168937	5168452	5168453	merged_peak_3347	12.9003	TGGT1_250810	5165995	5168354	-	98	3347
TGGT1_chrX	3218651	3218826	3218698	3218699	merged_peak_2565	2.44552	TGGT1_224130	3217756	3218599	-	99	2565
TGGT1_chrXI	4859906	4860256	4860008	4860009	merged_peak_3017	3.12637	TGGT1_315700	4854311	4859905	-	103	3017
TGGT1_chrX	715217	715648	715375	715376	merged_peak_2440	4.92549	TGGT1_227810	715479	717059	+	104	2440
TGGT1_chrXI	4594425	4594835	4594732	4594733	merged_peak_3004	2.978	TGGT1_315320	4594837	4596241	+	105	3004
TGGT1_chrXII	4432313	4433053	4432823	4432824	merged_peak_3313	14.7791	TGGT1_249370	4430669	4432717	-	106	3313
TGGT1_chrIII	1701663	1701797	1701707	1701708	merged_peak_752	2.02891	TGGT1_254410	1695545	1701599	-	108	752
TGGT1_chrIb	1206814	1208148	1207491	1207492	merged_peak_1332	17.0954	TGGT1_209290	1207027	1207383	-	108	1332
TGGT1_chrIb	1508527	1509289	1508958	1508959	merged_peak_1344	5.19985	TGGT1_209860	1509068	1514507	+	110	1344
TGGT1_chrVIII	1983788	1984073	1984059	1984060	merged_peak_1735	2.24633	TGGT1_232270	1984170	1986788	+	111	1735
TGGT1_chrXI	3563767	3564026	3563974	3563975	merged_peak_2955	2.00606	TGGT1_313673	3562732	3563862	-	112	2955
TGGT1_chrIX	1436520	1436713	1436550	1436551	merged_peak_977	2.25328	TGGT1_265320	1436663	1438279	+	113	977
TGGT1_chrIa	1251648	1251788	1251704	1251705	merged_peak_1246	2.02891	TGGT1_294902	1248321	1251590	-	114	1246
TGGT1_chrVIII	4274180	4275128	4274451	4274452	merged_peak_1848	6.09953	TGGT1_271930	4274565	4276322	+	114	1848
TGGT1_chrVIIa	4129819	4129970	4129862	4129863	merged_peak_2156	4.32847	TGGT1_281620	4126180	4129748	-	114	2156
TGGT1_chrIV	1899651	1899785	1899658	1899659	merged_peak_869	3.53818	TGGT1_211020	1894489	1899543	-	115	869
TGGT1_chrXI	707377	708008	707826	707827	merged_peak_2816	5.97542	TGGT1_309590	707942	709312	+	116	2816
TGGT1_chrXII	4853744	4854084	4853798	4853799	merged_peak_3329	2.17765	TGGT1_249870	4850395	4853682	-	116	3329
TGGT1_chrXI	2466204	2467038	2466954	2466955	merged_peak_2909	2.21677	TGGT1_312210	2467071	2468172	+	117	2909
TGGT1_chrX	2879595	2879813	2879622	2879623	merged_peak_2554	2.14823	TGGT1_224575	2878140	2879504	-	118	2554
TGGT1_chrXII	2770079	2770451	2770337	2770338	merged_peak_3242	6.41176	TGGT1_246535	2768249	2770218	-	119	3242
TGGT1_chrIb	1370330	1370464	1370349	1370350	merged_peak_1335	2.13978	TGGT1_209590	1370470	1371343	+	121	1335
TGGT1_chrVIIb	4013367	4013838	4013484	4013485	merged_peak_2363	5.32208	TGGT1_257380	4013607	4015889	+	123	2363
TGGT1_chrIV	1286234	1286642	1286440	1286441	merged_peak_838	2.23696	TGGT1_318430	1282502	1286316	-	124	838
AAQM03000509	1169	1610	1428	1429	merged_peak_148	15.6045	TGGT1_411560	627	1301	-	127	148
TGGT1_chrVIII	1767826	1768717	1768401	1768402	merged_peak_1725	2.40679	TGGT1_232030	1768528	1771709	+	127	1725
TGGT1_chrVIII	2717342	2717532	2717418	2717419	merged_peak_1787	3.9254	TGGT1_233610	2716096	2717291	-	127	1787
TGGT1_chrVIIb	516966	517416	517395	517396	merged_peak_2193	4.32847	TGGT1_263460	517523	518245	+	128	2193
TGGT1_chrVIII	1079901	1080223	1079936	1079937	merged_peak_1690	4.09349	TGGT1_230900	1080067	1080561	+	131	1690
TGGT1_chrX	4306198	4306551	4306456	4306457	merged_peak_2619	3.53593	TGGT1_234470	4303922	4306325	-	131	2619
TGGT1_chrXII	3317090	3317224	3317125	3317126	merged_peak_3266	2.45258	TGGT1_247510	3317257	3321142	+	132	3266
TGGT1_chrX	6871277	6872106	6871560	6871561	merged_peak_2769	3.07336	TGGT1_215480	6869135	6871426	-	134	2769
TGGT1_chrVI	2125442	2126479	2126139	2126140	merged_peak_1585	6.34047	TGGT1_242730	2126274	2129717	+	135	1585
TGGT1_chrIX	3365853	3366569	3366037	3366038	merged_peak_1067	8.5276	TGGT1_289970	3366173	3367777	+	136	1067
TGGT1_chrIII	1408444	1408794	1408662	1408663	merged_peak_743	2.79834	TGGT1_254060	1408802	1410441	+	140	743
TGGT1_chrX	4346710	4346972	4346821	4346822	merged_peak_2622	3.05208	TGGT1_234550	4345310	4346680	-	141	2622
TGGT1_chrXII	2239289	2239600	2239385	2239386	merged_peak_3213	4.56303	TGGT1_245485	2239526	2240428	+	141	3213
TGGT1_chrXI	6311058	6311366	6311112	6311113	merged_peak_3074	3.45598	TGGT1_216130	6308331	6310970	-	142	3074
TGGT1_chrVIIa	1643235	1643801	1643558	1643559	merged_peak_2043	2.57891	TGGT1_204505	1643701	1645024	+	143	2043
TGGT1_chrX	3560278	3560463	3560364	3560365	merged_peak_2583	3.8012	TGGT1_223685	3560511	3561558	+	147	2583
TGGT1_chrVIIb	2444619	2444902	2444779	2444780	merged_peak_2297	1.50591	TGGT1_260190	2444928	2447434	+	149	2297
TGGT1_chrVIII	2132696	2132902	2132878	2132879	merged_peak_1752	2.97313	TGGT1_232520	2131005	2132727	-	151	1752
AAQM03000199	838	1929	1358	1359	merged_peak_40	6.69072	TGGT1_363030	1511	3196	+	153	40
AAQM03000553	645	1500	1143	1144	merged_peak_161	16.5028	TGGT1_300618A	777	989	-	154	161
AAQM03000562	277	1074	408	409	merged_peak_170	8.22539	TGGT1_300618B	42	254	-	154	170
TGGT1_chrIX	38453	38676	38611	38612	merged_peak_900	3.8012	TGGT1_279400	38768	40339	+	157	900
AAQM03000554	91	1008	599	600	merged_peak_162	36.0857	TGGT1_302007	46	441	-	158	162
TGGT1_chrV	567227	567440	567229	567230	merged_peak_1400	1.67698	TGGT1_212910	565655	567071	-	158	1400
TGGT1_chrXII	4300516	4300753	4300521	4300522	merged_peak_3302	1.86406	TGGT1_249180	4294324	4300363	-	158	3302
TGGT1_chrXI	3101453	3101996	3101685	3101686	merged_peak_2929	4.28008	TGGT1_313140	3095680	3101525	-	160	2929
TGGT1_chrXII	6464024	6465788	6464710	6464711	merged_peak_3400	4.51819	TGGT1_277730	6464872	6465324	+	162	3400
TGGT1_chrIX	5647520	5648013	5647906	5647907	merged_peak_1165	3.45824	TGGT1_306235	5648070	5651101	+	164	1165
TGGT1_chrVI	1313878	1314251	1313931	1313932	merged_peak_1548	4.0068	TGGT1_240630	1314095	1317440	+	164	1548
TGGT1_chrVI	3070507	3071147	3070782	3070783	merged_peak_1623	5.53013	TGGT1_244280	3070946	3071335	+	164	1623
TGGT1_chrII	1794017	1794161	1794132	1794133	merged_peak_648	3.53818	TGGT1_297488	1793567	1793965	-	167	648
TGGT1_chrIX	5038298	5039273	5038907	5038908	merged_peak_1141	4.86454	TGGT1_305160	5039074	5039424	+	167	1141
TGGT1_chrXII	1823062	1823903	1823656	1823657	merged_peak_3189	5.17378	TGGT1_217500	1817499	1823489	-	167	3189
TGGT1_chrIV	2518265	2518399	2518359	2518360	merged_peak_896	2.68809	TGGT1_317720	2518527	2525070	+	168	896
AAQM03000562	1339	2931	1904	1905	merged_peak_171	20.7935	TGGT1_300631	1099	1734	-	170	171
TGGT1_chrVIIb	1075747	1075886	1075773	1075774	merged_peak_2227	2.0765	TGGT1_262655	1075202	1075602	-	171	2227
TGGT1_chrVI	2733295	2733477	2733383	2733384	merged_peak_1609	5.81509	TGGT1_243730	2733555	2736099	+	172	1609
TGGT1_chrX	3288056	3288282	3288179	3288180	merged_peak_2570	2.65356	TGGT1_224030	3279182	3288007	-	172	2570
TGGT1_chrIX	3319539	3319895	3319701	3319702	merged_peak_1060	3.67649	TGGT1_289890	3315892	3319528	-	173	1060
TGGT1_chrXII	1342822	1343083	1343029	1343030	merged_peak_3167	1.50591	TGGT1_218580	1343203	1357999	+	174	3167
TGGT1_chrVIIb	4214441	4214575	4214523	4214524	merged_peak_2373	3.36281	TGGT1_257020	4210014	4214348	-	175	2373
TGGT1_chrXI	584576	585225	585007	585008	merged_peak_2811	6.34028	TGGT1_309330	585185	586868	+	178	2811
TGGT1_chrV	1679919	1680605	1680224	1680225	merged_peak_1447	7.99574	TGGT1_286450	1680404	1680766	+	180	1447
TGGT1_chrVI	545759	546263	545862	545863	merged_peak_1514	6.53626	TGGT1_239330	546044	548295	+	182	1514
TGGT1_chrIb	1476265	1476563	1476484	1476485	merged_peak_1342	3.85864	TGGT1_209800	1476667	1477905	+	183	1342
TGGT1_chrIX	3267695	3268246	3267962	3267963	merged_peak_1055	3.88799	TGGT1_289790	3264596	3267776	-	186	1055
TGGT1_chrVIIb	786011	786825	786694	786695	merged_peak_2206	12.7266	TGGT1_263090	786880	789511	+	186	2206
TGGT1_chrIV	702764	702991	702869	702870	merged_peak_815	3.53818	TGGT1_319730	701308	702682	-	187	815
TGGT1_chrV	1694253	1695268	1694360	1694361	merged_peak_1448	4.35085	TGGT1_286420A	1692242	1694172	-	188	1448
TGGT1_chrVIII	1241078	1241631	1241172	1241173	merged_peak_1700	5.99711	TGGT1_231110	1238764	1240980	-	192	1700
TGGT1_chrXII	2374995	2375553	2375263	2375264	merged_peak_3218	13.1719	TGGT1_245620	2372961	2375071	-	192	3218
TGGT1_chrVIIa	2848911	2849157	2849094	2849095	merged_peak_2100	2.59721	TGGT1_202900	2849287	2853372	+	193	2100
TGGT1_chrVIII	1391170	1391304	1391273	1391274	merged_peak_1707	2.85751	TGGT1_231400A	1391467	1393667	+	194	1707
TGGT1_chrXI	4256337	4256864	4256739	4256740	merged_peak_2988	5.17378	TGGT1_314810	4256933	4260657	+	194	2988
TGGT1_chrVIII	1231896	1232462	1232162	1232163	merged_peak_1699	2.78319	TGGT1_231100	1232359	1236169	+	197	1699
TGGT1_chrVIIb	1037608	1037777	1037656	1037657	merged_peak_2222	2.34085	TGGT1_262720	1033429	1037458	-	198	2222
TGGT1_chrXI	1282008	1282366	1282304	1282305	merged_peak_2845	4.71707	TGGT1_310400	1282502	1283539	+	198	2845
TGGT1_chrXI	6041859	6041993	6041938	6041939	merged_peak_3068	3.48719	TGGT1_216480	6042136	6045440	+	198	3068
TGGT1_chrIII	581228	581362	581298	581299	merged_peak_697	3.82521	TGGT1_252500	579006	581099	-	199	697
TGGT1_chrIV	1586677	1586912	1586842	1586843	merged_peak_854	6.97476	TGGT1_211630	1587042	1589369	+	200	854
TGGT1_chrIX	3568707	3568905	3568785	3568786	merged_peak_1075	2.79834	TGGT1_290600	3568986	3572521	+	201	1075
TGGT1_chrXII	3748760	3749132	3748984	3748985	merged_peak_3278	13.7039	TGGT1_248340	3749189	3752256	+	205	3278
TGGT1_chrXII	1419960	1420453	1420124	1420125	merged_peak_3171	8.68118	TGGT1_218520	1418869	1419918	-	206	3171
TGGT1_chrVI	895781	896582	896002	896003	merged_peak_1527	4.13617	TGGT1_239760	893982	895795	-	207	1527
TGGT1_chrXII	3324133	3324388	3324196	3324197	merged_peak_3267	3.86023	TGGT1_247520	3323216	3323986	-	210	3267
TGGT1_chrIb	1426853	1427029	1426920	1426921	merged_peak_1338	1.81326	TGGT1_209710	1425448	1426708	-	212	1338
TGGT1_chrIX	3098508	3099814	3098734	3098735	merged_peak_1043	15.194	TGGT1_289530	3095967	3098521	-	213	1043
TGGT1_chrX	5625701	5625888	5625765	5625766	merged_peak_2690	4.32847	TGGT1_237140	5625979	5630291	+	214	2690
TGGT1_chrII	474324	475299	474718	474719	merged_peak_601	5.29903	TGGT1_221620	472166	474503	-	215	601
TGGT1_chrX	1440487	1441655	1441102	1441103	merged_peak_2476	7.99662	TGGT1_226570	1439365	1440887	-	215	2476
TGGT1_chrXI	2870683	2870886	2870720	2870721	merged_peak_2923	2.59398	TGGT1_312690	2869993	2870505	-	215	2923
TGGT1_chrVIIb	2572280	2572545	2572424	2572425	merged_peak_2299	3.9424	TGGT1_259950	2572640	2576136	+	216	2299
TGGT1_chrIV	1218006	1218385	1218031	1218032	merged_peak_834	3.48719	TGGT1_318510	1205264	1217814	-	217	834
TGGT1_chrX	780395	781670	780872	780873	merged_peak_2441	10.7952	TGGT1_227620	779857	780655	-	217	2441
TGGT1_chrXI	6413777	6414815	6414336	6414337	merged_peak_3081	5.66663	TGGT1_215980	6414554	6415186	+	218	3081
TGGT1_chrIII	2207702	2208237	2207926	2207927	merged_peak_778	10.5054	TGGT1_299050	2205438	2207707	-	219	778
TGGT1_chrXI	3892051	3892393	3892336	3892337	merged_peak_2966	1.9446	TGGT1_314110	3889563	3892115	-	221	2966
TGGT1_chrXII	2144097	2144381	2144311	2144312	merged_peak_3206	2.22951	TGGT1_217890	2143499	2144089	-	222	3206
TGGT1_chrXII	6216880	6217251	6217003	6217004	merged_peak_3392	2.32357	TGGT1_278110	6197420	6216781	-	222	3392
TGGT1_chrV	392044	392201	392107	392108	merged_peak_1387	3.76514	TGGT1_220610	387984	391883	-	224	1387
TGGT1_chrX	4292506	4292996	4292577	4292578	merged_peak_2617	9.87292	TGGT1_234450	4292801	4294683	+	224	2617
TGGT1_chrVIII	2897535	2898241	2897941	2897942	merged_peak_1793	7.49287	TGGT1_233925	2895670	2897716	-	225	1793
TGGT1_chrVIII	1737330	1739058	1738496	1738497	merged_peak_1724	5.61297	TGGT1_232000	1738722	1741055	+	226	1724
TGGT1_chrXII	5070672	5071219	5071133	5071134	merged_peak_3341	4.34231	TGGT1_250710	5071359	5071955	+	226	3341
TGGT1_chrIX	5184947	5185113	5185000	5185001	merged_peak_1149	6.84922	TGGT1_305460	5179135	5184773	-	227	1149
TGGT1_chrXII	5562506	5562650	5562555	5562556	merged_peak_3372	5.17378	TGGT1_251885	5562782	5564509	+	227	3372
TGGT1_chrIII	1272832	1274180	1273395	1273396	merged_peak_736	8.21784	TGGT1_253900	1265521	1273167	-	228	736
TGGT1_chrXI	5456989	5457302	5457038	5457039	merged_peak_3045	1.92202	TGGT1_316700	5457266	5462108	+	228	3045
TGGT1_chrV	2476873	2477251	2477133	2477134	merged_peak_1475	5.58899	TGGT1_284670	2477362	2481885	+	229	1475
TGGT1_chrX	1089954	1090629	1090544	1090545	merged_peak_2459	9.17585	TGGT1_226970	1087439	1090315	-	229	2459
TGGT1_chrVIII	3287651	3288542	3287929	3287930	merged_peak_1807	24.4677	TGGT1_273760	3285695	3287698	-	231	1807
TGGT1_chrVIIa	4201385	4201519	4201456	4201457	merged_peak_2162	1.34312	TGGT1_281970	4201687	4202990	+	231	2162
TGGT1_chrIX	3476088	3476646	3476193	3476194	merged_peak_1072	5.71397	TGGT1_290250	3474977	3475959	-	234	1072
TGGT1_chrVIIa	2293933	2294559	2294208	2294209	merged_peak_2076	7.07725	TGGT1_203630	2292915	2293974	-	234	2076
TGGT1_chrX	4969629	4970107	4969742	4969743	merged_peak_2651	8.69331	TGGT1_235740	4969976	4975342	+	234	2651
TGGT1_chrIII	955807	956484	955933	955934	merged_peak_714	4.71595	TGGT1_253460	954699	955698	-	235	714
TGGT1_chrIV	2512838	2512972	2512955	2512956	merged_peak_894	3.15062	TGGT1_317705	2513190	2516800	+	235	894
TGGT1_chrIX	48350	49593	48603	48604	merged_peak_901	4.82516	TGGT1_279390	43752	48368	-	235	901
TGGT1_chrV	28713	29034	28917	28918	merged_peak_1369	5.40533	TGGT1_220100	29152	31918	+	235	1369
TGGT1_chrIb	1763546	1764425	1764229	1764230	merged_peak_1358	19.1246	TGGT1_321520	1764465	1766439	+	236	1358
TGGT1_chrXII	1216814	1217175	1217068	1217069	merged_peak_3162	5.27921	TGGT1_218820	1217304	1219105	+	236	3162
TGGT1_chrX	4225057	4225505	4225239	4225240	merged_peak_2614	5.46207	TGGT1_234380	4225477	4226948	+	238	2614
TGGT1_chrX	4771441	4771872	4771759	4771760	merged_peak_2642	2.45926	TGGT1_235460	4770955	4771521	-	238	2642
TGGT1_chrXI	5521094	5521356	5521113	5521114	merged_peak_3047	1.37863	TGGT1_316760	5518341	5520874	-	239	3047
TGGT1_chrVIII	5082473	5083190	5082994	5082995	merged_peak_1881	11.8837	TGGT1_270680	5083234	5083986	+	240	1881
TGGT1_chrVIIb	2103440	2104790	2104060	2104061	merged_peak_2282	9.36959	TGGT1_260600	2104300	2113824	+	240	2282
TGGT1_chrVIII	1401310	1401511	1401452	1401453	merged_peak_1708	2.23696	TGGT1_231410	1401693	1406022	+	241	1708
TGGT1_chrXII	4304371	4304549	4304477	4304478	merged_peak_3304	2.98202	TGGT1_249200	4304718	4305425	+	241	3304
TGGT1_chrVIIb	29368	29880	29659	29660	merged_peak_2173	6.59783	TGGT1_264225	27641	29417	-	242	2173
TGGT1_chrX	4150046	4150498	4150398	4150399	merged_peak_2612	3.53818	TGGT1_234270	4150640	4163518	+	242	2612
TGGT1_chrVIII	2023151	2023632	2023356	2023357	merged_peak_1742	6.72918	TGGT1_232350	2023599	2025126	+	243	1742
TGGT1_chrVIIa	466717	467229	466880	466881	merged_peak_1982	7.59355	TGGT1_280380	467123	469417	+	243	1982
TGGT1_chrXII	5220919	5221325	5220961	5220962	merged_peak_3351	4.29279	TGGT1_250870	5218013	5220717	-	244	3351
TGGT1_chrVI	1138614	1138751	1138724	1138725	merged_peak_1542	6.11162	TGGT1_240285	1136869	1138479	-	245	1542
TGGT1_chrX	5949710	5950448	5950282	5950283	merged_peak_2710	8.47137	TGGT1_214140	5950527	5958108	+	245	2710
TGGT1_chrX	6864726	6865521	6865112	6865113	merged_peak_2768	20.1658	TGGT1_215470	6865357	6867300	+	245	2768
TGGT1_chrIII	1883705	1884473	1884435	1884436	merged_peak_765	4.31787	TGGT1_254720	1884681	1885484	+	246	765
TGGT1_chrXII	3816247	3816962	3816669	3816670	merged_peak_3284	10.752	TGGT1_248480	3816916	3818776	+	247	3284
TGGT1_chrIII	355449	356462	355772	355773	merged_peak_684	9.71624	TGGT1_411050	351322	355524	-	248	684
TGGT1_chrVIII	6220121	6220962	6220634	6220635	merged_peak_1933	5.59743	TGGT1_268890	6220882	6228739	+	248	1933
TGGT1_chrVIII	449725	449906	449845	449846	merged_peak_1662	4.32847	TGGT1_229800	449155	449595	-	250	1662
TGGT1_chrXI	258552	258755	258635	258636	merged_peak_2796	1.54597	TGGT1_308840	258885	259967	+	250	2796
TGGT1_chrIV	229608	230170	230067	230068	merged_peak_789	4.32847	TGGT1_320525	227285	229816	-	251	789
TGGT1_chrVIII	2230306	2231322	2231121	2231122	merged_peak_1759	14.9293	TGGT1_232710	2231374	2232762	+	253	1759
TGGT1_chrVIIa	4179894	4180737	4180225	4180226	merged_peak_2161	8.05083	TGGT1_281930	4180480	4182034	+	255	2161
TGGT1_chrXII	251230	251841	251548	251549	merged_peak_3109	5.99161	TGGT1_300000	251803	254851	+	255	3109
TGGT1_chrXII	1750728	1750938	1750813	1750814	merged_peak_3183	3.26453	TGGT1_217400	1751068	1756262	+	255	3183
TGGT1_chrIX	2827579	2828000	2827669	2827670	merged_peak_1035	3.95768	TGGT1_289130	2827927	2829570	+	258	1035
TGGT1_chrV	2561253	2562073	2561701	2561702	merged_peak_1476	10.1401	TGGT1_284560	2561959	2564374	+	258	1476
TGGT1_chrIX	986997	987219	987175	987176	merged_peak_952	1.50591	TGGT1_266400	987434	999664	+	259	952
TGGT1_chrVIIa	4049760	4050308	4049789	4049790	merged_peak_2153	3.53818	TGGT1_281480	4047014	4049529	-	260	2153
TGGT1_chrII	1814795	1815443	1814982	1814983	merged_peak_650	4.6406	TGGT1_297505	1815244	1815889	+	262	650
TGGT1_chrIX	1933439	1933614	1933537	1933538	merged_peak_995	4.23565	TGGT1_264680	1932880	1933275	-	262	995
TGGT1_chrIa	1407427	1407990	1407521	1407522	merged_peak_1256	6.23327	TGGT1_296015	1406969	1407259	-	262	1256
TGGT1_chrXII	383152	383623	383200	383201	merged_peak_3118	2.86401	TGGT1_307830	381213	382937	-	263	3118
TGGT1_chrII	25756	26264	26046	26047	merged_peak_571	6.9583	TGGT1_220890	23072	25782	-	264	571
TGGT1_chrVIII	5217013	5218231	5217568	5217569	merged_peak_1884	23.1909	TGGT1_270520	5210018	5217303	-	265	1884
TGGT1_chrXI	2238059	2238266	2238150	2238151	merged_peak_2898	3.01993	TGGT1_311770	2238415	2244852	+	265	2898
TGGT1_chrXII	3764159	3764473	3764325	3764326	merged_peak_3280	2.71321	TGGT1_248390	3763041	3764059	-	266	3280
TGGT1_chrVIIa	2921144	2921604	2921200	2921201	merged_peak_2102	3.82953	TGGT1_202800	2916736	2920933	-	267	2102
TGGT1_chrIb	1792339	1792884	1792542	1792543	merged_peak_1361	3.63363	TGGT1_321460	1791364	1792272	-	270	1361
TGGT1_chrX	3646576	3646850	3646768	3646769	merged_peak_2586	1.9446	TGGT1_223550	3647038	3648261	+	270	2586
TGGT1_chrXI	5633817	5633951	5633863	5633864	merged_peak_3049	1.40706	TGGT1_217030	5632777	5633593	-	270	3049
AAQM03000560	437	985	550	551	merged_peak_168	5.17378	TGGT1_300606	1	279	-	271	168
TGGT1_chrX	5496195	5497164	5496509	5496510	merged_peak_2681	9.5092	TGGT1_236950	5495249	5496238	-	271	2681
TGGT1_chrX	2196864	2197041	2196961	2196962	merged_peak_2521	3.4265	TGGT1_225360	2193035	2196689	-	272	2521
TGGT1_chrVIII	680911	682013	681217	681218	merged_peak_1671	7.62245	TGGT1_230205	679581	680944	-	273	1671
TGGT1_chrVIIb	449530	449942	449600	449601	merged_peak_2189	2.11734	TGGT1_263570	443920	449327	-	273	2189
TGGT1_chrX	904033	904422	904262	904263	merged_peak_2447	7.26835	TGGT1_227360	901297	903989	-	273	2447
TGGT1_chrVIII	5240519	5241461	5241003	5241004	merged_peak_1885	8.21784	TGGT1_270380	5238468	5240728	-	275	1885
TGGT1_chrIX	2293394	2294377	2294045	2294046	merged_peak_1009	21.4477	TGGT1_288380	2294323	2298742	+	278	1009
TGGT1_chrX	204785	205725	205554	205555	merged_peak_2418	12.965	TGGT1_228470	205832	208062	+	278	2418
TGGT1_chrVI	2644842	2645627	2645137	2645138	merged_peak_1603	13.8558	TGGT1_243570	2643618	2644858	-	279	1603
TGGT1_chrIX	489695	490340	490218	490219	merged_peak_923	3.90218	TGGT1_267430	490499	496197	+	281	923
TGGT1_chrXII	5707107	5708551	5707616	5707617	merged_peak_3380	5.17378	TGGT1_278878	5705838	5707335	-	281	3380
TGGT1_chrIb	1014060	1014442	1014336	1014337	merged_peak_1321	7.88791	TGGT1_209030	1014618	1016180	+	282	1321
TGGT1_chrVIII	1961612	1962801	1962070	1962071	merged_peak_1733	10.1844	TGGT1_232230	1959965	1961788	-	282	1733
TGGT1_chrVIII	2117977	2118678	2118412	2118413	merged_peak_1751	3.28787	TGGT1_232500	2113954	2118130	-	282	1751
TGGT1_chrX	2357235	2357504	2357273	2357274	merged_peak_2526	3.0852	TGGT1_225150	2357556	2361015	+	283	2526
TGGT1_chrVIII	5601316	5601783	5601444	5601445	merged_peak_1902	3.7939	TGGT1_269775	5600609	5601160	-	284	1902
TGGT1_chrXII	3803000	3803251	3803082	3803083	merged_peak_3283	2.88065	TGGT1_248460	3803366	3805470	+	284	3283
TGGT1_chrIV	1555348	1556150	1555904	1555905	merged_peak_851	11.4196	TGGT1_211680	1556190	1558014	+	286	851
TGGT1_chrV	1733758	1734528	1734338	1734339	merged_peak_1449	3.70115	TGGT1_286260	1734624	1740253	+	286	1449
TGGT1_chrXI	4551108	4551282	4551176	4551177	merged_peak_3000	3.88799	TGGT1_315250	4546867	4550890	-	286	3000
TGGT1_chrII	1490145	1490394	1490376	1490377	merged_peak_636	1.96064	TGGT1_297065	1490663	1491337	+	287	636
TGGT1_chrVIIb	202035	202310	202072	202073	merged_peak_2180	2.90813	TGGT1_264030	197326	201785	-	287	2180
TGGT1_chrXII	1059378	1059982	1059480	1059481	merged_peak_3154	8.45718	TGGT1_219125	1057218	1059193	-	287	3154
TGGT1_chrII	205998	206280	206054	206055	merged_peak_582	2.89612	TGGT1_221295	206342	207859	+	288	582
TGGT1_chrVI	154314	154934	154647	154648	merged_peak_1497	9.67074	TGGT1_238250	154936	156110	+	289	1497
TGGT1_chrVI	987474	988142	987994	987995	merged_peak_1533	8.68118	TGGT1_239890	984652	987705	-	289	1533
TGGT1_chrII	26881	27199	27119	27120	merged_peak_572	4.8481	TGGT1_220900	27409	29529	+	290	572
TGGT1_chrIX	3736455	3736629	3736535	3736536	merged_peak_1086	5.17378	TGGT1_290900	3734204	3736245	-	290	1086
TGGT1_chrXII	3759376	3759976	3759537	3759538	merged_peak_3279	6.78766	TGGT1_248370	3759827	3760756	+	290	3279
TGGT1_chrIX	2436548	2436803	2436564	2436565	merged_peak_1017	2.60724	TGGT1_288580	2436855	2438157	+	291	1017
TGGT1_chrX	1481662	1481989	1481733	1481734	merged_peak_2479	1.33038	TGGT1_226500	1482024	1483843	+	291	2479
TGGT1_chrIa	3597	3795	3687	3688	merged_peak_1185	3.76242	TGGT1_292920	3979	11415	+	292	1185
TGGT1_chrVI	2789989	2790237	2790114	2790115	merged_peak_1611	6.81148	TGGT1_243900	2790406	2791395	+	292	1611
TGGT1_chrXII	1794996	1795321	1795306	1795307	merged_peak_3185	2.68703	TGGT1_217460	1787579	1795013	-	293	3185
TGGT1_chrIa	603760	604595	604244	604245	merged_peak_1213	4.81383	TGGT1_293870	604538	605891	+	294	1213
TGGT1_chrVIIa	1246174	1246327	1246288	1246289	merged_peak_2020	2.79834	TGGT1_205558	1246583	1248351	+	295	2020
TGGT1_chrIII	1723323	1723594	1723517	1723518	merged_peak_754	3.04189	TGGT1_254440	1720222	1723221	-	296	754
AAQM03000006	1241	1701	1371	1372	merged_peak_4	1.50591	TGGT1_200230	1668	2723	+	297	4
TGGT1_chrXI	3542055	3542473	3542154	3542155	merged_peak_2954	2.58121	TGGT1_313640	3542451	3543056	+	297	2954
AAQM03000066	1218	3782	3653	3654	merged_peak_18	11.8114	TGGT1_408820	3951	4340	+	298	18
TGGT1_chrIX	1142417	1142696	1142525	1142526	merged_peak_960	6.51605	TGGT1_266070	1142823	1144192	+	298	960
TGGT1_chrVIII	2804701	2805101	2804974	2804975	merged_peak_1790	4.30832	TGGT1_233810	2805272	2818439	+	298	1790
TGGT1_chrVIIa	1408825	1409179	1409150	1409151	merged_peak_2034	2.84603	TGGT1_205280	1409448	1410887	+	298	2034
TGGT1_chrX	6728721	6729539	6729215	6729216	merged_peak_2759	5.17378	TGGT1_215250	6729513	6734697	+	298	2759
TGGT1_chrXI	5763736	5764604	5764389	5764390	merged_peak_3052	10.2487	TGGT1_216860	5764687	5768776	+	298	3052
TGGT1_chrIV	1892119	1892270	1892238	1892239	merged_peak_867	4.32847	TGGT1_211030	1889471	1891938	-	300	867
TGGT1_chrVIII	403085	403575	403452	403453	merged_peak_1660	2.56175	TGGT1_229730	402781	403152	-	300	1660
TGGT1_chrXII	2223959	2225015	2224395	2224396	merged_peak_3211	26.7739	TGGT1_245460	2220293	2224095	-	300	3211
TGGT1_chrVIIb	1627293	1628226	1627776	1627777	merged_peak_2260	4.28354	TGGT1_261570	1628077	1630958	+	301	2260
TGGT1_chrVI	2819089	2819257	2819151	2819152	merged_peak_1614	2.11734	TGGT1_243940	2817740	2818849	-	302	1614
TGGT1_chrVIIa	3696795	3697492	3697296	3697297	merged_peak_2129	5.21855	TGGT1_201780	3693727	3696991	-	305	2129
TGGT1_chrXII	210585	211355	210791	210792	merged_peak_3104	9.77942	TGGT1_300048	208466	210486	-	305	3104
TGGT1_chrIV	1821044	1821385	1821056	1821057	merged_peak_863	3.43019	TGGT1_211250	1821363	1824761	+	307	863
TGGT1_chrVIIb	1294957	1295216	1295058	1295059	merged_peak_2241	1.45403	TGGT1_262380	1291090	1294751	-	307	2241
TGGT1_chrXI	791937	792284	792177	792178	merged_peak_2824	8.1585	TGGT1_309820	792484	794108	+	307	2824
TGGT1_chrII	1060266	1060476	1060463	1060464	merged_peak_623	2.05677	TGGT1_222370	1060771	1063176	+	308	623
TGGT1_chrIV	493880	494832	494346	494347	merged_peak_804	20.7193	TGGT1_320050	494655	497683	+	309	804
TGGT1_chrXII	3346134	3346483	3346361	3346362	merged_peak_3269	3.05183	TGGT1_247550	3342084	3346052	-	309	3269
TGGT1_chrIII	1842018	1842447	1842157	1842158	merged_peak_760	7.26265	TGGT1_254620	1840786	1841847	-	310	760
TGGT1_chrIX	2520420	2521060	2520800	2520801	merged_peak_1025	6.19215	TGGT1_288720	2518172	2520490	-	310	1025
TGGT1_chrIX	229333	229561	229436	229437	merged_peak_911	1.85333	TGGT1_267740	229747	230769	+	311	911
TGGT1_chrVIIa	2182170	2182304	2182231	2182232	merged_peak_2068	3.14162	TGGT1_203740	2181114	2181920	-	311	2068
TGGT1_chrX	1043916	1044606	1044570	1044571	merged_peak_2456	3.46723	TGGT1_227015	1044882	1045244	+	312	2456
TGGT1_chrXI	2383867	2384571	2383997	2383998	merged_peak_2905	4.86175	TGGT1_312090	2381590	2383685	-	312	2905
TGGT1_chrIa	1135211	1136465	1135807	1135808	merged_peak_1240	21.0766	TGGT1_294800A	1134222	1135494	-	313	1240
TGGT1_chrVIIb	1746513	1746647	1746585	1746586	merged_peak_2265	3.38247	TGGT1_261390	1746898	1747644	+	313	2265
TGGT1_chrX	2316895	2317458	2317147	2317148	merged_peak_2525	5.40379	TGGT1_225210	2316286	2316834	-	313	2525
TGGT1_chrXII	4326200	4326467	4326308	4326309	merged_peak_3305	3.53224	TGGT1_249240	4324350	4325995	-	313	3305
TGGT1_chrV	2404301	2404571	2404337	2404338	merged_peak_1471	2.11734	TGGT1_285190	2401162	2404023	-	314	1471
TGGT1_chrXI	5189954	5190938	5190184	5190185	merged_peak_3032	5.88307	TGGT1_316330	5187948	5189870	-	314	3032
TGGT1_chrXII	3111329	3112668	3112033	3112034	merged_peak_3254	5.96204	TGGT1_247220	3108760	3111719	-	314	3254
AAQM03000340	1698	1906	1822	1823	merged_peak_72	3.53818	TGGT1_296340	2137	2715	+	315	72
TGGT1_chrVIII	755852	756054	756002	756003	merged_peak_1676	2.88173	TGGT1_230410	753559	755687	-	315	1676
TGGT1_chrVIIb	1610417	1610752	1610717	1610718	merged_peak_2259	1.8961	TGGT1_261600	1611032	1618860	+	315	2259
TGGT1_chrVIII	6005386	6006224	6005593	6005594	merged_peak_1919	9.28319	TGGT1_269190	6001367	6005276	-	317	1919
TGGT1_chrIa	498068	499227	498410	498411	merged_peak_1207	20.622	TGGT1_293690	496750	498091	-	319	1207
TGGT1_chrVIIa	3894972	3895274	3895170	3895171	merged_peak_2145	4.32847	TGGT1_201150	3895489	3905933	+	319	2145
TGGT1_chrVIIa	4075260	4075567	4075275	4075276	merged_peak_2154	2.0759	TGGT1_281530	4074654	4074956	-	319	2154
TGGT1_chrII	1451246	1451415	1451328	1451329	merged_peak_634	3.53818	TGGT1_223140	1451648	1456657	+	320	634
TGGT1_chrXI	1550991	1551168	1551048	1551049	merged_peak_2863	3.46478	TGGT1_310770	1547362	1550728	-	320	2863
TGGT1_chrIX	743725	744518	744152	744153	merged_peak_941	6.36935	TGGT1_266900	744473	745863	+	321	941
TGGT1_chrVIIb	3369414	3370015	3369502	3369503	merged_peak_2343	5.32208	TGGT1_258470	3369823	3371292	+	321	2343
TGGT1_chrX	6261781	6262200	6262091	6262092	merged_peak_2729	5.42775	TGGT1_214575	6262414	6262784	+	323	2729
TGGT1_chrVIIb	4417275	4417619	4417379	4417380	merged_peak_2381	7.80656	TGGT1_256760	4413512	4417055	-	324	2381
AAQM03000332	173	828	279	280	merged_peak_70	3.53818	TGGT1_301480A	604	2331	+	325	70
TGGT1_chrVI	453022	453156	453098	453099	merged_peak_1506	2.64212	TGGT1_239090	451889	452773	-	325	1506
TGGT1_chrIX	633985	634979	634392	634393	merged_peak_932	14.4425	TGGT1_267060	634719	636622	+	327	932
TGGT1_chrIX	2573208	2573858	2573810	2573811	merged_peak_1029	4.32847	TGGT1_288840	2574137	2576083	+	327	1029
AAQM03000559	659	876	783	784	merged_peak_167	6.06157	TGGT1_302000	1	455	-	328	167
TGGT1_chrIV	2018366	2019317	2019055	2019056	merged_peak_874	4.88641	TGGT1_210760	2019383	2021410	+	328	874
TGGT1_chrVIIa	1946701	1948100	1947417	1947418	merged_peak_2056	15.9983	TGGT1_204020	1947745	1950214	+	328	2056
TGGT1_chrX	4828329	4828949	4828585	4828586	merged_peak_2644	5.96907	TGGT1_235550	4828914	4834176	+	329	2644
TGGT1_chrXII	1191224	1191358	1191288	1191289	merged_peak_3161	2.11734	TGGT1_218850	1189790	1190959	-	329	3161
TGGT1_chrXII	4089745	4090081	4090003	4090004	merged_peak_3292	2.79834	TGGT1_248750	4077446	4089674	-	329	3292
TGGT1_chrIV	1261162	1261593	1261270	1261271	merged_peak_836	2.17037	TGGT1_318460	1253650	1260940	-	330	836
TGGT1_chrVI	877168	877400	877274	877275	merged_peak_1525	3.40657	TGGT1_239740	875718	876944	-	330	1525
AAQM03000472	630	2175	1114	1115	merged_peak_126	3.53818	TGGT1_357100	234	782	-	332	126
TGGT1_chrIX	4128512	4128699	4128637	4128638	merged_peak_1100	2.32915	TGGT1_291670	4126257	4128305	-	332	1100
TGGT1_chrIb	106955	107887	107762	107763	merged_peak_1282	4.24893	TGGT1_207480	108094	155205	+	332	1282
TGGT1_chrVIIa	1309016	1309444	1309327	1309328	merged_peak_2027	4.5502	TGGT1_205440	1309659	1315491	+	332	2027
TGGT1_chrVIIb	622781	623292	622885	622886	merged_peak_2197	4.62089	TGGT1_263300	618828	622551	-	334	2197
TGGT1_chrVI	523033	523167	523155	523156	merged_peak_1512	1.75065	TGGT1_239290	513472	522817	-	338	1512
TGGT1_chrVIII	1654737	1655270	1655139	1655140	merged_peak_1718	6.14812	TGGT1_231940	1655477	1659585	+	338	1718
TGGT1_chrIX	2101799	2102650	2102451	2102452	merged_peak_1000	4.16735	TGGT1_288000	2102790	2113779	+	339	1000
TGGT1_chrIX	4748273	4748633	4748538	4748539	merged_peak_1127	5.62904	TGGT1_210220	4747948	4748199	-	339	1127
TGGT1_chrXII	5451478	5452238	5452008	5452009	merged_peak_3363	5.46994	TGGT1_251680	5449838	5451669	-	339	3363
TGGT1_chrVIIa	3851060	3851317	3851111	3851112	merged_peak_2141	2.76382	TGGT1_201240	3848728	3850771	-	340	2141
TGGT1_chrXI	5739894	5740564	5740200	5740201	merged_peak_3051	17.6383	TGGT1_216880	5736268	5739860	-	340	3051
TGGT1_chrVI	904027	904205	904159	904160	merged_peak_1529	1.52448	TGGT1_239790	904502	910069	+	343	1529
TGGT1_chrVI	1985893	1986599	1986145	1986146	merged_peak_1578	5.99161	TGGT1_242570	1981264	1985802	-	343	1578
TGGT1_chrX	1688157	1688338	1688214	1688215	merged_peak_2493	2.11734	TGGT1_226220	1688557	1695197	+	343	2493
TGGT1_chrVIIb	945609	945985	945734	945735	merged_peak_2216	2.11734	TGGT1_262870	944836	945390	-	344	2216
TGGT1_chrX	1582832	1583175	1582882	1582883	merged_peak_2486	2.26091	TGGT1_226380	1583226	1584362	+	344	2486
TGGT1_chrX	956667	957576	957244	957245	merged_peak_2449	11.2208	TGGT1_227280	956231	956899	-	345	2449
TGGT1_chrIX	3636714	3637193	3636804	3636805	merged_peak_1079	2.06087	TGGT1_290670	3637150	3642271	+	346	1079
TGGT1_chrX	6368669	6369043	6368730	6368731	merged_peak_2734	3.50595	TGGT1_214760	6369076	6372982	+	346	2734
TGGT1_chrVIII	500198	500834	500316	500317	merged_peak_1665	6.37893	TGGT1_229990	493249	499968	-	348	1665
TGGT1_chrVIII	5389597	5389780	5389704	5389705	merged_peak_1893	3.3483	TGGT1_270120	5390053	5393229	+	349	1893
TGGT1_chrX	1833027	1833520	1833301	1833302	merged_peak_2500	3.34783	TGGT1_225930	1833650	1835998	+	349	2500
AAQM03000393	391	1830	1605	1606	merged_peak_85	8.96411	TGGT1_410990	899	1255	-	350	85
TGGT1_chrV	2926580	2927073	2926759	2926760	merged_peak_1487	7.62274	TGGT1_283540	2924949	2926408	-	351	1487
AAQM03000493	849	1915	1673	1674	merged_peak_138	5.17378	TGGT1_411470	218	1321	-	352	138
TGGT1_chrXII	5591574	5592268	5592129	5592130	merged_peak_3373	7.33859	TGGT1_251930	5592481	5595811	+	352	3373
TGGT1_chrX	958684	958947	958800	958801	merged_peak_2450	42.3238	TGGT1_227275	959153	960150	+	353	2450
TGGT1_chrIX	707846	708089	707960	707961	merged_peak_936	2.97568	TGGT1_266960	705551	707606	-	354	936
TGGT1_chrXII	82916	83488	83373	83374	merged_peak_3097	8.60989	TGGT1_300260	83727	88302	+	354	3097
AAQM03000479	228	1294	535	536	merged_peak_128	13.2867	TGGT1_411340	891	1750	+	356	128
TGGT1_chrIII	923793	924258	924011	924012	merged_peak_710	8.65006	TGGT1_253430	924367	930594	+	356	710
TGGT1_chrIb	725612	726518	726390	726391	merged_peak_1302	8.57393	TGGT1_208440	726747	727364	+	357	1302
TGGT1_chrV	1324562	1325252	1324770	1324771	merged_peak_1427	5.56207	TGGT1_213940	1321940	1324413	-	357	1427
TGGT1_chrV	256278	256675	256546	256547	merged_peak_1377	7.36984	TGGT1_220400	254875	256188	-	358	1377
TGGT1_chrXI	1295050	1296265	1295403	1295404	merged_peak_2846	13.1994	TGGT1_310420	1293202	1295045	-	358	2846
TGGT1_chrIa	727044	727257	727126	727127	merged_peak_1223	2.94949	TGGT1_294240	716714	726765	-	361	1223
TGGT1_chrV	765492	765697	765583	765584	merged_peak_1406	2.39436	TGGT1_213280	764647	765222	-	361	1406
TGGT1_chrX	1448215	1448350	1448290	1448291	merged_peak_2477	4.67238	TGGT1_226550	1448651	1450062	+	361	2477
TGGT1_chrX	2611490	2611750	2611572	2611573	merged_peak_2540	3.7939	TGGT1_224900	2611933	2614564	+	361	2540
TGGT1_chrXI	1463964	1464523	1464174	1464175	merged_peak_2855	3.7208	TGGT1_310640	1460710	1463812	-	362	2855
TGGT1_chrXII	2947515	2947731	2947646	2947647	merged_peak_3249	1.50591	TGGT1_246920	2948008	2954537	+	362	3249
TGGT1_chrIX	3235219	3235672	3235601	3235602	merged_peak_1052	5.00087	TGGT1_289750	3235966	3237173	+	365	1052
TGGT1_chrIX	4484505	4484639	4484594	4484595	merged_peak_1117	4.32847	TGGT1_292300	4479652	4484229	-	365	1117
TGGT1_chrVI	3131929	3132297	3132035	3132036	merged_peak_1627	4.06062	TGGT1_244370	3132400	3134154	+	365	1627
TGGT1_chrVIII	1297086	1297314	1297090	1297091	merged_peak_1704	1.71055	TGGT1_231180	1297457	1298947	+	367	1704
TGGT1_chrVIII	2246458	2246686	2246580	2246581	merged_peak_1760	6.65617	TGGT1_232760	2246948	2248139	+	368	1760
TGGT1_chrVIII	6145752	6146498	6146224	6146225	merged_peak_1926	4.21795	TGGT1_269000	6146592	6155191	+	368	1926
TGGT1_chrVIIa	4306414	4306598	4306533	4306534	merged_peak_2167	3.53818	TGGT1_282150	4306901	4317324	+	368	2167
TGGT1_chrIII	410431	410892	410528	410529	merged_peak_690	5.1377	TGGT1_252250	404085	410159	-	369	690
TGGT1_chrIII	2196853	2196987	2196868	2196869	merged_peak_777	3.09779	TGGT1_299060	2197238	2203867	+	370	777
AAQM03000265	36	768	362	363	merged_peak_56	14.3474	TGGT1_410370	733	2584	+	371	56
TGGT1_chrVIIb	3745277	3745461	3745363	3745364	merged_peak_2354	5.23278	TGGT1_257800	3736972	3744992	-	371	2354
TGGT1_chrIX	4878271	4878598	4878380	4878381	merged_peak_1136	2.49056	TGGT1_304920	4878752	4879432	+	372	1136
TGGT1_chrVIII	6800455	6800742	6800616	6800617	merged_peak_1960	4.91317	TGGT1_200360	6800991	6801551	+	375	1960
TGGT1_chrII	2070579	2071968	2071629	2071630	merged_peak_657	11.0045	TGGT1_297890	2072005	2076648	+	376	657
TGGT1_chrXI	5217408	5218175	5217707	5217708	merged_peak_3035	15.5622	TGGT1_316400A	5218084	5218145	+	377	3035
TGGT1_chrVIII	2108882	2109911	2109659	2109660	merged_peak_1750	5.50087	TGGT1_232475	2110037	2113638	+	378	1750
TGGT1_chrIX	5228822	5229219	5228928	5228929	merged_peak_1153	7.59289	TGGT1_305520	5229307	5231745	+	379	1153
TGGT1_chrVI	491867	492753	492436	492437	merged_peak_1509	6.34032	TGGT1_239260	491746	492057	-	379	1509
TGGT1_chrV	1023076	1023920	1023411	1023412	merged_peak_1417	13.9668	TGGT1_213580	1023791	1024852	+	380	1417
TGGT1_chrXII	910553	910880	910777	910778	merged_peak_3143	2.17488	TGGT1_219320	907511	910397	-	380	3143
TGGT1_chrXII	5840193	5840581	5840485	5840486	merged_peak_3386	3.33252	TGGT1_278710	5840866	5843259	+	381	3386
TGGT1_chrIX	4084678	4085033	4084772	4084773	merged_peak_1096	1.83241	TGGT1_291590	4085155	4090816	+	383	1096
TGGT1_chrXI	755137	756233	755521	755522	merged_peak_2820	3.90727	TGGT1_309760	754191	755138	-	383	2820
TGGT1_chrVIIa	2251354	2251770	2251735	2251736	merged_peak_2074	3.11766	TGGT1_203682	2249963	2251349	-	386	2074
TGGT1_chrVIIa	3944711	3945604	3945311	3945312	merged_peak_2150	3.15062	TGGT1_201100	3944212	3944922	-	389	2150
TGGT1_chrXI	4265142	4265467	4265340	4265341	merged_peak_2989	6.69486	TGGT1_314820	4263064	4264951	-	389	2989
TGGT1_chrII	64034	64424	64341	64342	merged_peak_574	2.34085	TGGT1_220940	64731	69076	+	390	574
TGGT1_chrIX	32842	33348	33132	33133	merged_peak_899	5.17378	TGGT1_279410	33522	35139	+	390	899
TGGT1_chrIX	2256523	2256768	2256614	2256615	merged_peak_1006	6.50685	TGGT1_288320	2255511	2256224	-	390	1006
TGGT1_chrIX	3190375	3191334	3191006	3191007	merged_peak_1048	18.7809	TGGT1_289700	3191396	3193165	+	390	1048
TGGT1_chrX	6065234	6065745	6065359	6065360	merged_peak_2717	2.54856	TGGT1_214250	6065749	6066642	+	390	2717
TGGT1_chrXI	3686068	3686840	3686521	3686522	merged_peak_2959	6.61122	TGGT1_313840	3686911	3687966	+	390	2959
TGGT1_chrXII	2576498	2577016	2576771	2576772	merged_peak_3227	3.61051	TGGT1_246070	2574519	2576381	-	390	3227
TGGT1_chrIX	25126	25968	25546	25547	merged_peak_898	14.8983	TGGT1_279430	24452	25155	-	391	898
TGGT1_chrVIII	2285542	2285681	2285565	2285566	merged_peak_1765	3.3483	TGGT1_324600	2284363	2285174	-	391	1765
TGGT1_chrX	5309834	5310897	5310265	5310266	merged_peak_2667	14.161	TGGT1_236550	5308357	5309874	-	391	2667
TGGT1_chrXI	5155672	5156241	5156128	5156129	merged_peak_3030	5.69988	TGGT1_316255	5156519	5156779	+	391	3030
TGGT1_chrXII	5371750	5372462	5372120	5372121	merged_peak_3359	11.0351	TGGT1_251540	5372511	5374084	+	391	3359
TGGT1_chrIb	1733740	1734278	1734200	1734201	merged_peak_1356	5.05309	TGGT1_321570	1733019	1733808	-	392	1356
TGGT1_chrIII	350100	350678	350431	350432	merged_peak_683	6.571	TGGT1_252070	346187	350038	-	393	683
TGGT1_chrV	1970852	1971510	1971238	1971239	merged_peak_1459	6.84209	TGGT1_285950	1971631	1977769	+	393	1459
TGGT1_chrVIIb	177816	178275	178149	178150	merged_peak_2178	3.62969	TGGT1_264080	176277	177755	-	394	2178
TGGT1_chrXII	4965407	4966178	4965733	4965734	merged_peak_3336	4.23914	TGGT1_250100	4963307	4965339	-	394	3336
TGGT1_chrVIII	4612550	4612911	4612758	4612759	merged_peak_1857	4.86175	TGGT1_357490	4613153	4613518	+	395	1857
TGGT1_chrX	1424532	1424806	1424624	1424625	merged_peak_2474	4.06939	TGGT1_226590	1425019	1427425	+	395	2474
TGGT1_chrIX	4188678	4189926	4189244	4189245	merged_peak_1103	4.92832	TGGT1_291850	4188261	4188848	-	396	1103
TGGT1_chrIb	1374252	1374591	1374483	1374484	merged_peak_1336	2.11734	TGGT1_209600	1372263	1374087	-	396	1336
TGGT1_chrVIIa	2070276	2070570	2070465	2070466	merged_peak_2061	2.49953	TGGT1_203875	2069141	2070065	-	400	2061
TGGT1_chrXII	93088	93563	93328	93329	merged_peak_3099	3.27166	TGGT1_300250	93728	96865	+	400	3099
AAQM03000486	538	682	597	598	merged_peak_131	4.32847	TGGT1_411410	998	1834	+	401	131
TGGT1_chrIII	1057874	1058241	1058213	1058214	merged_peak_722	3.48719	TGGT1_253640	1058615	1061019	+	402	722
TGGT1_chrX	2955570	2956638	2956129	2956130	merged_peak_2558	8.48266	TGGT1_224470	2953496	2955727	-	402	2558
TGGT1_chrVIIb	2247621	2248494	2247875	2247876	merged_peak_2289	2.30813	TGGT1_260440	2242975	2247472	-	403	2289
TGGT1_chrX	2473371	2473590	2473559	2473560	merged_peak_2532	2.57526	TGGT1_225032	2470592	2473156	-	403	2532
TGGT1_chrX	6819773	6820005	6819900	6819901	merged_peak_2765	5.53053	TGGT1_215370	6820303	6824577	+	403	2765
TGGT1_chrX	2719015	2719189	2719105	2719106	merged_peak_2546	2.49953	TGGT1_224820	2719509	2720531	+	404	2546
TGGT1_chrXII	5509533	5510509	5509981	5509982	merged_peak_3367	6.82249	TGGT1_251780	5504595	5509577	-	404	3367
TGGT1_chrVIII	3132320	3132903	3132511	3132512	merged_peak_1799	6.53626	TGGT1_273985	3129677	3132106	-	405	1799
TGGT1_chrVIIb	730970	731315	731099	731100	merged_peak_2204	3.53818	TGGT1_263160	730085	730693	-	406	2204
TGGT1_chrXII	1047819	1048646	1048069	1048070	merged_peak_3153	10.713	TGGT1_219140	1048475	1050088	+	406	3153
TGGT1_chrVIII	2208859	2210055	2209245	2209246	merged_peak_1758	21.4869	TGGT1_232660	2206171	2208838	-	407	1758
TGGT1_chrVIIa	1452485	1452755	1452606	1452607	merged_peak_2035	5.26765	TGGT1_205210	1453013	1455269	+	407	2035
TGGT1_chrXI	952101	952853	952734	952735	merged_peak_2832	4.06939	TGGT1_309990	953142	954052	+	408	2832
TGGT1_chrVI	1049831	1050257	1050157	1050158	merged_peak_1539	2.6805	TGGT1_240090	1050567	1052967	+	410	1539
TGGT1_chrVI	1991292	1991725	1991490	1991491	merged_peak_1579	4.29066	TGGT1_242590	1991900	1993826	+	410	1579
TGGT1_chrX	4329269	4329688	4329679	4329680	merged_peak_2620	2.21547	TGGT1_234520	4330089	4335240	+	410	2620
TGGT1_chrII	1490807	1491017	1491005	1491006	merged_peak_637	1.76057	TGGT1_297060	1486715	1490594	-	411	637
TGGT1_chrIII	1854658	1855477	1855408	1855409	merged_peak_762	2.81302	TGGT1_254650	1855820	1857469	+	412	762
TGGT1_chrXI	6451331	6451701	6451598	6451599	merged_peak_3085	4.4325	TGGT1_215910	6452010	6464550	+	412	3085
TGGT1_chrIII	1202511	1203015	1202887	1202888	merged_peak_731	3.27669	TGGT1_253820	1203300	1205132	+	413	731
TGGT1_chrXI	5015215	5015447	5015272	5015273	merged_peak_3024	2.85633	TGGT1_315910	5015685	5017412	+	413	3024
TGGT1_chrIX	3541	3743	3630	3631	merged_peak_897	3.11766	TGGT1_274290	2472	3216	-	414	897
TGGT1_chrX	1535865	1536153	1536118	1536119	merged_peak_2481	3.2418	TGGT1_226450	1534160	1535704	-	414	2481
AAQM03000498	285	1091	976	977	merged_peak_140	8.96411	TGGT1_411500	37	561	-	415	140
TGGT1_chrVIIb	875489	876228	875924	875925	merged_peak_2213	6.18445	TGGT1_262950	876340	880422	+	416	2213
TGGT1_chrVIIb	1409413	1409552	1409472	1409473	merged_peak_2249	4.32847	TGGT1_462963	1405652	1409056	-	416	2249
TGGT1_chrXII	4392187	4393040	4392544	4392545	merged_peak_3309	9.50143	TGGT1_249325	4391631	4392128	-	416	3309
TGGT1_chrX	3265057	3265488	3265139	3265140	merged_peak_2568	3.85864	TGGT1_224060	3262854	3264722	-	417	2568
TGGT1_chrXII	6488133	6488281	6488180	6488181	merged_peak_3402	4.95652	TGGT1_277685	6488597	6489366	+	417	3402
TGGT1_chrIb	1649224	1650408	1649676	1649677	merged_peak_1353	14.0198	TGGT1_321680	1645852	1649258	-	418	1353
TGGT1_chrIII	254743	255354	255240	255241	merged_peak_678	4.25093	TGGT1_275690	255659	267189	+	419	678
TGGT1_chrVIIb	1103620	1103864	1103623	1103624	merged_peak_2231	1.81458	TGGT1_262610	1104042	1109480	+	419	2231
TGGT1_chrVIIb	3795580	3795830	3795607	3795608	merged_peak_2357	2.11734	TGGT1_257740	3792151	3795188	-	419	2357
TGGT1_chrIX	4609247	4609760	4609495	4609496	merged_peak_1121	8.07924	TGGT1_210408	4609915	4610199	+	420	1121
TGGT1_chrVIIa	3785608	3785938	3785782	3785783	merged_peak_2134	5.44122	TGGT1_201630A	3786202	3788119	+	420	2134
TGGT1_chrXII	2024213	2024783	2024303	2024304	merged_peak_3200	2.79834	TGGT1_217740	2024723	2028460	+	420	3200
TGGT1_chrII	2213136	2213531	2213440	2213441	merged_peak_664	4.09349	TGGT1_298060	2213861	2224605	+	421	664
TGGT1_chrIV	196797	197011	196829	196830	merged_peak_788	1.49048	TGGT1_320580	194874	196408	-	421	788
TGGT1_chrIV	2479584	2480143	2479951	2479952	merged_peak_890	2.41979	TGGT1_237880	2479036	2479530	-	421	890
TGGT1_chrVIIa	3811926	3812556	3812171	3812172	merged_peak_2136	14.3067	TGGT1_201380	3812592	3817565	+	421	2136
TGGT1_chrVIII	3699656	3700165	3699905	3699906	merged_peak_1825	3.88799	TGGT1_272910	3700329	3707666	+	424	1825
TGGT1_chrXII	6318042	6318291	6318170	6318171	merged_peak_3397	2.79834	TGGT1_277940	6305851	6317746	-	424	3397
TGGT1_chrIa	308540	309125	308663	308664	merged_peak_1199	3.72492	TGGT1_293440	306622	308238	-	425	1199
TGGT1_chrX	2267046	2267777	2267118	2267119	merged_peak_2522	5.29903	TGGT1_225270	2256006	2266693	-	425	2522
TGGT1_chrIX	2610724	2611107	2610965	2610966	merged_peak_1031	4.32847	TGGT1_288910	2611391	2614879	+	426	1031
TGGT1_chrVIIa	2308895	2309910	2309703	2309704	merged_peak_2077	3.54998	TGGT1_203600	2307958	2309277	-	426	2077
TGGT1_chrX	5554635	5554884	5554651	5554652	merged_peak_2684	1.54174	TGGT1_237000	5548842	5554225	-	426	2684
TGGT1_chrX	5903979	5904527	5904424	5904425	merged_peak_2704	2.33381	TGGT1_214070	5903669	5903998	-	426	2704
TGGT1_chrVIII	3994335	3994911	3994611	3994612	merged_peak_1837	7.07491	TGGT1_272410	3991048	3994184	-	427	1837
AAQM03000203	1484	1869	1834	1835	merged_peak_43	6.06157	TGGT1_360840	2262	2864	+	428	43
TGGT1_chrIX	1150889	1151827	1151312	1151313	merged_peak_961	9.93689	TGGT1_266060	1148543	1150882	-	430	961
TGGT1_chrIX	3499723	3500309	3500102	3500103	merged_peak_1074	6.65592	TGGT1_290300	3500533	3501630	+	431	1074
TGGT1_chrVIII	2659328	2660671	2660024	2660025	merged_peak_1783	15.3224	TGGT1_233460	2660455	2661465	+	431	1783
TGGT1_chrXI	2136549	2137257	2136735	2136736	merged_peak_2892	6.50685	TGGT1_311640	2135744	2136304	-	431	2892
TGGT1_chrII	450023	450267	450140	450141	merged_peak_600	10.1933	TGGT1_221590	450572	453205	+	432	600
TGGT1_chrXII	6745670	6745917	6745702	6745703	merged_peak_3411	2.03394	TGGT1_276940	6746134	6746942	+	432	3411
TGGT1_chrV	1645170	1645784	1645688	1645689	merged_peak_1443	5.48485	TGGT1_286530	1646121	1647769	+	433	1443
TGGT1_chrX	2449677	2450959	2450248	2450249	merged_peak_2531	12.8912	TGGT1_225080	2450681	2451929	+	433	2531
TGGT1_chrIX	3149734	3150574	3150137	3150138	merged_peak_1044	12.1634	TGGT1_289600	3148428	3149703	-	434	1044
TGGT1_chrVIIb	1381878	1382108	1382094	1382095	merged_peak_2247	1.7431	TGGT1_262050	1382528	1384294	+	434	2247
TGGT1_chrXII	394388	394793	394717	394718	merged_peak_3119	4.19598	TGGT1_307850	390090	394283	-	434	3119
TGGT1_chrVIIb	1030818	1031277	1031014	1031015	merged_peak_2221	3.19535	TGGT1_262730	1028456	1030579	-	435	2221
TGGT1_chrVIIb	2933147	2933787	2933538	2933539	merged_peak_2317	4.98776	TGGT1_259090	2933973	2937572	+	435	2317
TGGT1_chrIX	4203168	4204080	4203627	4203628	merged_peak_1106	4.44949	TGGT1_291890	4200849	4203191	-	436	1106
TGGT1_chrVIII	5308313	5310155	5309192	5309193	merged_peak_1888	18.1503	TGGT1_270250	5308049	5308756	-	436	1888
TGGT1_chrXII	1032329	1033106	1032530	1032531	merged_peak_3152	5.43631	TGGT1_219175	1032966	1033866	+	436	3152
AAQM03000506	1073	1370	1104	1105	merged_peak_145	2.79834	TGGT1_362620	74	667	-	437	145
TGGT1_chrVIII	3748347	3748777	3748435	3748436	merged_peak_1826	2.79834	TGGT1_272760	3745059	3747998	-	437	1826
TGGT1_chrVIII	4244030	4244290	4244280	4244281	merged_peak_1844	2.00606	TGGT1_271985	4244719	4245492	+	439	1844
TGGT1_chrIV	1872674	1872808	1872770	1872771	merged_peak_865	2.79834	TGGT1_211070	1873210	1873767	+	440	865
TGGT1_chrVIIa	1054169	1054524	1054287	1054288	merged_peak_2011	3.33252	TGGT1_206300	1051370	1053847	-	440	2011
TGGT1_chrVIIb	2772802	2772976	2772863	2772864	merged_peak_2310	1.85333	TGGT1_259520	2767419	2772423	-	440	2310
TGGT1_chrIa	1231813	1232221	1232146	1232147	merged_peak_1245	4.23565	TGGT1_294880	1225684	1231704	-	442	1245
TGGT1_chrVIIa	18076	18419	18314	18315	merged_peak_1970	7.96199	TGGT1_279550	13953	17872	-	442	1970
TGGT1_chrVIIb	3063393	3063527	3063475	3063476	merged_peak_2322	2.79834	TGGT1_258900	3059898	3063033	-	442	2322
TGGT1_chrXII	3474029	3474220	3474130	3474131	merged_peak_3274	15.5823	TGGT1_247730	3468697	3473688	-	442	3274
TGGT1_chrIX	1568608	1568928	1568730	1568731	merged_peak_984	2.61555	TGGT1_265140	1566212	1568287	-	443	984
TGGT1_chrXI	3172235	3172488	3172465	3172466	merged_peak_2934	1.46109	TGGT1_313240	3172908	3178231	+	443	2934
TGGT1_chrXII	1414359	1414942	1414890	1414891	merged_peak_3170	3.56007	TGGT1_218540	1410645	1414447	-	443	3170
TGGT1_chrIb	1581762	1582282	1582064	1582065	merged_peak_1349	10.1809	TGGT1_209945	1582508	1582684	+	444	1349
TGGT1_chrVIII	666790	667410	666954	666955	merged_peak_1670	4.78289	TGGT1_230180	662231	666509	-	445	1670
TGGT1_chrVIII	6369431	6369642	6369544	6369545	merged_peak_1940	4.62089	TGGT1_268680	6366432	6369098	-	446	1940
TGGT1_chrVIII	5504818	5505071	5505039	5505040	merged_peak_1896	1.57788	TGGT1_269950	5501073	5504592	-	447	1896
TGGT1_chrVIIb	1066396	1066955	1066648	1066649	merged_peak_2225	8.25296	TGGT1_262670	1067095	1069205	+	447	2225
TGGT1_chrVIIb	870286	870552	870525	870526	merged_peak_2212	2.98202	TGGT1_262960	870974	873912	+	449	2212
AAQM03000232	2305	2835	2708	2709	merged_peak_51	8.56828	TGGT1_284310	1614	2258	-	450	51
TGGT1_chrVI	1911359	1911970	1911712	1911713	merged_peak_1576	6.28871	TGGT1_242380	1912163	1915007	+	451	1576
TGGT1_chrXI	644693	644918	644832	644833	merged_peak_2812	3.76476	TGGT1_309410	645284	648466	+	452	2812
TGGT1_chrXII	1128853	1129575	1128902	1128903	merged_peak_3157	3.67577	TGGT1_218955	1127919	1128450	-	452	3157
TGGT1_chrVIIb	3136223	3136511	3136273	3136274	merged_peak_2329	2.68809	TGGT1_258820	3133824	3135820	-	453	2329
TGGT1_chrIX	4342593	4343224	4342702	4342703	merged_peak_1112	9.95265	TGGT1_292070	4341514	4342248	-	454	1112
TGGT1_chrIa	1736293	1736810	1736592	1736593	merged_peak_1270	4.24285	TGGT1_295440	1734924	1736138	-	454	1270
TGGT1_chrIII	1399849	1400077	1399999	1400000	merged_peak_742	2.99945	TGGT1_254030	1400455	1401708	+	456	742
TGGT1_chrIX	2134376	2134834	2134577	2134578	merged_peak_1001	2.79834	TGGT1_288040	2123272	2134120	-	457	1001
TGGT1_chrIV	374527	375228	374939	374940	merged_peak_796	13.2867	TGGT1_320220	370998	374481	-	458	796
TGGT1_chrX	4585414	4585763	4585731	4585732	merged_peak_2637	2.52652	TGGT1_235183	4586189	4612637	+	458	2637
TGGT1_chrVI	2360053	2360228	2360096	2360097	merged_peak_1593	3.53818	TGGT1_243200	2355009	2359636	-	460	1593
TGGT1_chrX	6493244	6494729	6493593	6493594	merged_peak_2745	17.2933	TGGT1_214930	6492717	6493133	-	460	2745
TGGT1_chrX	2067519	2067653	2067628	2067629	merged_peak_2514	2.34085	TGGT1_225560	2061073	2067167	-	461	2514
TGGT1_chrIII	1937211	1937416	1937246	1937247	merged_peak_767	2.11734	TGGT1_254830	1930863	1936784	-	462	767
TGGT1_chrVIII	986831	987900	987382	987383	merged_peak_1686	5.93306	TGGT1_230705	985569	986920	-	462	1686
TGGT1_chrVIII	6199868	6200151	6199924	6199925	merged_peak_1931	2.75771	TGGT1_268920	6200386	6202123	+	462	1931
TGGT1_chrVIIa	394752	394911	394785	394786	merged_peak_1981	14.8383	TGGT1_280430	395248	396956	+	463	1981
TGGT1_chrXI	6280651	6280998	6280960	6280961	merged_peak_3072	2.93785	TGGT1_216180	6280054	6280497	-	463	3072
TGGT1_chrVIII	4759134	4759406	4759368	4759369	merged_peak_1863	2.39353	TGGT1_271037	4759833	4760869	+	465	1863
TGGT1_chrVIII	2656369	2656703	2656437	2656438	merged_peak_1782	4.19626	TGGT1_233450	2656903	2658165	+	466	1782
TGGT1_chrIII	1545018	1545232	1545101	1545102	merged_peak_748	1.96064	TGGT1_254260	1545568	1546338	+	467	748
TGGT1_chrVIIb	1134178	1134417	1134395	1134396	merged_peak_2234	2.51932	TGGT1_262560	1134862	1136586	+	467	2234
TGGT1_chrXI	2067259	2067532	2067477	2067478	merged_peak_2889	2.96043	TGGT1_311470	2047692	2067010	-	467	2889
TGGT1_chrVIII	1066675	1067045	1066749	1066750	merged_peak_1689	1.50591	TGGT1_230870	1064578	1066280	-	469	1689
TGGT1_chrVIII	3594757	3595334	3594889	3594890	merged_peak_1818	5.69633	TGGT1_273320	3591254	3594418	-	471	1818
TGGT1_chrXI	1429937	1430311	1430255	1430256	merged_peak_2851	4.56965	TGGT1_310590	1430726	1431361	+	471	2851
TGGT1_chrV	1073497	1073809	1073543	1073544	merged_peak_1419	2.47378	TGGT1_213650	1074015	1075581	+	472	1419
TGGT1_chrVIIb	487126	487358	487301	487302	merged_peak_2191	2.23696	TGGT1_263510	476801	486829	-	472	2191
TGGT1_chrIX	5599509	5599817	5599782	5599783	merged_peak_1164	1.79125	TGGT1_306190	5600255	5603264	+	473	1164
TGGT1_chrVIIa	3567459	3567646	3567542	3567543	merged_peak_2121	4.22339	TGGT1_202050	3566154	3567069	-	473	2121
TGGT1_chrVIIb	830004	831037	830502	830503	merged_peak_2208	29.4753	TGGT1_263040	830975	832663	+	473	2208
TGGT1_chrXI	4217627	4217768	4217716	4217717	merged_peak_2986	4.32847	TGGT1_314750	4214855	4217243	-	473	2986
TGGT1_chrIa	1795105	1796170	1795932	1795933	merged_peak_1273	12.3937	TGGT1_295350	1794066	1795458	-	474	1273
TGGT1_chrVIIb	3368027	3368377	3368243	3368244	merged_peak_2342	3.61182	TGGT1_258480	3358848	3367769	-	474	2342
TGGT1_chrVIII	385248	385648	385555	385556	merged_peak_1659	2.54856	TGGT1_229700	384451	385080	-	475	1659
TGGT1_chrIa	1013179	1013475	1013215	1013216	merged_peak_1234	3.06988	TGGT1_294640	1013691	1019168	+	476	1234
TGGT1_chrIX	5448279	5448464	5448348	5448349	merged_peak_1159	3.53818	TGGT1_305910	5445343	5447870	-	478	1159
TGGT1_chrIb	546746	547231	546856	546857	merged_peak_1295	4.12751	TGGT1_208030	547335	549077	+	479	1295
TGGT1_chrVIII	141903	142253	142137	142138	merged_peak_1652	2.79834	TGGT1_229290	132539	141658	-	479	1652
TGGT1_chrVIIb	1225290	1225460	1225440	1225441	merged_peak_2237	2.59398	TGGT1_262430	1225919	1234294	+	479	2237
TGGT1_chrVIIb	2323014	2323682	2323481	2323482	merged_peak_2291	87.8957	TGGT1_260330	2323960	2324430	+	479	2291
TGGT1_chrX	649350	650008	649888	649889	merged_peak_2437	3.85057	TGGT1_227910	650367	652104	+	479	2437
TGGT1_chrVIIa	3627811	3628028	3627897	3627898	merged_peak_2126	2.3987	TGGT1_201880	3628377	3629768	+	480	2126
TGGT1_chrXII	6633350	6634810	6633966	6633967	merged_peak_3407	5.64305	TGGT1_277080	6631512	6633486	-	480	3407
TGGT1_chrIa	1493213	1494260	1493983	1493984	merged_peak_1262	5.33513	TGGT1_295770	1494464	1503007	+	481	1262
TGGT1_chrIX	1954696	1955791	1955494	1955495	merged_peak_996	4.69168	TGGT1_264660	1955976	1963333	+	482	996
TGGT1_chrIa	1112890	1113845	1113423	1113424	merged_peak_1239	16.1482	TGGT1_294760	1112420	1112941	-	482	1239
TGGT1_chrVI	2876403	2876684	2876488	2876489	merged_peak_1616	3.30224	TGGT1_244020	2876970	2878648	+	482	1616
TGGT1_chrVIIa	500631	500877	500809	500810	merged_peak_1986	2.11465	TGGT1_304490	497429	500326	-	483	1986
TGGT1_chrVIIb	358858	359346	359021	359022	merged_peak_2186	9.79634	TGGT1_263700	359504	361231	+	483	2186
TGGT1_chrXI	712536	712888	712627	712628	merged_peak_2817	4.32847	TGGT1_309600	713110	720853	+	483	2817
TGGT1_chrVIII	2666680	2667482	2666813	2666814	merged_peak_1784	5.72524	TGGT1_233480	2667297	2668415	+	484	1784
TGGT1_chrVIIb	2722053	2722586	2722338	2722339	merged_peak_2305	5.50087	TGGT1_259630	2722823	2724032	+	485	2305
TGGT1_chrVIIb	886860	886998	886976	886977	merged_peak_2214	2.79834	TGGT1_262935	884077	886490	-	486	2214
TGGT1_chrX	2083502	2084685	2083750	2083751	merged_peak_2516	6.55358	TGGT1_225540	2080834	2083264	-	486	2516
TGGT1_chrVIIa	2722881	2724160	2723550	2723551	merged_peak_2095	7.58004	TGGT1_203060	2719945	2723063	-	487	2095
TGGT1_chrVIIb	4257957	4258712	4258003	4258004	merged_peak_2376	3.33252	TGGT1_256970	4248002	4257516	-	487	2376
TGGT1_chrIX	2067261	2067589	2067348	2067349	merged_peak_999	4.71707	TGGT1_264430	2067836	2071288	+	488	999
TGGT1_chrVIII	4841213	4841974	4841598	4841599	merged_peak_1868	2.6616	TGGT1_270940	4842086	4847267	+	488	1868
TGGT1_chrX	5122764	5123151	5123022	5123023	merged_peak_2654	2.0759	TGGT1_236000	5123510	5126856	+	488	2654
TGGT1_chrIX	5223265	5224108	5223848	5223849	merged_peak_1151	5.95215	TGGT1_305510	5224337	5226852	+	489	1151
TGGT1_chrIX	4112421	4112731	4112651	4112652	merged_peak_1097	2.83474	TGGT1_291630	4111452	4112159	-	492	1097
TGGT1_chrXI	344582	345315	345138	345139	merged_peak_2801	9.74724	TGGT1_308950	345630	347426	+	492	2801
TGGT1_chrXI	2235443	2235602	2235518	2235519	merged_peak_2897	2.3592	TGGT1_311765	2229289	2235025	-	493	2897
TGGT1_chrV	1660999	1661258	1661008	1661009	merged_peak_1444	2.94949	TGGT1_286510	1659024	1660514	-	494	1444
TGGT1_chrVIII	3983082	3983365	3983147	3983148	merged_peak_1836	4.03462	TGGT1_272420	3977483	3982653	-	494	1836
TGGT1_chrV	1267803	1268239	1267855	1267856	merged_peak_1425	4.32847	TGGT1_213870	1257750	1267360	-	495	1425
TGGT1_chrVIIb	195419	195755	195486	195487	merged_peak_2179	2.11734	TGGT1_264040	194329	194991	-	495	2179
TGGT1_chrX	7158848	7159910	7159494	7159495	merged_peak_2777	8.52505	TGGT1_275440	7158307	7158999	-	495	2777
TGGT1_chrX	3833786	3834761	3833858	3833859	merged_peak_2594	3.76723	TGGT1_212310	3830850	3833361	-	497	2594
TGGT1_chrIa	509334	510082	509854	509855	merged_peak_1208	11.6501	TGGT1_293720	510352	511960	+	498	1208
TGGT1_chrX	1193637	1193890	1193828	1193829	merged_peak_2466	4.77807	TGGT1_226860	1192695	1193327	-	501	2466
TGGT1_chrX	4063339	4063632	4063402	4063403	merged_peak_2606	2.59721	TGGT1_211850	4062162	4062901	-	501	2606
TGGT1_chrIX	2484472	2485392	2484589	2484590	merged_peak_1023	5.93306	TGGT1_288680	2479130	2484087	-	502	1023
TGGT1_chrX	4887923	4888289	4888193	4888194	merged_peak_2647	4.91278	TGGT1_235635	4888695	4890392	+	502	2647
TGGT1_chrV	1341249	1341643	1341537	1341538	merged_peak_1429	4.68855	TGGT1_287270	1342040	1344154	+	503	1429
TGGT1_chrX	3925157	3925490	3925389	3925390	merged_peak_2602	1.50591	TGGT1_212150	3912877	3924886	-	503	2602
TGGT1_chrVIIa	79126	79860	79600	79601	merged_peak_1972	9.84816	TGGT1_280770	80104	94780	+	504	1972
TGGT1_chrX	4060392	4060556	4060425	4060426	merged_peak_2605	3.21785	TGGT1_211860	4058019	4059920	-	505	2605
TGGT1_chrIV	951433	951864	951761	951762	merged_peak_823	4.84676	TGGT1_319360	952267	953955	+	506	823
TGGT1_chrXII	3327146	3327587	3327363	3327364	merged_peak_3268	8.0867	TGGT1_247530	3326216	3326857	-	506	3268
TGGT1_chrX	6525074	6525887	6525753	6525754	merged_peak_2748	5.50846	TGGT1_214970	6526260	6536268	+	507	2748
TGGT1_chrXII	3257705	3257839	3257759	3257760	merged_peak_3261	3.3483	TGGT1_247400	3258266	3259099	+	507	3261
TGGT1_chrVIIa	3159201	3159640	3159353	3159354	merged_peak_2111	5.14527	TGGT1_202530	3153086	3158845	-	508	2111
TGGT1_chrX	5669758	5670541	5670229	5670230	merged_peak_2692	2.05677	TGGT1_237200	5668447	5669721	-	508	2692
TGGT1_chrIII	1781622	1781877	1781724	1781725	merged_peak_757	3.53818	TGGT1_254510	1776640	1781215	-	509	757
TGGT1_chrX	3221380	3221555	3221434	3221435	merged_peak_2566	2.11939	TGGT1_224110	3221943	3228219	+	509	2566
TGGT1_chrIII	2105297	2105993	2105570	2105571	merged_peak_774	4.32847	TGGT1_299200	2102262	2105060	-	510	774
TGGT1_chrVI	2223009	2223420	2223307	2223308	merged_peak_1587	2.79834	TGGT1_242810	2223817	2227786	+	510	1587
TGGT1_chrXI	1492860	1492994	1492910	1492911	merged_peak_2859	3.76476	TGGT1_310710	1493421	1495625	+	511	2859
TGGT1_chrVIIa	3168700	3169397	3168829	3168830	merged_peak_2113	10.8947	TGGT1_202510	3166148	3168316	-	513	2113
TGGT1_chrVIIb	3408325	3408661	3408454	3408455	merged_peak_2345	4.1547	TGGT1_258390	3406355	3407941	-	513	2345
TGGT1_chrIX	2493446	2493638	2493514	2493515	merged_peak_1024	3.39425	TGGT1_288700	2494028	2508459	+	514	1024
TGGT1_chrXII	3289328	3290188	3289586	3289587	merged_peak_3265	8.31996	TGGT1_247460	3286520	3289072	-	514	3265
TGGT1_chrXII	6591441	6592143	6591817	6591818	merged_peak_3404	9.92971	TGGT1_408800	6592331	6592894	+	514	3404
TGGT1_chrXII	3777565	3777731	3777665	3777666	merged_peak_3281	2.3592	TGGT1_248425	3778180	3780625	+	515	3281
TGGT1_chrXII	5951334	5951477	5951453	5951454	merged_peak_3388	3.77358	TGGT1_278530	5951968	5953739	+	515	3388
TGGT1_chrXII	2793067	2793303	2793185	2793186	merged_peak_3245	4.06062	TGGT1_246570	2791989	2792669	-	516	3245
TGGT1_chrXII	2395480	2395879	2395762	2395763	merged_peak_3220	3.28787	TGGT1_245660	2389429	2395245	-	517	3220
TGGT1_chrXII	4872343	4873241	4872906	4872907	merged_peak_3330	11.5655	TGGT1_249900	4873424	4874380	+	518	3330
TGGT1_chrX	1743413	1743887	1743514	1743515	merged_peak_2495	4.65777	TGGT1_226060	1744033	1750206	+	519	2495
AAQM03000497	1329	1485	1437	1438	merged_peak_139	3.53818	TGGT1_356400	1	917	-	520	139
TGGT1_chrIX	608775	610207	609202	609203	merged_peak_931	3.84937	TGGT1_267120	606689	608682	-	520	931
TGGT1_chrIX	2679328	2679861	2679748	2679749	merged_peak_1033	3.18948	TGGT1_288950	2680268	2683123	+	520	1033
TGGT1_chrIX	5702692	5702959	5702716	5702717	merged_peak_1166	2.11734	TGGT1_306290	5691032	5702196	-	520	1166
TGGT1_chrVI	86850	87549	87384	87385	merged_peak_1496	8.59894	TGGT1_238150	87904	88953	+	520	1496
TGGT1_chrVIIb	1114902	1115526	1114993	1114994	merged_peak_2232	2.34085	TGGT1_262590	1115513	1118627	+	520	2232
TGGT1_chrX	6304085	6304530	6304302	6304303	merged_peak_2731	4.32847	TGGT1_214600	6286080	6303782	-	520	2731
TGGT1_chrXII	1518552	1518762	1518685	1518686	merged_peak_3177	2.78319	TGGT1_218340	1519206	1534985	+	521	3177
TGGT1_chrX	674603	675060	674629	674630	merged_peak_2439	2.70892	TGGT1_227870	672625	674107	-	522	2439
TGGT1_chrVI	923313	924395	924224	924225	merged_peak_1531	5.5307	TGGT1_239810	924747	929546	+	523	1531
TGGT1_chrX	3356521	3356847	3356776	3356777	merged_peak_2574	3.35768	TGGT1_223920	3357300	3367973	+	524	2574
TGGT1_chrX	6385435	6385948	6385852	6385853	merged_peak_2736	4.06062	TGGT1_214790	6386376	6388397	+	524	2736
TGGT1_chrIX	5060945	5061584	5061207	5061208	merged_peak_1143	3.53818	TGGT1_305200	5061732	5071749	+	525	1143
TGGT1_chrVIIb	2755889	2756609	2756134	2756135	merged_peak_2308	8.59201	TGGT1_259550	2750606	2755609	-	525	2308
TGGT1_chrXII	1830356	1831154	1830534	1830535	merged_peak_3190	3.86366	TGGT1_217530	1831059	1833717	+	525	3190
TGGT1_chrIV	1317276	1317509	1317406	1317407	merged_peak_839	2.76382	TGGT1_318390	1317932	1322384	+	526	839
TGGT1_chrVIIa	1257824	1258089	1257837	1257838	merged_peak_2021	2.79834	TGGT1_205540	1258363	1265405	+	526	2021
TGGT1_chrVIIb	2810844	2811147	2811016	2811017	merged_peak_2314	4.08761	TGGT1_259230	2811544	2819642	+	528	2314
TGGT1_chrV	1781816	1781975	1781857	1781858	merged_peak_1453	4.16388	TGGT1_286200	1780999	1781328	-	529	1453
TGGT1_chrVIII	6398366	6398684	6398571	6398572	merged_peak_1941	2.4739	TGGT1_268600	6399100	6403068	+	529	1941
TGGT1_chrIX	1679553	1679863	1679812	1679813	merged_peak_988	1.9401	TGGT1_264990	1680342	1682033	+	530	988
TGGT1_chrX	349304	349694	349561	349562	merged_peak_2422	4.12368	TGGT1_228290	347556	349031	-	530	2422
TGGT1_chrXII	5391126	5391260	5391164	5391165	merged_peak_3361	2.79834	TGGT1_251570A	5388298	5390634	-	530	3361
TGGT1_chrVIIa	2501778	2502580	2502410	2502411	merged_peak_2084	7.9471	TGGT1_203310	2502941	2503651	+	531	2084
TGGT1_chrX	3551605	3552136	3551688	3551689	merged_peak_2582	4.16388	TGGT1_223710	3542707	3551157	-	531	2582
TGGT1_chrVIII	4300093	4300514	4300393	4300394	merged_peak_1851	4.06425	TGGT1_271888	4294988	4299861	-	532	1851
TGGT1_chrIX	5093884	5094285	5094244	5094245	merged_peak_1145	2.79834	TGGT1_305250	5094777	5097451	+	533	1145
TGGT1_chrX	2316201	2316634	2316482	2316483	merged_peak_2524	7.81949	TGGT1_225220	2303106	2315949	-	533	2524
TGGT1_chrXII	5079982	5080337	5080072	5080073	merged_peak_3342	2.72569	TGGT1_250730	5080605	5084376	+	533	3342
TGGT1_chrVI	3177430	3177683	3177437	3177438	merged_peak_1629	1.81648	TGGT1_244440	3175201	3176902	-	535	1629
TGGT1_chrXI	814770	815003	814901	814902	merged_peak_2825	4.12855	TGGT1_309865	813752	814366	-	535	2825
TGGT1_chrXI	743524	744025	743978	743979	merged_peak_2818	2.6805	TGGT1_309730	735920	743442	-	536	2818
TGGT1_chrVIII	5382090	5382370	5382312	5382313	merged_peak_1891	4.75018	TGGT1_270150	5366850	5381775	-	537	1891
TGGT1_chrVIIb	4344199	4344374	4344328	4344329	merged_peak_2377	3.53818	TGGT1_256840	4337279	4343791	-	537	2377
TGGT1_chrX	6173752	6174110	6173783	6173784	merged_peak_2723	2.50514	TGGT1_214420	6174320	6174934	+	537	2723
AAQM03000185	547	1016	917	918	merged_peak_38	2.79834	TGGT1_409700	1455	1988	+	538	38
TGGT1_chrIV	422237	422759	422358	422359	merged_peak_798	3.48021	TGGT1_320135	422896	423454	+	538	798
TGGT1_chrIX	3221668	3221916	3221713	3221714	merged_peak_1050	2.11734	TGGT1_289730	3208543	3221175	-	538	1050
TGGT1_chrIX	3405656	3406604	3405723	3405724	merged_peak_1069	4.96935	TGGT1_290030	3401903	3405184	-	539	1069
TGGT1_chrV	1678971	1679265	1679222	1679223	merged_peak_1446	2.23566	TGGT1_286460	1678167	1678680	-	542	1446
TGGT1_chrXII	5125890	5126836	5126310	5126311	merged_peak_3344	28.9816	TGGT1_250770	5123731	5125767	-	543	3344
TGGT1_chrIb	743744	744200	743811	743812	merged_peak_1305	2.32915	TGGT1_208490	737606	743267	-	544	1305
TGGT1_chrVIIa	1714576	1716235	1715655	1715656	merged_peak_2048	9.97409	TGGT1_204400	1716199	1723634	+	544	2048
TGGT1_chrIII	1415163	1415453	1415406	1415407	merged_peak_744	2.88184	TGGT1_254070	1415951	1416673	+	545	744
TGGT1_chrVI	1266551	1267163	1267009	1267010	merged_peak_1547	3.19201	TGGT1_240500	1267554	1269034	+	545	1547
TGGT1_chrIX	3280899	3281256	3281176	3281177	merged_peak_1058	4.32847	TGGT1_289830	3281722	3286956	+	546	1058
TGGT1_chrXII	3944413	3944711	3944636	3944637	merged_peak_3286	3.02436	TGGT1_248590	3945183	3948730	+	547	3286
TGGT1_chrXII	4663522	4663893	4663728	4663729	merged_peak_3323	8.24867	TGGT1_249680	4664275	4667916	+	547	3323
AAQM03000434	131	1091	843	844	merged_peak_112	9.90025	TGGT1_241300	1391	3120	+	548	112
TGGT1_chrIa	1274207	1274571	1274454	1274455	merged_peak_1248	2.6505	TGGT1_294960	1275002	1279921	+	548	1248
TGGT1_chrIV	1110088	1110737	1110606	1110607	merged_peak_828	7.70449	TGGT1_318650	1111155	1115667	+	549	828
AAQM03000465	552	968	832	833	merged_peak_123	6.99151	TGGT1_365080	1383	1656	+	551	123
TGGT1_chrVI	1832438	1832572	1832446	1832447	merged_peak_1571	2.69646	TGGT1_242100	1832997	1834092	+	551	1571
TGGT1_chrXI	2209297	2209749	2209530	2209531	merged_peak_2896	4.23565	TGGT1_311740	2202973	2208979	-	551	2896
TGGT1_chrVIII	128274	128529	128283	128284	merged_peak_1651	2.27646	TGGT1_229280	128835	130964	+	552	1651
TGGT1_chrXII	4836821	4837457	4837025	4837026	merged_peak_3328	6.63597	TGGT1_249850	4837577	4838852	+	552	3328
TGGT1_chrIX	4829679	4829938	4829744	4829745	merged_peak_1132	5.80602	TGGT1_307650	4825659	4829189	-	555	1132
TGGT1_chrXII	5554914	5555274	5555187	5555188	merged_peak_3371	8.06315	TGGT1_251870	5555742	5556089	+	555	3371
TGGT1_chrIV	2186883	2187039	2186946	2186947	merged_peak_882	2.94949	TGGT1_301180	2185215	2186390	-	556	882
TGGT1_chrIX	3330147	3330590	3330382	3330383	merged_peak_1062	13.4966	TGGT1_289920	3328541	3329826	-	556	1062
TGGT1_chrVI	1656908	1657112	1657010	1657011	merged_peak_1561	2.8982	TGGT1_241240	1657567	1659295	+	557	1561
TGGT1_chrXI	765435	765841	765800	765801	merged_peak_2821	1.86698	TGGT1_309770	757520	765243	-	557	2821
TGGT1_chrV	2819679	2820846	2820434	2820435	merged_peak_1485	12.5336	TGGT1_283780	2809762	2819876	-	558	1485
TGGT1_chrVIIb	1092865	1093982	1093342	1093343	merged_peak_2229	12.2697	TGGT1_262620	1093901	1096823	+	559	2229
TGGT1_chrIX	3165144	3165623	3165256	3165257	merged_peak_1045	4.8481	TGGT1_289620	3159262	3164695	-	561	1045
TGGT1_chrXI	3433000	3433375	3433124	3433125	merged_peak_2950	4.28008	TGGT1_313540	3428424	3432563	-	561	2950
TGGT1_chrX	6068573	6068828	6068788	6068789	merged_peak_2718	3.53818	TGGT1_214260	6069350	6083963	+	562	2718
TGGT1_chrIX	3657217	3657671	3657409	3657410	merged_peak_1081	4.32847	TGGT1_290700	3657972	3658910	+	563	1081
TGGT1_chrVIIb	3304568	3304702	3304575	3304576	merged_peak_2339	1.60745	TGGT1_258560	3299918	3304012	-	563	2339
TGGT1_chrXII	1577274	1577679	1577499	1577500	merged_peak_3179	5.77545	TGGT1_218260	1578063	1578473	+	564	3179
TGGT1_chrIb	1695489	1695876	1695807	1695808	merged_peak_1355	5.621	TGGT1_321620	1696372	1706596	+	565	1355
TGGT1_chrVIII	3697952	3698240	3697983	3697984	merged_peak_1824	1.65864	TGGT1_273030	3695374	3697417	-	566	1824
TGGT1_chrVI	2833792	2834340	2833975	2833976	merged_peak_1615	8.46355	TGGT1_243960	2828443	2833407	-	568	1615
TGGT1_chrVIII	5066260	5067113	5066736	5066737	merged_peak_1880	3.87975	TGGT1_270700	5064466	5066168	-	568	1880
TGGT1_chrVIII	2585099	2585406	2585163	2585164	merged_peak_1779	3.61051	TGGT1_233310	2576207	2584594	-	569	1779
TGGT1_chrVIII	1673303	1673720	1673455	1673456	merged_peak_1720	4.3009	TGGT1_231960	1668838	1672885	-	570	1720
TGGT1_chrVIII	2156180	2156314	2156195	2156196	merged_peak_1754	4.06939	TGGT1_232560	2156765	2165546	+	570	1754
TGGT1_chrVIIa	1576124	1576598	1576214	1576215	merged_peak_2040	3.53818	TGGT1_205040	1568087	1575644	-	570	2040
TGGT1_chrX	6815331	6815803	6815567	6815568	merged_peak_2764	3.16634	TGGT1_215360	6816137	6817312	+	570	2764
TGGT1_chrX	5696946	5697293	5697011	5697012	merged_peak_2696	2.79834	TGGT1_237240	5692704	5696440	-	571	2696
TGGT1_chrIV	2317876	2318545	2318107	2318108	merged_peak_886	4.32847	TGGT1_301390	2318679	2327410	+	572	886
TGGT1_chrV	2909807	2910197	2909877	2909878	merged_peak_1486	2.79834	TGGT1_283550	2910449	2923806	+	572	1486
TGGT1_chrVI	2980797	2980959	2980883	2980884	merged_peak_1619	5.17378	TGGT1_244150	2981455	2985966	+	572	1619
TGGT1_chrXII	2186540	2186940	2186729	2186730	merged_peak_3208	3.56801	TGGT1_200010	2184571	2186156	-	573	3208
TGGT1_chrVI	653215	653525	653449	653450	merged_peak_1517	2.38877	TGGT1_239440	654023	662402	+	574	1517
TGGT1_chrX	3862713	3862977	3862810	3862811	merged_peak_2598	4.02192	TGGT1_212260	3858396	3862236	-	574	2598
TGGT1_chrXI	2006252	2006649	2006516	2006517	merged_peak_2885	7.85878	TGGT1_311390	2007091	2009393	+	575	2885
TGGT1_chrIX	1830111	1830292	1830171	1830172	merged_peak_993	3.61051	TGGT1_264805	1826789	1829595	-	576	993
TGGT1_chrVI	3111317	3111662	3111447	3111448	merged_peak_1626	4.08761	TGGT1_244335	3108225	3110871	-	576	1626
TGGT1_chrVIIb	956798	957183	956919	956920	merged_peak_2217	2.79834	TGGT1_262840	951274	956343	-	576	2217
TGGT1_chrVIIb	2078648	2079212	2078749	2078750	merged_peak_2280	3.53818	TGGT1_260640	2070219	2078173	-	576	2280
TGGT1_chrV	1957031	1957375	1957108	1957109	merged_peak_1458	1.50591	TGGT1_285970	1957685	1969463	+	577	1458
TGGT1_chrXI	2706167	2707189	2706677	2706678	merged_peak_2917	6.99151	TGGT1_312500	2695098	2706099	-	578	2917
TGGT1_chrIII	1527008	1527295	1527256	1527257	merged_peak_747	2.11734	TGGT1_254220	1519422	1526676	-	580	747
TGGT1_chrVIII	5916741	5916971	5916850	5916851	merged_peak_1916	55.6751	TGGT1_269300	5917430	5924600	+	580	1916
TGGT1_chrX	7087084	7087268	7087175	7087176	merged_peak_2775	3.53818	TGGT1_409850	7084602	7086594	-	581	2775
TGGT1_chrVI	2092410	2093175	2092956	2092957	merged_peak_1583	5.17378	TGGT1_242680	2093539	2096109	+	583	1583
TGGT1_chrIb	470616	471013	470939	470940	merged_peak_1291	1.94098	TGGT1_207940	464687	470355	-	584	1291
TGGT1_chrIa	1044595	1045797	1044998	1044999	merged_peak_1236	18.1009	TGGT1_294670	1039815	1044413	-	585	1236
TGGT1_chrX	5215548	5216434	5215733	5215734	merged_peak_2662	9.24001	TGGT1_236200	5204326	5215148	-	585	2662
TGGT1_chrXII	947397	947978	947751	947752	merged_peak_3147	5.75638	TGGT1_219270	948336	949904	+	585	3147
TGGT1_chrIII	1852568	1852984	1852712	1852713	merged_peak_761	4.4102	TGGT1_254630	1848333	1852126	-	586	761
TGGT1_chrIX	5958331	5958574	5958444	5958445	merged_peak_1176	5.17378	TGGT1_306550	5954211	5957858	-	586	1176
TGGT1_chrVI	1256712	1257000	1256790	1256791	merged_peak_1545	3.26453	TGGT1_240450	1255401	1256204	-	586	1545
TGGT1_chrVIIb	1084988	1085241	1084996	1084997	merged_peak_2228	1.44729	TGGT1_262640	1085583	1087442	+	587	2228
TGGT1_chrX	4448067	4448320	4448189	4448190	merged_peak_2629	2.74416	TGGT1_234930	4446445	4447602	-	587	2629
TGGT1_chrIV	292065	292322	292083	292084	merged_peak_792	2.11734	TGGT1_320450	287536	291495	-	588	792
TGGT1_chrVIIa	1031204	1032200	1032011	1032012	merged_peak_2007	5.81898	TGGT1_206330	1032599	1036290	+	588	2007
TGGT1_chrXII	4404882	4405242	4404905	4404906	merged_peak_3311	2.85633	TGGT1_249340	4401187	4404317	-	588	3311
TGGT1_chrV	1617646	1617780	1617767	1617768	merged_peak_1441	2.37692	TGGT1_286610	1618356	1619717	+	589	1441
TGGT1_chrIa	1730941	1731197	1731103	1731104	merged_peak_1269	2.59721	TGGT1_295450	1731693	1733202	+	590	1269
TGGT1_chrVIII	4294032	4294240	4294059	4294060	merged_peak_1850	2.88065	TGGT1_271892	4291003	4293469	-	590	1850
TGGT1_chrVIII	916277	916567	916302	916303	merged_peak_1684	1.98348	TGGT1_230630	916893	920997	+	591	1684
TGGT1_chrXI	2822019	2822391	2822141	2822142	merged_peak_2921	4.11245	TGGT1_312630	2804165	2821550	-	591	2921
TGGT1_chrXI	2358944	2359136	2358994	2358995	merged_peak_2904	1.50591	TGGT1_312050	2359586	2364079	+	592	2904
TGGT1_chrXII	123951	125186	124741	124742	merged_peak_3100	14.7522	TGGT1_300190	125333	127624	+	592	3100
TGGT1_chrIX	5460279	5460566	5460287	5460288	merged_peak_1160	2.79834	TGGT1_305930	5457389	5459694	-	593	1160
TGGT1_chrXI	1473838	1474405	1473929	1473930	merged_peak_2857	6.25417	TGGT1_310670	1474522	1478513	+	593	2857
TGGT1_chrVIIa	2426834	2427331	2427323	2427324	merged_peak_2082	1.98348	TGGT1_203380	2427917	2435902	+	594	2082
TGGT1_chrXI	6318762	6319412	6319119	6319120	merged_peak_3075	5.58513	TGGT1_216120	6313282	6318525	-	594	3075
TGGT1_chrXI	3439785	3440443	3439929	3439930	merged_peak_2951	5.24844	TGGT1_313560	3438810	3439331	-	598	2951
AAQM03000302	1460	1816	1662	1663	merged_peak_64	5.76634	TGGT1_410590	1	1062	-	600	64
TGGT1_chrIa	1784709	1785493	1784982	1784983	merged_peak_1272	6.3595	TGGT1_295380	1773069	1784382	-	600	1272
TGGT1_chrX	882587	882721	882658	882659	merged_peak_2446	1.77503	TGGT1_227380	883259	885750	+	601	2446
TGGT1_chrV	2380906	2381350	2380969	2380970	merged_peak_1470	4.32847	TGGT1_285210	2381571	2391388	+	602	1470
TGGT1_chrIa	231600	232404	231883	231884	merged_peak_1192	5.80443	TGGT1_293320	232486	245499	+	603	1192
TGGT1_chrIb	1439151	1439285	1439164	1439165	merged_peak_1339	2.11734	TGGT1_209730	1430449	1438561	-	603	1339
TGGT1_chrV	2199181	2199523	2199306	2199307	merged_peak_1465	2.79834	TGGT1_285530	2199909	2201360	+	603	1465
TGGT1_chrX	972142	972892	972758	972759	merged_peak_2451	9.40322	TGGT1_227150	973361	975393	+	603	2451
TGGT1_chrXI	2893482	2893691	2893578	2893579	merged_peak_2924	2.02891	TGGT1_312820	2888814	2892975	-	603	2924
TGGT1_chrXI	5050578	5050893	5050695	5050696	merged_peak_3028	2.65356	TGGT1_315958	5045857	5050091	-	604	3028
TGGT1_chrXI	386649	387376	386857	386858	merged_peak_2803	7.24983	TGGT1_308990	383166	386252	-	605	2803
TGGT1_chrVIIa	2953973	2954448	2954337	2954338	merged_peak_2105	2.79834	TGGT1_202760	2950166	2953731	-	606	2105
TGGT1_chrX	6477905	6478314	6478003	6478004	merged_peak_2744	2.11734	TGGT1_214910	6474539	6477397	-	606	2744
TGGT1_chrXII	827419	828378	827873	827874	merged_peak_3139	10.1455	TGGT1_219520	823809	827267	-	606	3139
TGGT1_chrIV	611172	611872	611282	611283	merged_peak_808	6.70417	TGGT1_319920	604302	610675	-	607	808
TGGT1_chrIV	1051044	1051381	1051106	1051107	merged_peak_826	6.62734	TGGT1_318750	1051713	1052817	+	607	826
TGGT1_chrVIIb	4699640	4699783	4699735	4699736	merged_peak_2392	3.11766	TGGT1_255480	4700342	4702482	+	607	2392
TGGT1_chrXI	2191763	2192499	2192104	2192105	merged_peak_2894	15.9353	TGGT1_311720	2188121	2191497	-	607	2894
TGGT1_chrVI	3518444	3518803	3518759	3518760	merged_peak_1641	2.60724	TGGT1_244920	3519367	3520185	+	608	1641
TGGT1_chrX	4412428	4413029	4412882	4412883	merged_peak_2625	5.30906	TGGT1_234670	4413490	4422013	+	608	2625
TGGT1_chrXI	5197041	5197466	5197130	5197131	merged_peak_3033	5.51282	TGGT1_316350	5193925	5196522	-	608	3033
TGGT1_chrIX	5074329	5074609	5074378	5074379	merged_peak_1144	2.00606	TGGT1_305220	5074987	5076361	+	609	1144
TGGT1_chrVIII	3874781	3874915	3874804	3874805	merged_peak_1832	2.52652	TGGT1_272570	3875413	3878169	+	609	1832
TGGT1_chrVIII	5567467	5567844	5567734	5567735	merged_peak_1900	6.73349	TGGT1_269885B	5568343	5570523	+	609	1900
TGGT1_chrVIII	2063875	2064462	2064275	2064276	merged_peak_1746	3.2696	TGGT1_232390	2064885	2066632	+	610	1746
TGGT1_chrVIIa	1835790	1836317	1835885	1835886	merged_peak_2053	4.32847	TGGT1_204270	1833641	1835275	-	610	2053
TGGT1_chrX	63061	63379	63291	63292	merged_peak_2413	2.93103	TGGT1_228770	57101	62681	-	610	2413
TGGT1_chrXII	571990	572191	572068	572069	merged_peak_3128	3.66445	TGGT1_219810	565371	571458	-	610	3128
TGGT1_chrIX	596263	596397	596327	596328	merged_peak_930	4.14851	TGGT1_267150	596938	598092	+	611	930
TGGT1_chrVIII	915875	916019	915920	915921	merged_peak_1683	4.23565	TGGT1_230610	912201	915309	-	611	1683
TGGT1_chrVIII	2203442	2203792	2203550	2203551	merged_peak_1757	4.52204	TGGT1_232650	2201161	2202939	-	611	1757
TGGT1_chrX	3753989	3754473	3754283	3754284	merged_peak_2588	2.78269	TGGT1_223440	3746493	3753672	-	611	2588
TGGT1_chrIX	4123258	4123526	4123294	4123295	merged_peak_1099	2.23696	TGGT1_291650	4121369	4122682	-	612	1099
TGGT1_chrIII	1081395	1082420	1081882	1081883	merged_peak_725	4.51701	TGGT1_253690	1082495	1083238	+	613	725
TGGT1_chrVIIb	1038035	1038279	1038072	1038073	merged_peak_2223	2.93667	TGGT1_262720	1033429	1037458	-	614	2223
TGGT1_chrVIIb	3141970	3142336	3142037	3142038	merged_peak_2330	1.86394	TGGT1_258810	3140533	3141423	-	614	2330
TGGT1_chrX	1946121	1946255	1946247	1946248	merged_peak_2508	2.17765	TGGT1_225790	1946861	1948766	+	614	2508
TGGT1_chrII	947957	948781	948624	948625	merged_peak_619	9.06281	TGGT1_222220	949239	952716	+	615	619
TGGT1_chrIX	2221997	2222190	2222125	2222126	merged_peak_1002	2.79834	TGGT1_288245	2221352	2221510	-	615	1002
TGGT1_chrXI	4466554	4467129	4466790	4466791	merged_peak_2993	5.62904	TGGT1_315140	4459459	4466175	-	615	2993
TGGT1_chrX	5322013	5322658	5322225	5322226	merged_peak_2668	6.21893	TGGT1_236570	5322842	5325476	+	617	2668
TGGT1_chrIb	617877	618111	617983	617984	merged_peak_1296	2.11734	TGGT1_208200	612230	617365	-	618	1296
TGGT1_chrXI	1716634	1716953	1716897	1716898	merged_peak_2874	4.32847	TGGT1_311060	1717516	1726360	+	619	2874
TGGT1_chrV	3607	4598	4113	4114	merged_peak_1368	10.6594	TGGT1_410800	261	3493	-	620	1368
TGGT1_chrXII	2505467	2505961	2505551	2505552	merged_peak_3225	2.45926	TGGT1_245980	2506171	2508186	+	620	3225
TGGT1_chrVIIb	2358510	2358916	2358727	2358728	merged_peak_2292	1.50591	TGGT1_260310	2334844	2358106	-	621	2292
TGGT1_chrXII	5612501	5613130	5612959	5612960	merged_peak_3375	4.59687	TGGT1_408740	5610977	5612337	-	622	3375
TGGT1_chrIX	138008	138142	138022	138023	merged_peak_906	2.44982	TGGT1_267875	125320	137399	-	623	906
TGGT1_chrXII	2501502	2501858	2501742	2501743	merged_peak_3224	3.53818	TGGT1_245770A	2502365	2504515	+	623	3224
TGGT1_chrIa	787250	787820	787573	787574	merged_peak_1224	3.15062	TGGT1_294330	788197	794012	+	624	1224
TGGT1_chrIb	651256	652101	651764	651765	merged_peak_1298	16.1136	TGGT1_208370	652389	657163	+	625	1298
TGGT1_chrVIII	6317458	6317853	6317553	6317554	merged_peak_1936	3.16675	TGGT1_268780	6292251	6316928	-	625	1936
TGGT1_chrXI	4783579	4783926	4783816	4783817	merged_peak_3011	4.25093	TGGT1_315600	4784441	4795118	+	625	3011
TGGT1_chrVIII	1468426	1469516	1469136	1469137	merged_peak_1711	10.1455	TGGT1_231590	1469762	1472937	+	626	1711
TGGT1_chrVIIa	1084875	1085206	1084982	1084983	merged_peak_2012	5.93018	TGGT1_205750	1085608	1090423	+	626	2012
TGGT1_chrVIIb	4207882	4208652	4208144	4208145	merged_peak_2372	4.40615	TGGT1_257030	4204334	4207518	-	626	2372
TGGT1_chrXI	1218834	1219124	1218948	1218949	merged_peak_2843	8.68017	TGGT1_310310	1216121	1218322	-	626	2843
TGGT1_chrXII	762314	762630	762387	762388	merged_peak_3134	2.12709	TGGT1_219620	758787	761761	-	626	3134
TGGT1_chrVIIb	356521	356782	356743	356744	merged_peak_2185	1.87407	TGGT1_263710	346380	356116	-	627	2185
TGGT1_chrXII	1726663	1726994	1726943	1726944	merged_peak_3182	2.44982	TGGT1_217370	1725822	1726316	-	627	3182
TGGT1_chrIX	4115024	4115208	4115157	4115158	merged_peak_1098	2.87574	TGGT1_291640	4115785	4120121	+	628	1098
TGGT1_chrV	2756616	2756824	2756677	2756678	merged_peak_1483	1.36074	TGGT1_283850	2748825	2756049	-	628	1483
TGGT1_chrV	2354121	2354262	2354182	2354183	merged_peak_1469	3.39425	TGGT1_285240	2347912	2353553	-	629	1469
TGGT1_chrVIII	3428082	3428216	3428128	3428129	merged_peak_1812	2.65356	TGGT1_273510	3424728	3427499	-	629	1812
TGGT1_chrVIIb	4690808	4690977	4690883	4690884	merged_peak_2391	4.82079	TGGT1_255510	4684756	4690252	-	631	2391
TGGT1_chrXII	4398877	4399162	4398911	4398912	merged_peak_3310	2.11734	TGGT1_249330	4394255	4398279	-	632	3310
TGGT1_chrIb	754844	755406	755024	755025	merged_peak_1306	4.97959	TGGT1_208510	755657	761678	+	633	1306
TGGT1_chrVIII	2833476	2834282	2834047	2834048	merged_peak_1791	3.53818	TGGT1_233830	2827919	2833414	-	633	1791
TGGT1_chrVIII	6046786	6046921	6046869	6046870	merged_peak_1921	2.47199	TGGT1_269130	6044890	6046236	-	633	1921
TGGT1_chrVIII	5560574	5561149	5561052	5561053	merged_peak_1899	2.87574	TGGT1_269885A	5561686	5568242	+	634	1899
TGGT1_chrXI	197375	197673	197393	197394	merged_peak_2790	2.47378	TGGT1_306880	198027	199195	+	634	2790
TGGT1_chrXII	3488	3840	3730	3731	merged_peak_3092	4.32847	TGGT1_300380	4365	8351	+	635	3092
TGGT1_chrV	141707	143131	142394	142395	merged_peak_1372	15.0234	TGGT1_220240	140178	141758	-	636	1372
TGGT1_chrVIIb	3498852	3499237	3499188	3499189	merged_peak_2348	2.79834	TGGT1_258170	3499824	3505217	+	636	2348
TGGT1_chrVIIb	615451	616203	615655	615656	merged_peak_2196	22.9537	TGGT1_263310	616292	617467	+	637	2196
TGGT1_chrVIIb	4458061	4458316	4458192	4458193	merged_peak_2384	5.65783	TGGT1_256050	4458829	4459605	+	637	2384
TGGT1_chrXII	2402050	2402935	2402509	2402510	merged_peak_3221	10.6953	TGGT1_245680	2403148	2403621	+	639	3221
TGGT1_chrII	1253194	1253935	1253327	1253328	merged_peak_629	11.1686	TGGT1_222860	1241196	1252687	-	640	629
TGGT1_chrIII	172374	172827	172437	172438	merged_peak_672	2.87574	TGGT1_275850	173078	175679	+	641	672
TGGT1_chrVIII	2417576	2418023	2417718	2417719	merged_peak_1772	8.96411	TGGT1_233110	2418359	2423494	+	641	1772
TGGT1_chrVIIa	1306570	1307210	1306733	1306734	merged_peak_2026	6.38222	TGGT1_205450	1307375	1308103	+	642	2026
TGGT1_chrVIIa	1383646	1385012	1384469	1384470	merged_peak_2032	12.771	TGGT1_205330	1382464	1383827	-	642	2032
TGGT1_chrVIIa	1476621	1477630	1477076	1477077	merged_peak_2036	8.97775	TGGT1_205170	1477718	1479338	+	642	2036
TGGT1_chrXI	68805	68939	68886	68887	merged_peak_2783	3.54998	TGGT1_307045	66681	68244	-	642	2783
TGGT1_chrVI	2931072	2931206	2931086	2931087	merged_peak_1617	2.11734	TGGT1_244090	2926088	2930443	-	643	1617
TGGT1_chrVIIb	2284848	2285497	2285298	2285299	merged_peak_2290	2.76487	TGGT1_260400	2285942	2286694	+	644	2290
TGGT1_chrVIIb	3084752	3084990	3084872	3084873	merged_peak_2326	4.09728	TGGT1_258870A	3082018	3084228	-	644	2326
TGGT1_chrXI	3871207	3872168	3871447	3871448	merged_peak_2964	11.3694	TGGT1_314070	3869843	3870803	-	644	2964
TGGT1_chrIb	1444056	1444190	1444066	1444067	merged_peak_1340	2.76487	TGGT1_209755A	1444711	1445894	+	645	1340
TGGT1_chrVIIb	4500606	4501210	4501114	4501115	merged_peak_2386	3.21338	TGGT1_255970	4501760	4516511	+	646	2386
TGGT1_chrIII	471620	471756	471725	471726	merged_peak_693	3.06988	TGGT1_252320	472372	474773	+	647	693
TGGT1_chrXII	6250260	6250426	6250324	6250325	merged_peak_3394	3.14162	TGGT1_278050	6244565	6249677	-	647	3394
TGGT1_chrIII	1833023	1833292	1833277	1833278	merged_peak_758	1.77041	TGGT1_254600	1833925	1834158	+	648	758
TGGT1_chrIII	2277452	2277645	2277518	2277519	merged_peak_782	2.11734	TGGT1_298960	2278166	2279008	+	648	782
TGGT1_chrV	989741	990216	989879	989880	merged_peak_1416	3.11766	TGGT1_213520	983024	989231	-	648	1416
TGGT1_chrVIII	123017	123480	123058	123059	merged_peak_1650	3.72499	TGGT1_229260	112028	122410	-	648	1650
TGGT1_chrXII	3153526	3153720	3153546	3153547	merged_peak_3258	1.50591	TGGT1_247280	3143508	3152898	-	648	3258
TGGT1_chrIX	509285	509658	509593	509594	merged_peak_925	2.90162	TGGT1_267400	508439	508944	-	649	925
TGGT1_chrVIIa	1339260	1339653	1339340	1339341	merged_peak_2028	2.28781	TGGT1_205390	1337780	1338691	-	649	2028
TGGT1_chrXII	4930972	4931142	4931025	4931026	merged_peak_3335	2.79834	TGGT1_250040	4931674	4933414	+	649	3335
TGGT1_chrIb	1489154	1489503	1489247	1489248	merged_peak_1343	6.06157	TGGT1_209830	1489897	1496898	+	650	1343
TGGT1_chrXII	2776326	2776460	2776356	2776357	merged_peak_3243	1.42254	TGGT1_246550	2777006	2782288	+	650	3243
TGGT1_chrVIII	1994902	1995639	1995300	1995301	merged_peak_1738	27.0892	TGGT1_232300	1993673	1994649	-	651	1738
TGGT1_chrVIIb	1780328	1781002	1780917	1780918	merged_peak_2268	3.81601	TGGT1_261250	1779724	1780266	-	651	2268
TGGT1_chrXI	3721061	3721458	3721243	3721244	merged_peak_2960	6.06157	TGGT1_313870	3721894	3730275	+	651	2960
TGGT1_chrXII	538658	539271	539046	539047	merged_peak_3125	5.17378	TGGT1_219850	529404	538395	-	651	3125
TGGT1_chrIII	239493	239902	239646	239647	merged_peak_677	2.11734	TGGT1_275750	236922	238994	-	652	677
TGGT1_chrIb	1091664	1092338	1092155	1092156	merged_peak_1326	6.89938	TGGT1_209150	1092807	1095489	+	652	1326
TGGT1_chrVI	7550	8715	7933	7934	merged_peak_1489	13.8926	TGGT1_238000	3425	7281	-	652	1489
TGGT1_chrIb	880723	880857	880779	880780	merged_peak_1313	4.09349	TGGT1_208790	876872	880126	-	653	1313
TGGT1_chrVI	786921	787316	787017	787018	merged_peak_1523	3.70074	TGGT1_239600	787670	789316	+	653	1523
TGGT1_chrVIII	1510670	1511596	1511116	1511117	merged_peak_1712	3.44795	TGGT1_231630	1508307	1510463	-	653	1712
TGGT1_chrVIIb	868845	869026	868969	868970	merged_peak_2211	1.50591	TGGT1_262970	865074	868316	-	653	2211
TGGT1_chrVIII	3496252	3496754	3496384	3496385	merged_peak_1814	3.15394	TGGT1_273460	3489847	3495730	-	654	1814
TGGT1_chrVIIa	1955747	1955881	1955780	1955781	merged_peak_2057	2.18687	TGGT1_204000	1954368	1955126	-	654	2057
TGGT1_chrXI	2279836	2280006	2279919	2279920	merged_peak_2900	3.20819	TGGT1_311840	2277933	2279265	-	654	2900
TGGT1_chrVIII	4264293	4264532	4264324	4264325	merged_peak_1846	2.10981	TGGT1_271960	4260293	4263669	-	655	1846
TGGT1_chrVIIa	3012877	3013479	3013330	3013331	merged_peak_2106	3.48231	TGGT1_202680	3006392	3012675	-	655	2106
TGGT1_chrVIII	3922120	3922566	3922282	3922283	merged_peak_1834	1.5158	TGGT1_272530	3918262	3921626	-	656	1834
TGGT1_chrXI	2687450	2688121	2687852	2687853	merged_peak_2915	5.06388	TGGT1_312490	2688508	2693146	+	656	2915
TGGT1_chrXI	257999	258295	258228	258229	merged_peak_2795	2.08035	TGGT1_308840	258885	259967	+	657	2795
TGGT1_chrXII	2609162	2610178	2609798	2609799	merged_peak_3229	9.30455	TGGT1_246130	2610457	2612239	+	659	3229
AAQM03000217	1559	1766	1677	1678	merged_peak_49	2.79834	TGGT1_212710	53	1017	-	660	49
TGGT1_chrIX	501144	501373	501265	501266	merged_peak_924	5.90026	TGGT1_267420	498202	500605	-	660	924
TGGT1_chrVIIa	3894250	3894668	3894491	3894492	merged_peak_2144	4.64436	TGGT1_201170	3892305	3893831	-	660	2144
TGGT1_chrXI	695510	696307	696055	696056	merged_peak_2815	6.69486	TGGT1_309580	696715	705331	+	660	2815
TGGT1_chrXII	6749782	6749922	6749791	6749792	merged_peak_3412	3.55221	TGGT1_276930	6750451	6751569	+	660	3412
TGGT1_chrXII	5532024	5532665	5532485	5532486	merged_peak_3370	4.46241	TGGT1_251850	5533146	5545757	+	661	3370
TGGT1_chrIa	121804	121957	121890	121891	merged_peak_1187	4.32847	TGGT1_293170	111048	121227	-	663	1187
TGGT1_chrVIIb	109331	109890	109822	109823	merged_peak_2175	4.60333	TGGT1_264150	107634	109159	-	663	2175
TGGT1_chrIII	1982312	1982618	1982368	1982369	merged_peak_769	2.85751	TGGT1_254870	1976274	1981704	-	664	769
TGGT1_chrVI	3305249	3305581	3305322	3305323	merged_peak_1636	1.50591	TGGT1_244600	3301266	3304658	-	664	1636
TGGT1_chrVIII	1987654	1988149	1987711	1987712	merged_peak_1736	3.30377	TGGT1_232280	1988375	1990326	+	664	1736
TGGT1_chrVIIb	3398935	3400019	3399753	3399754	merged_peak_2344	6.65174	TGGT1_258410	3400417	3400914	+	664	2344
TGGT1_chrVIII	648408	649217	648970	648971	merged_peak_1668	4.83934	TGGT1_230160	647435	648305	-	665	1668
TGGT1_chrX	3345895	3346051	3346023	3346024	merged_peak_2573	3.70444	TGGT1_223940	3344621	3345358	-	665	2573
TGGT1_chrXI	748435	748764	748458	748459	merged_peak_2819	3.2422	TGGT1_309740	746275	747793	-	665	2819
TGGT1_chrIV	855469	856552	855649	855650	merged_peak_820	12.9339	TGGT1_319560	856315	857588	+	666	820
TGGT1_chrXII	3271788	3272188	3272071	3272072	merged_peak_3263	2.77669	TGGT1_247440	3270269	3271405	-	666	3263
TGGT1_chrVIIa	1348646	1348919	1348708	1348709	merged_peak_2031	2.0765	TGGT1_205370	1349375	1351600	+	667	2031
TGGT1_chrVIIa	313255	314074	313551	313552	merged_peak_1976	10.1416	TGGT1_280522	314219	317173	+	668	1976
TGGT1_chrXI	4566378	4566818	4566481	4566482	merged_peak_3001	10.9388	TGGT1_315270	4558433	4565813	-	668	3001
TGGT1_chrXII	1494934	1495545	1495191	1495192	merged_peak_3174	4.94677	TGGT1_218370	1495860	1500811	+	669	3174
TGGT1_chrIa	344756	344900	344869	344870	merged_peak_1203	4.46168	TGGT1_293490	345539	347104	+	670	1203
TGGT1_chrX	1126404	1127129	1126676	1126677	merged_peak_2462	6.3595	TGGT1_226940	1121643	1126005	-	671	2462
TGGT1_chrX	3477783	3477972	3477856	3477857	merged_peak_2579	2.11734	TGGT1_223790	3478527	3485384	+	671	2579
TGGT1_chrII	251767	252238	252161	252162	merged_peak_586	4.12368	TGGT1_221330	238032	251489	-	672	586
TGGT1_chrV	320644	320850	320740	320741	merged_peak_1381	3.43019	TGGT1_220500	321412	325538	+	672	1381
TGGT1_chrVIII	4349211	4349602	4349284	4349285	merged_peak_1853	3.55171	TGGT1_271810	4346960	4348612	-	672	1853
TGGT1_chrX	5366452	5367014	5366564	5366565	merged_peak_2671	15.6003	TGGT1_236650	5362273	5365892	-	672	2671
AAQM03000449	2017	2247	2121	2122	merged_peak_119	4.32847	TGGT1_411210	2794	3033	+	673	119
TGGT1_chrII	234916	235857	235732	235733	merged_peak_583	5.17378	TGGT1_221320	218988	235059	-	673	583
TGGT1_chrV	443890	444426	444190	444191	merged_peak_1390	8.01671	TGGT1_287500	438209	443517	-	673	1390
TGGT1_chrVI	898394	898984	898817	898818	merged_peak_1528	6.52665	TGGT1_239780	899490	902802	+	673	1528
TGGT1_chrVIII	6138153	6138744	6138276	6138277	merged_peak_1925	7.23161	TGGT1_269010	6138950	6142226	+	674	1925
TGGT1_chrXI	1871429	1871592	1871501	1871502	merged_peak_2880	2.60724	TGGT1_311240	1865804	1870827	-	674	2880
TGGT1_chrXII	4212047	4212270	4212145	4212146	merged_peak_3295	5.18862	TGGT1_248970	4212820	4214826	+	675	3295
TGGT1_chrII	19209	19345	19255	19256	merged_peak_570	3.04189	TGGT1_220880	19932	22208	+	677	570
TGGT1_chrVIII	1270849	1271083	1270953	1270954	merged_peak_1702	2.00606	TGGT1_231160	1271630	1273190	+	677	1702
TGGT1_chrVIIb	3942509	3942852	3942668	3942669	merged_peak_2361	5.85064	TGGT1_257500	3943345	3947375	+	677	2361
TGGT1_chrXI	394897	395093	394939	394940	merged_peak_2804	1.50591	TGGT1_309000	388016	394262	-	677	2804
TGGT1_chrXII	2331176	2331364	2331299	2331300	merged_peak_3217	3.53818	TGGT1_245570	2321928	2330622	-	677	3217
TGGT1_chrVIIb	4921208	4921462	4921332	4921333	merged_peak_2405	2.41494	TGGT1_255195	4922010	4924114	+	678	2405
TGGT1_chrIa	304539	304888	304795	304796	merged_peak_1198	3.03416	TGGT1_293430	302881	304116	-	679	1198
TGGT1_chrIa	1218511	1218645	1218572	1218573	merged_peak_1244	2.79834	TGGT1_294870	1219251	1222087	+	679	1244
TGGT1_chrXII	5608128	5608322	5608197	5608198	merged_peak_3374	2.30813	TGGT1_251958	5605806	5607518	-	679	3374
TGGT1_chrIII	617353	617688	617431	617432	merged_peak_699	2.23572	TGGT1_410140	616157	616751	-	680	699
TGGT1_chrX	2377252	2377633	2377521	2377522	merged_peak_2527	4.19971	TGGT1_225130	2368842	2376841	-	680	2527
TGGT1_chrX	447231	447565	447506	447507	merged_peak_2430	2.33781	TGGT1_228160	440901	446825	-	681	2430
TGGT1_chrVIII	1291317	1291665	1291397	1291398	merged_peak_1703	2.79834	TGGT1_231170	1275296	1290715	-	682	1703
TGGT1_chrVI	3096778	3097092	3096964	3096965	merged_peak_1624	6.06157	TGGT1_244310	3097647	3101222	+	683	1624
TGGT1_chrVIIa	1277794	1277985	1277878	1277879	merged_peak_2022	6.06157	TGGT1_205500	1278562	1285671	+	684	2022
TGGT1_chrVIIb	838568	838922	838840	838841	merged_peak_2209	2.30553	TGGT1_263000	839524	849099	+	684	2209
TGGT1_chrVIIb	4062626	4063221	4062759	4062760	merged_peak_2366	6.42093	TGGT1_257330	4058824	4062075	-	684	2366
TGGT1_chrX	2494590	2494805	2494687	2494688	merged_peak_2534	4.43681	TGGT1_225020	2489451	2494003	-	684	2534
TGGT1_chrVI	441948	442276	442043	442044	merged_peak_1505	3.82668	TGGT1_239070	437544	441357	-	686	1505
TGGT1_chrXI	4868784	4869150	4869135	4869136	merged_peak_3018	2.11734	TGGT1_315720	4869821	4876452	+	686	3018
TGGT1_chrXI	160897	161342	161230	161231	merged_peak_2787	3.39425	TGGT1_306930	157291	160542	-	688	2787
TGGT1_chrIV	1665511	1665742	1665608	1665609	merged_peak_857	3.04189	TGGT1_211420	1661239	1664919	-	689	857
TGGT1_chrVIIb	3915409	3916114	3915567	3915568	merged_peak_2359	3.25273	TGGT1_257550	3909920	3914878	-	689	2359
TGGT1_chrXI	3476294	3476803	3476503	3476504	merged_peak_2953	2.54856	TGGT1_313600	3477193	3487205	+	690	2953
TGGT1_chrVIIb	1529813	1530368	1529883	1529884	merged_peak_2253	2.97641	TGGT1_261740	1528797	1529192	-	691	2253
TGGT1_chrX	6136986	6138316	6137488	6137489	merged_peak_2720	7.07156	TGGT1_214310	6134318	6136797	-	691	2720
TGGT1_chrIX	4219079	4219477	4219181	4219182	merged_peak_1108	4.22339	TGGT1_291940	4219873	4224091	+	692	1108
TGGT1_chrVI	1242413	1242768	1242721	1242722	merged_peak_1544	3.12637	TGGT1_240410	1233327	1242029	-	692	1544
TGGT1_chrVIII	4338368	4338652	4338545	4338546	merged_peak_1852	6.46143	TGGT1_271820	4339237	4344432	+	692	1852
TGGT1_chrIV	1885070	1885376	1885085	1885086	merged_peak_866	1.50591	TGGT1_211040	1885778	1887505	+	693	866
TGGT1_chrIa	1556235	1556732	1556522	1556523	merged_peak_1263	123.171	TGGT1_366970	1555012	1555828	-	694	1263
TGGT1_chrVIIa	1591679	1592596	1591839	1591840	merged_peak_2041	3.09779	TGGT1_205000	1592533	1595902	+	694	2041
TGGT1_chrXI	4135114	4135501	4135191	4135192	merged_peak_2980	2.11734	TGGT1_314530	4135885	4146012	+	694	2980
TGGT1_chrIX	63822	64241	64141	64142	merged_peak_903	3.7453	TGGT1_279360	64836	67782	+	695	903
TGGT1_chrVI	66691	67029	66787	66788	merged_peak_1495	1.5377	TGGT1_238100	63589	66092	-	695	1495
TGGT1_chrX	6638578	6638837	6638769	6638770	merged_peak_2753	3.53818	TGGT1_215080	6623715	6638073	-	696	2753
TGGT1_chrVIIb	3252350	3252582	3252480	3252481	merged_peak_2336	2.79834	TGGT1_258650	3245722	3251781	-	699	2336
TGGT1_chrV	688415	688789	688691	688692	merged_peak_1404	10.2298	TGGT1_213050	689391	689969	+	700	1404
TGGT1_chrVI	2110224	2110483	2110466	2110467	merged_peak_1584	3.0154	TGGT1_242700	2097764	2109765	-	701	1584
TGGT1_chrVIIa	2182718	2183004	2182736	2182737	merged_peak_2069	1.39254	TGGT1_203735	2183437	2184098	+	701	2069
TGGT1_chrX	4069551	4069892	4069598	4069599	merged_peak_2607	3.67649	TGGT1_234180	4070299	4072301	+	701	2607
TGGT1_chrVIIb	4782574	4783202	4782705	4782706	merged_peak_2397	3.04352	TGGT1_255370	4780385	4782003	-	702	2397
TGGT1_chrIV	2517215	2517902	2517824	2517825	merged_peak_895	3.60645	TGGT1_317720	2518527	2525070	+	703	895
TGGT1_chrIX	1012680	1013052	1012972	1012973	merged_peak_953	2.44982	TGGT1_266380	1009219	1012269	-	703	953
TGGT1_chrXII	1805293	1805435	1805424	1805425	merged_peak_3188	2.09812	TGGT1_217480	1806127	1813999	+	703	3188
TGGT1_chrII	559757	560200	560092	560093	merged_peak_608	3.53818	TGGT1_221700	560797	565024	+	705	608
TGGT1_chrX	4360108	4360592	4360533	4360534	merged_peak_2623	3.12637	TGGT1_234560	4351077	4359828	-	705	2623
TGGT1_chrX	6934476	6934620	6934586	6934587	merged_peak_2772	4.32847	TGGT1_215590	6924001	6933881	-	705	2772
TGGT1_chrVIII	2446750	2447120	2447084	2447085	merged_peak_1774	2.45793	TGGT1_233140	2445123	2446378	-	706	1774
TGGT1_chrXI	5265940	5266291	5265995	5265996	merged_peak_3038	2.79546	TGGT1_316470	5266701	5278977	+	706	3038
TGGT1_chrXII	3133657	3133898	3133814	3133815	merged_peak_3256	2.32915	TGGT1_247250	3125671	3133107	-	707	3256
TGGT1_chrVIIb	722408	722774	722445	722446	merged_peak_2203	2.11734	TGGT1_263180	714013	721737	-	708	2203
TGGT1_chrX	1388932	1389186	1389061	1389062	merged_peak_2472	7.91177	TGGT1_226620	1389769	1401339	+	708	2472
AAQM03000063	2817	3054	2931	2932	merged_peak_16	2.11734	TGGT1_251962	494	2221	-	710	16
TGGT1_chrIII	2187213	2187395	2187317	2187318	merged_peak_776	4.90109	TGGT1_299070	2188027	2191756	+	710	776
TGGT1_chrIX	2396325	2396806	2396648	2396649	merged_peak_1014	6.99151	TGGT1_288500	2391742	2395938	-	710	1014
TGGT1_chrVIIb	2047238	2047756	2047669	2047670	merged_peak_2279	3.53818	TGGT1_260670	2043964	2046959	-	710	2279
TGGT1_chrXI	2955736	2955914	2955808	2955809	merged_peak_2926	2.25282	TGGT1_312940	2953739	2955098	-	710	2926
TGGT1_chrIX	2966091	2966300	2966192	2966193	merged_peak_1036	2.57526	TGGT1_289300	2966904	2971258	+	712	1036
TGGT1_chrVIII	6169912	6170753	6170006	6170007	merged_peak_1929	4.79097	TGGT1_268980	6168360	6169294	-	712	1929
TGGT1_chrIV	1133555	1133783	1133679	1133680	merged_peak_831	4.15356	TGGT1_318610	1134392	1138501	+	713	831
TGGT1_chrVIIb	1006124	1006752	1006508	1006509	merged_peak_2219	5.38428	TGGT1_262780	997278	1005795	-	713	2219
TGGT1_chrIX	3070958	3071214	3070967	3070968	merged_peak_1042	1.50591	TGGT1_289510	3071681	3076774	+	714	1042
TGGT1_chrX	3762366	3763422	3762986	3762987	merged_peak_2589	4.72429	TGGT1_223410	3763701	3766447	+	715	2589
TGGT1_chrIX	515417	516754	515711	515712	merged_peak_927	6.62948	TGGT1_267370	516427	528271	+	716	927
TGGT1_chrXI	6381364	6381542	6381461	6381462	merged_peak_3079	2.42471	TGGT1_216020	6382177	6386702	+	716	3079
TGGT1_chrVIIb	2226766	2226979	2226882	2226883	merged_peak_2288	16.1982	TGGT1_260460	2225155	2226165	-	717	2288
TGGT1_chrVIII	2197609	2198460	2198027	2198028	merged_peak_1756	19.1775	TGGT1_232640	2198745	2199887	+	718	1756
TGGT1_chrX	7172112	7172577	7172215	7172216	merged_peak_2778	5.68978	TGGT1_275470	7172933	7174840	+	718	2778
TGGT1_chrII	548128	548370	548176	548177	merged_peak_606	2.09812	TGGT1_221685	548895	553086	+	719	606
TGGT1_chrVIIa	2839703	2840034	2839784	2839785	merged_peak_2098	7.3475	TGGT1_202930	2840503	2841390	+	719	2098
TGGT1_chrX	4285002	4285347	4285249	4285250	merged_peak_2616	2.56854	TGGT1_234440	4285968	4290826	+	719	2616
TGGT1_chrXI	6007250	6007475	6007363	6007364	merged_peak_3066	2.85751	TGGT1_216540	6008082	6011078	+	719	3066
TGGT1_chrV	464833	465126	464863	464864	merged_peak_1393	2.11734	TGGT1_212780	465584	475302	+	721	1393
TGGT1_chrVIIa	1296339	1297335	1296545	1296546	merged_peak_2025	5.34273	TGGT1_205480	1294456	1295824	-	721	2025
TGGT1_chrVIIb	3579247	3579907	3579669	3579670	merged_peak_2351	3.39425	TGGT1_258060	3580390	3584438	+	721	2351
TGGT1_chrVIII	5285275	5285789	5285549	5285550	merged_peak_1887	3.61168	TGGT1_270310	5282975	5284826	-	723	1887
TGGT1_chrXII	2818870	2819269	2818937	2818938	merged_peak_3246	2.79834	TGGT1_246610	2815347	2818214	-	723	3246
TGGT1_chrXI	2272645	2272890	2272646	2272647	merged_peak_2899	1.44729	TGGT1_311815	2266584	2271922	-	724	2899
TGGT1_chrVIII	2001592	2001770	2001650	2001651	merged_peak_1739	3.35768	TGGT1_232310	1997428	2000925	-	725	1739
TGGT1_chrXII	6217940	6218146	6218031	6218032	merged_peak_3393	1.33968	TGGT1_408760	6218756	6219868	+	725	3393
TGGT1_chrVIII	5106354	5106532	5106399	5106400	merged_peak_1882	3.14162	TGGT1_270650	5104346	5105673	-	726	1882
TGGT1_chrX	1105050	1106405	1105858	1105859	merged_peak_2460	14.9393	TGGT1_226950	1106584	1115574	+	726	2460
TGGT1_chrII	1877965	1878376	1878079	1878080	merged_peak_652	1.92993	TGGT1_297650	1870431	1877352	-	727	652
TGGT1_chrIX	5747766	5748035	5747915	5747916	merged_peak_1168	4.97959	TGGT1_306330	5748642	5751422	+	727	1168
TGGT1_chrXI	788559	789075	788965	788966	merged_peak_2823	2.54856	TGGT1_309800	784180	788238	-	727	2823
TGGT1_chrX	986596	987179	987110	987111	merged_peak_2452	2.79834	TGGT1_227115	987838	992852	+	728	2452
AAQM03000261	729	2353	1567	1568	merged_peak_55	5.06154	TGGT1_298590	2296	3117	+	729	55
TGGT1_chrVIIa	1204862	1205202	1204982	1204983	merged_peak_2019	5.93018	TGGT1_205580	1205711	1209756	+	729	2019
TGGT1_chrVIIb	4751999	4752250	4752122	4752123	merged_peak_2395	2.5879	TGGT1_255410	4749702	4751393	-	729	2395
TGGT1_chrV	1097759	1097958	1097832	1097833	merged_peak_1421	2.11734	TGGT1_213670	1089922	1097102	-	730	1421
TGGT1_chrVIII	109029	109595	109554	109555	merged_peak_1649	3.37573	TGGT1_229250A	108601	108824	-	730	1649
TGGT1_chrVIIb	4225783	4226342	4226098	4226099	merged_peak_2375	4.54632	TGGT1_256990	4226828	4230134	+	730	2375
AAQM03000394	246	1872	965	966	merged_peak_86	6.26233	TGGT1_220730	1696	2037	+	731	86
TGGT1_chrVIIb	1554199	1554553	1554442	1554443	merged_peak_2256	2.49953	TGGT1_261690	1552220	1553711	-	731	2256
TGGT1_chrXII	4601473	4601784	4601705	4601706	merged_peak_3321	2.49953	TGGT1_249590	4602436	4606174	+	731	3321
TGGT1_chrVIIb	3217611	3217771	3217674	3217675	merged_peak_2333	4.32847	TGGT1_258700	3208618	3216942	-	732	2333
TGGT1_chrXI	6283505	6283837	6283625	6283626	merged_peak_3073	18.4685	TGGT1_216170	6284357	6289320	+	732	3073
TGGT1_chrIX	733665	733926	733786	733787	merged_peak_940	5.23627	TGGT1_266920	734519	741861	+	733	940
TGGT1_chrVI	1672184	1672367	1672260	1672261	merged_peak_1562	1.92865	TGGT1_241830	1669051	1671527	-	733	1562
TGGT1_chrXI	271993	272600	272121	272122	merged_peak_2797	4.73475	TGGT1_308860	267813	271388	-	733	2797
TGGT1_chrV	403433	404037	403888	403889	merged_peak_1388	4.2222	TGGT1_220630	396300	403153	-	735	1388
TGGT1_chrIX	4991691	4992387	4992253	4992254	merged_peak_1140	8.64267	TGGT1_305090	4992989	4993762	+	736	1140
TGGT1_chrIV	1995781	1995943	1995907	1995908	merged_peak_873	2.26031	TGGT1_210783	1993837	1995170	-	737	873
TGGT1_chrX	1935105	1935402	1935340	1935341	merged_peak_2506	3.40255	TGGT1_225810	1936077	1939303	+	737	2506
TGGT1_chrXII	3237485	3237896	3237549	3237550	merged_peak_3260	3.55171	TGGT1_247380	3230314	3236812	-	737	3260
TGGT1_chrII	1307134	1307268	1307176	1307177	merged_peak_631	3.66445	TGGT1_222952	1304861	1306438	-	738	631
TGGT1_chrVIII	3671757	3672074	3671992	3671993	merged_peak_1822	3.21785	TGGT1_273090	3661986	3671254	-	738	1822
TGGT1_chrXI	4023327	4023685	4023475	4023476	merged_peak_2970	7.96199	TGGT1_314400	4024213	4027840	+	738	2970
TGGT1_chrX	4772140	4773099	4772545	4772546	merged_peak_2643	11.3032	TGGT1_235470	4773284	4778894	+	739	2643
TGGT1_chrIV	703293	703444	703422	703423	merged_peak_816	2.11734	TGGT1_319730	701308	702682	-	740	816
TGGT1_chrVIII	6331202	6331419	6331312	6331313	merged_peak_1938	2.5879	TGGT1_268750	6332052	6333953	+	740	1938
TGGT1_chrVIIa	2939251	2939590	2939378	2939379	merged_peak_2104	5.41536	TGGT1_202770	2940119	2946876	+	741	2104
TGGT1_chrX	3891760	3892527	3891864	3891865	merged_peak_2601	3.48021	TGGT1_212190	3892605	3895286	+	741	2601
TGGT1_chrXI	4586999	4587193	4587114	4587115	merged_peak_3003	4.59687	TGGT1_315300	4583866	4586373	-	741	3003
TGGT1_chrXI	2726482	2727012	2726694	2726695	merged_peak_2918	6.38102	TGGT1_312520	2717104	2725952	-	742	2918
TGGT1_chrVIIb	4747027	4747161	4747094	4747095	merged_peak_2394	2.79834	TGGT1_255420	4744619	4746351	-	743	2394
TGGT1_chrX	413591	414066	413786	413787	merged_peak_2427	1.80282	TGGT1_228190	414529	416813	+	743	2427
TGGT1_chrIX	3617008	3617267	3617253	3617254	merged_peak_1077	2.11734	TGGT1_290645	3617998	3619697	+	745	1077
TGGT1_chrV	557589	557887	557674	557675	merged_peak_1397	5.64859	TGGT1_212880	528602	556929	-	745	1397
TGGT1_chrVI	1674438	1674616	1674535	1674536	merged_peak_1564	2.52811	TGGT1_241840	1675280	1679442	+	745	1564
TGGT1_chrVIIa	2609767	2610027	2609997	2609998	merged_peak_2090	2.11734	TGGT1_203175	2607907	2609252	-	745	2090
TGGT1_chrVI	2765239	2766011	2765410	2765411	merged_peak_1610	5.65783	TGGT1_243780	2766156	2769552	+	746	1610
TGGT1_chrVIIa	1132106	1132498	1132158	1132159	merged_peak_2016	4.09284	TGGT1_205680	1127561	1131412	-	746	2016
TGGT1_chrVIIb	1386449	1386661	1386579	1386580	merged_peak_2248	3.21785	TGGT1_262040	1387326	1388856	+	747	2248
TGGT1_chrVIII	971849	972289	972120	972121	merged_peak_1685	10.0521	TGGT1_230700	972869	983217	+	749	1685
TGGT1_chrVIIb	106678	107195	106706	106707	merged_peak_2174	3.47538	TGGT1_264160	99768	105957	-	749	2174
TGGT1_chrXII	914651	914869	914779	914780	merged_peak_3144	2.5461	TGGT1_219310	915528	922343	+	749	3144
TGGT1_chrXII	4256278	4256649	4256529	4256530	merged_peak_3300	2.94525	TGGT1_249030	4253966	4255780	-	749	3300
AAQM03000458	183	1191	424	425	merged_peak_121	15.1845	TGGT1_411270	1174	1797	+	750	121
TGGT1_chrVI	1026708	1027815	1027199	1027200	merged_peak_1535	8.14343	TGGT1_240060	1027949	1030621	+	750	1535
TGGT1_chrX	1905752	1906164	1906034	1906035	merged_peak_2504	3.53818	TGGT1_225850	1906784	1917654	+	750	2504
TGGT1_chrXII	4368694	4369656	4369064	4369065	merged_peak_3308	8.90274	TGGT1_249300	4369814	4372971	+	750	3308
TGGT1_chrII	2078738	2078872	2078863	2078864	merged_peak_659	2.08035	TGGT1_297900	2079614	2083654	+	751	659
TGGT1_chrVIII	1952742	1953060	1952955	1952956	merged_peak_1732	3.52465	TGGT1_232220	1953707	1957807	+	752	1732
TGGT1_chrXII	1013951	1014208	1014077	1014078	merged_peak_3150	6.99151	TGGT1_219200	1014829	1023619	+	752	3150
TGGT1_chrVI	30036	30728	30334	30335	merged_peak_1492	6.88914	TGGT1_238050	31087	39926	+	753	1492
TGGT1_chrVIII	3281063	3281967	3281731	3281732	merged_peak_1806	6.97476	TGGT1_273770	3282484	3283833	+	753	1806
TGGT1_chrX	1783014	1783250	1783185	1783186	merged_peak_2498	4.63092	TGGT1_226000	1780321	1782432	-	753	2498
TGGT1_chrIb	922381	923107	922432	922433	merged_peak_1317	3.17079	TGGT1_208842	908631	921678	-	754	1317
TGGT1_chrVIIb	1952939	1953528	1953257	1953258	merged_peak_2275	6.06157	TGGT1_261010	1947162	1952503	-	754	2275
TGGT1_chrIa	1273528	1273921	1273603	1273604	merged_peak_1247	3.48998	TGGT1_294940	1269191	1272847	-	756	1247
TGGT1_chrV	154752	154946	154789	154790	merged_peak_1373	2.06393	TGGT1_220270	152699	154033	-	756	1373
TGGT1_chrVIII	100290	100549	100382	100383	merged_peak_1647	3.79924	TGGT1_229220	99141	99626	-	756	1647
TGGT1_chrIX	2425282	2425416	2425340	2425341	merged_peak_1016	2.79834	TGGT1_288560	2426100	2430185	+	760	1016
TGGT1_chrVIII	1875361	1876081	1876032	1876033	merged_peak_1727	3.61168	TGGT1_232130	1876792	1879382	+	760	1727
TGGT1_chrX	3770091	3770631	3770418	3770419	merged_peak_2590	5.90674	TGGT1_223390	3771178	3788152	+	760	2590
TGGT1_chrIX	817774	818417	818048	818049	merged_peak_943	6.04791	TGGT1_266750	818809	823828	+	761	943
TGGT1_chrVIIa	323356	323490	323379	323380	merged_peak_1977	3.19201	TGGT1_280510	322179	322616	-	763	1977
TGGT1_chrXI	1554469	1554693	1554561	1554562	merged_peak_2864	3.65898	TGGT1_310780	1552761	1553798	-	763	2864
TGGT1_chrXI	5863985	5865120	5864501	5864502	merged_peak_3057	7.53783	TGGT1_216720	5865264	5865815	+	763	3057
TGGT1_chrIX	1908264	1908518	1908435	1908436	merged_peak_994	2.90813	TGGT1_264730	1906610	1907671	-	764	994
TGGT1_chrVIIb	1356016	1356805	1356412	1356413	merged_peak_2245	4.83717	TGGT1_262100	1351939	1355648	-	764	2245
TGGT1_chrX	4713083	4713493	4713201	4713202	merged_peak_2640	2.05215	TGGT1_235380	4705213	4712437	-	764	2640
TGGT1_chrX	5614845	5615322	5615196	5615197	merged_peak_2689	3.66982	TGGT1_237110	5615960	5623389	+	764	2689
TGGT1_chrXII	2617520	2618542	2618092	2618093	merged_peak_3230	6.21771	TGGT1_246140	2613682	2617328	-	764	3230
TGGT1_chrIV	2141283	2141439	2141369	2141370	merged_peak_879	5.17378	TGGT1_300990	2137567	2140604	-	765	879
TGGT1_chrVI	388260	389293	388867	388868	merged_peak_1503	7.51284	TGGT1_239010	386043	388100	-	767	1503
TGGT1_chrVIIa	946345	947365	946699	946700	merged_peak_2001	16.5611	TGGT1_206450	933771	945932	-	767	2001
TGGT1_chrVIII	5543731	5544047	5543934	5543935	merged_peak_1898	2.29316	TGGT1_269920	5534744	5543165	-	769	1898
TGGT1_chrXI	1014494	1015024	1014958	1014959	merged_peak_2839	4.12751	TGGT1_310100	1015727	1021407	+	769	2839
TGGT1_chrXI	5336760	5336972	5336842	5336843	merged_peak_3042	2.75771	TGGT1_316540	5335579	5336073	-	769	3042
TGGT1_chrII	910047	911044	910548	910549	merged_peak_617	4.30566	TGGT1_222170	911318	912642	+	770	617
TGGT1_chrXI	1642036	1642919	1642625	1642626	merged_peak_2870	5.4565	TGGT1_310930	1636895	1641854	-	771	2870
TGGT1_chrVI	2795825	2796529	2796027	2796028	merged_peak_1612	6.18445	TGGT1_243920	2796800	2806044	+	773	1612
TGGT1_chrX	4843553	4843851	4843782	4843783	merged_peak_2645	3.15394	TGGT1_235560	4835260	4843009	-	773	2645
TGGT1_chrII	348584	349219	348710	348711	merged_peak_593	4.32847	TGGT1_221460	349484	355588	+	774	593
TGGT1_chrXI	4205537	4206070	4205701	4205702	merged_peak_2985	9.29192	TGGT1_314730	4195158	4204927	-	774	2985
TGGT1_chrVIIb	1188590	1189079	1188792	1188793	merged_peak_2235	3.63822	TGGT1_262480	1189567	1190678	+	775	2235
TGGT1_chrVIII	1202978	1203239	1203111	1203112	merged_peak_1696	2.70892	TGGT1_231030	1199756	1202335	-	776	1696
TGGT1_chrVIII	6109202	6109398	6109368	6109369	merged_peak_1924	3.19201	TGGT1_269050	6102007	6108590	-	778	1924
TGGT1_chrXI	686734	687158	687032	687033	merged_peak_2814	6.3238	TGGT1_309560	687810	689596	+	778	2814
TGGT1_chrX	6716055	6716294	6716170	6716171	merged_peak_2758	4.7353	TGGT1_215220	6716949	6719044	+	779	2758
TGGT1_chrX	1687559	1687806	1687777	1687778	merged_peak_2492	2.11734	TGGT1_226220	1688557	1695197	+	780	2492
TGGT1_chrXII	4301054	4301380	4301144	4301145	merged_peak_3303	1.50385	TGGT1_249180	4294324	4300363	-	781	3303
TGGT1_chrVIIb	3784762	3785085	3784799	3784800	merged_peak_2356	3.48838	TGGT1_257750	3785581	3789978	+	782	2356
TGGT1_chrV	480296	480591	480367	480368	merged_peak_1394	2.79834	TGGT1_212800	477211	479584	-	783	1394
TGGT1_chrIX	443692	443986	443720	443721	merged_peak_921	1.50591	TGGT1_267510	439067	442936	-	784	921
TGGT1_chrX	5939198	5939641	5939589	5939590	merged_peak_2707	3.50595	TGGT1_214130	5940374	5945290	+	785	2707
TGGT1_chrIa	706582	706954	706711	706712	merged_peak_1221	1.99825	TGGT1_294220	704114	705925	-	786	1221
TGGT1_chrIa	996772	997559	997309	997310	merged_peak_1232	7.42841	TGGT1_294620	989669	996523	-	786	1232
TGGT1_chrVI	1811132	1811519	1811247	1811248	merged_peak_1566	5.62396	TGGT1_242070	1804976	1810461	-	786	1566
TGGT1_chrIII	1418348	1418973	1418888	1418889	merged_peak_745	3.58292	TGGT1_254080	1419675	1421147	+	787	745
TGGT1_chrVIIa	2746484	2746654	2746526	2746527	merged_peak_2096	3.56007	TGGT1_203030	2741985	2745738	-	788	2096
TGGT1_chrIX	3592291	3592893	3592643	3592644	merged_peak_1076	6.50685	TGGT1_290630	3593432	3601897	+	789	1076
TGGT1_chrXII	4899287	4899598	4899315	4899316	merged_peak_3332	2.57891	TGGT1_249970	4900104	4901997	+	789	3332
TGGT1_chrIa	1651899	1652064	1651975	1651976	merged_peak_1266	4.14147	TGGT1_295630	1649908	1651185	-	790	1266
TGGT1_chrV	315906	316222	315978	315979	merged_peak_1380	2.90813	TGGT1_220490	316768	317655	+	790	1380
TGGT1_chrVIIa	3088454	3089465	3088694	3088695	merged_peak_2109	8.15551	TGGT1_202580	3089485	3103033	+	791	2109
TGGT1_chrIX	1999067	1999923	1999281	1999282	merged_peak_998	4.15356	TGGT1_264610	1992388	1998489	-	792	998
TGGT1_chrXI	189943	190375	190075	190076	merged_peak_2789	4.29066	TGGT1_306890	190868	195019	+	793	2789
TGGT1_chrXI	204857	205467	205134	205135	merged_peak_2791	3.04189	TGGT1_306860	205927	206892	+	793	2791
TGGT1_chrXI	6341277	6341862	6341382	6341383	merged_peak_3077	7.47374	TGGT1_216070	6328343	6340589	-	793	3077
TGGT1_chrXI	3333399	3333534	3333495	3333496	merged_peak_2944	3.53818	TGGT1_313430	3334289	3356350	+	794	2944
TGGT1_chrIV	1242612	1243024	1242676	1242677	merged_peak_835	2.52452	TGGT1_318470	1243471	1250691	+	795	835
TGGT1_chrVI	1361998	1362315	1362265	1362266	merged_peak_1551	3.15394	TGGT1_240690	1359050	1361470	-	795	1551
TGGT1_chrII	97848	98942	98502	98503	merged_peak_576	13.9425	TGGT1_221190	99298	101042	+	796	576
TGGT1_chrIII	524247	524707	524502	524503	merged_peak_694	3.2418	TGGT1_252390	522844	523705	-	797	694
TGGT1_chrIII	1176082	1176307	1176178	1176179	merged_peak_728	2.3592	TGGT1_253790	1176975	1182093	+	797	728
TGGT1_chrXI	1439679	1440146	1439865	1439866	merged_peak_2852	2.35296	TGGT1_310610	1435011	1439063	-	802	2852
TGGT1_chrVIIa	1005088	1005222	1005196	1005197	merged_peak_2004	1.7431	TGGT1_206390	998582	1004390	-	806	2004
TGGT1_chrVIIa	3890089	3890413	3890291	3890292	merged_peak_2143	4.57003	TGGT1_201180A	3887165	3889485	-	806	2143
TGGT1_chrX	5806548	5806935	5806654	5806655	merged_peak_2700	2.79834	TGGT1_237480	5795895	5805848	-	806	2700
TGGT1_chrV	877234	877456	877244	877245	merged_peak_1409	2.80582	TGGT1_213410	878051	879971	+	807	1409
TGGT1_chrXI	4190043	4190603	4190145	4190146	merged_peak_2984	2.81273	TGGT1_314720	4190952	4193477	+	807	2984
TGGT1_chrIa	257179	257736	257520	257521	merged_peak_1194	11.4691	TGGT1_293340	253878	256712	-	808	1194
TGGT1_chrVIII	6750173	6750468	6750229	6750230	merged_peak_1957	2.56854	TGGT1_200290	6751037	6753945	+	808	1957
TGGT1_chrXII	2595806	2596005	2595915	2595916	merged_peak_3228	3.06988	TGGT1_246100	2596723	2598427	+	808	3228
TGGT1_chrXII	5433636	5434533	5433748	5433749	merged_peak_3362	5.05309	TGGT1_251640	5429664	5432940	-	808	3362
AAQM03000204	549	1079	1023	1024	merged_peak_45	4.32847	TGGT1_409860	1832	4073	+	809	45
TGGT1_chrXII	4782353	4782797	4782441	4782442	merged_peak_3326	4.22339	TGGT1_249820	4771470	4781631	-	810	3326
TGGT1_chrX	4893940	4894436	4894073	4894074	merged_peak_2648	60.0761	TGGT1_235640	4894884	4900080	+	811	2648
TGGT1_chrVIIa	2557111	2557327	2557215	2557216	merged_peak_2089	4.95652	TGGT1_203230	2558027	2558701	+	812	2089
TGGT1_chrX	5964647	5965388	5965059	5965060	merged_peak_2711	4.92549	TGGT1_214170	5965871	5973534	+	812	2711
TGGT1_chrVIIa	523967	524332	524132	524133	merged_peak_1988	10.906	TGGT1_304630	524945	552364	+	813	1988
TGGT1_chrVIIb	4892087	4892384	4892292	4892293	merged_peak_2402	4.91278	TGGT1_255240	4877042	4891479	-	813	2402
TGGT1_chrXI	5028278	5028546	5028296	5028297	merged_peak_3026	1.39254	TGGT1_315940	5029109	5035385	+	813	3026
TGGT1_chrXII	230706	230978	230893	230894	merged_peak_3108	1.50591	TGGT1_300030	223017	230080	-	813	3108
TGGT1_chrVIII	5486584	5487147	5486949	5486950	merged_peak_1895	8.28417	TGGT1_269980	5481592	5486135	-	814	1895
TGGT1_chrVIIa	4171268	4171545	4171461	4171462	merged_peak_2160	4.2058	TGGT1_281910	4172275	4173441	+	814	2160
TGGT1_chrXII	3117333	3117620	3117524	3117525	merged_peak_3255	2.83474	TGGT1_247240	3118338	3123815	+	814	3255
TGGT1_chrVIIa	2442986	2443426	2443179	2443180	merged_peak_2083	1.34312	TGGT1_203362	2443994	2446329	+	815	2083
TGGT1_chrIX	2443460	2443955	2443719	2443720	merged_peak_1018	2.37692	TGGT1_288600	2440558	2442903	-	816	1018
TGGT1_chrIX	2469617	2470567	2470488	2470489	merged_peak_1020	7.58452	TGGT1_288650	2467879	2469672	-	816	1020
TGGT1_chrIa	1376703	1377181	1376831	1376832	merged_peak_1253	5.76634	TGGT1_295090	1377648	1381493	+	817	1253
TGGT1_chrVI	940885	941539	941374	941375	merged_peak_1532	3.74497	TGGT1_239820	931789	940557	-	817	1532
TGGT1_chrXI	1347181	1347917	1347415	1347416	merged_peak_2849	20.9751	TGGT1_310500	1348233	1351222	+	818	2849
TGGT1_chrXII	1942988	1943893	1943620	1943621	merged_peak_3196	5.09725	TGGT1_217680	1930956	1942802	-	818	3196
TGGT1_chrXI	187320	187618	187360	187361	merged_peak_2788	1.33413	TGGT1_306895	186031	186540	-	820	2788
TGGT1_chrVIII	4208135	4208523	4208202	4208203	merged_peak_1843	4.90109	TGGT1_272030A	4203652	4207381	-	821	1843
TGGT1_chrVIIb	2578207	2578602	2578398	2578399	merged_peak_2301	2.58984	TGGT1_259940	2579219	2581449	+	821	2301
TGGT1_chrIII	932137	932274	932211	932212	merged_peak_711	3.96674	TGGT1_357130	933033	934217	+	822	711
TGGT1_chrV	1672588	1672993	1672862	1672863	merged_peak_1445	9.77942	TGGT1_286485	1671771	1672040	-	822	1445
TGGT1_chrXII	924133	924817	924450	924451	merged_peak_3145	7.61019	TGGT1_219300	925272	926375	+	822	3145
TGGT1_chrIX	4723860	4724234	4724151	4724152	merged_peak_1126	2.80582	TGGT1_210245	4724974	4735706	+	823	1126
TGGT1_chrIb	1127134	1127966	1127361	1127362	merged_peak_1328	2.97313	TGGT1_209200	1128185	1136295	+	824	1328
TGGT1_chrVIIb	1766147	1767242	1766269	1766270	merged_peak_2267	3.05208	TGGT1_261300	1763580	1765444	-	825	2267
TGGT1_chrXII	2714840	2715683	2715393	2715394	merged_peak_3238	2.11734	TGGT1_246450	2710007	2714568	-	825	3238
TGGT1_chrX	6096864	6097027	6096943	6096944	merged_peak_2719	2.79834	TGGT1_214270	6085732	6096115	-	828	2719
TGGT1_chrIV	948585	949006	948803	948804	merged_peak_822	6.51695	TGGT1_319370	935342	947974	-	829	822
TGGT1_chrX	4237276	4237410	4237304	4237305	merged_peak_2615	2.19281	TGGT1_234410	4238133	4259220	+	829	2615
TGGT1_chrIII	1185237	1185559	1185369	1185370	merged_peak_729	3.94495	TGGT1_253800	1186199	1191489	+	830	729
TGGT1_chrVI	2424654	2425131	2424808	2424809	merged_peak_1596	72.6287	TGGT1_243280B	2425638	2428421	+	830	1596
TGGT1_chrVIII	6162811	6163106	6162908	6162909	merged_peak_1927	2.86401	TGGT1_268990	6157705	6162078	-	830	1927
TGGT1_chrX	1662864	1663128	1662996	1662997	merged_peak_2489	4.00388	TGGT1_226260	1663826	1664836	+	830	2489
TGGT1_chrVIIb	3926961	3927554	3927196	3927197	merged_peak_2360	10.5093	TGGT1_257530	3924727	3926365	-	831	2360
TGGT1_chrXI	1489405	1490363	1489746	1489747	merged_peak_2858	2.39038	TGGT1_310700	1487440	1488915	-	831	2858
TGGT1_chrVIIb	317406	317779	317744	317745	merged_peak_2183	3.01993	TGGT1_263740	318578	328338	+	834	2183
TGGT1_chrIX	5174615	5174751	5174624	5174625	merged_peak_1148	2.79834	TGGT1_305455	5175459	5178989	+	835	1148
TGGT1_chrXI	4815929	4816648	4816209	4816210	merged_peak_3014	4.71595	TGGT1_315640	4812642	4815374	-	835	3014
TGGT1_chrXII	154947	155211	154971	154972	merged_peak_3102	2.90162	TGGT1_300130	150753	154136	-	835	3102
TGGT1_chrIX	708383	709199	708443	708444	merged_peak_937	3.97561	TGGT1_266960	705551	707606	-	837	937
TGGT1_chrIX	945127	946012	945806	945807	merged_peak_950	10.5391	TGGT1_266460	944091	944969	-	837	950
TGGT1_chrV	711166	712287	711832	711833	merged_peak_1405	4.6989	TGGT1_213067	709637	710995	-	837	1405
TGGT1_chrVIIb	1583775	1584010	1584006	1584007	merged_peak_2258	1.6265	TGGT1_261660	1573503	1583169	-	837	2258
TGGT1_chrII	164669	165606	164960	164961	merged_peak_580	3.53818	TGGT1_221260	165798	174041	+	838	580
TGGT1_chrIV	767147	767897	767620	767621	merged_peak_818	6.85431	TGGT1_319630	765950	766780	-	840	818
TGGT1_chrVIII	1258287	1259541	1258923	1258924	merged_peak_1701	4.96935	TGGT1_231140	1259763	1260788	+	840	1701
TGGT1_chrX	6908024	6908472	6908383	6908384	merged_peak_2770	2.60112	TGGT1_215560	6909223	6912162	+	840	2770
TGGT1_chrII	922112	922246	922200	922201	merged_peak_618	3.61051	TGGT1_222192	923041	929302	+	841	618
TGGT1_chrIII	1862981	1863487	1863354	1863355	merged_peak_764	5.28591	TGGT1_254690	1864196	1866935	+	842	764
TGGT1_chrVIII	2152487	2152886	2152751	2152752	merged_peak_1753	12.1577	TGGT1_232550	2153593	2154710	+	842	1753
TGGT1_chrIII	1344779	1345314	1344918	1344919	merged_peak_738	2.11734	TGGT1_253950	1345761	1349757	+	843	738
TGGT1_chrIII	1737779	1738621	1738560	1738561	merged_peak_755	4.80525	TGGT1_254470	1739403	1743582	+	843	755
TGGT1_chrV	973815	974164	973834	973835	merged_peak_1412	1.83831	TGGT1_213490	974678	977457	+	844	1412
TGGT1_chrXII	4914620	4915582	4914829	4914830	merged_peak_3334	7.93277	TGGT1_249990	4909167	4913985	-	844	3334
TGGT1_chrIX	2453852	2455026	2454548	2454549	merged_peak_1019	13.666	TGGT1_288630	2455396	2456752	+	848	1019
TGGT1_chrX	1776003	1776917	1776287	1776288	merged_peak_2497	10.3488	TGGT1_226020	1771859	1775439	-	848	2497
TGGT1_chrIb	947882	948066	947996	947997	merged_peak_1319	2.37692	TGGT1_208980	948845	949651	+	849	1319
TGGT1_chrXI	3880027	3880786	3880535	3880536	merged_peak_2965	4.82079	TGGT1_314090	3875155	3879686	-	849	2965
TGGT1_chrIX	700095	700348	700145	700146	merged_peak_935	2.49953	TGGT1_266970	700995	702987	+	850	935
TGGT1_chrV	588422	589256	588713	588714	merged_peak_1401	5.10114	TGGT1_212940	577502	587862	-	851	1401
TGGT1_chrVIIa	702889	703535	703008	703009	merged_peak_1994	8.1093	TGGT1_206680	700484	702157	-	851	1994
TGGT1_chrVIIb	1998404	1998727	1998489	1998490	merged_peak_2276	5.67895	TGGT1_260825	1996744	1997638	-	851	2276
TGGT1_chrX	437630	437872	437807	437808	merged_peak_2428	6.78144	TGGT1_228170	431147	436956	-	851	2428
TGGT1_chrX	5340690	5341033	5340903	5340904	merged_peak_2669	5.83658	TGGT1_236620	5341754	5348601	+	851	2669
TGGT1_chrXI	4797650	4798428	4797960	4797961	merged_peak_3012	3.60645	TGGT1_315610	4798811	4799287	+	851	3012
TGGT1_chrVIII	4265898	4266192	4266095	4266096	merged_peak_1847	3.23461	TGGT1_271950	4266947	4271891	+	852	1847
TGGT1_chrXII	1867090	1867401	1867295	1867296	merged_peak_3193	1.50591	TGGT1_217590	1868147	1871701	+	852	3193
TGGT1_chrII	547517	547715	547582	547583	merged_peak_605	1.50591	TGGT1_221675A	544014	546729	-	853	605
TGGT1_chrVIII	3140370	3140504	3140422	3140423	merged_peak_1800	3.3483	TGGT1_273960	3141275	3146091	+	853	1800
TGGT1_chrVIIa	2391583	2391958	2391845	2391846	merged_peak_2081	11.0671	TGGT1_203460	2392698	2393577	+	853	2081
TGGT1_chrVIIb	1215509	1215816	1215636	1215637	merged_peak_2236	4.78774	TGGT1_262450	1207787	1214783	-	853	2236
TGGT1_chrVIIa	2700248	2700880	2700367	2700368	merged_peak_2093	3.43019	TGGT1_203120	2701221	2703410	+	854	2093
TGGT1_chrX	5463362	5463777	5463681	5463682	merged_peak_2679	5.62396	TGGT1_236920	5464535	5465738	+	854	2679
TGGT1_chrIX	1172097	1172771	1172428	1172429	merged_peak_963	2.11734	TGGT1_266010	1173283	1210213	+	855	963
TGGT1_chrVIII	5649931	5650290	5649987	5649988	merged_peak_1905	3.38134	TGGT1_269720	5644698	5649130	-	857	1905
TGGT1_chrXI	4105500	4105634	4105607	4105608	merged_peak_2977	3.45824	TGGT1_314487	4106466	4107128	+	859	2977
TGGT1_chrVIIa	1105698	1105896	1105828	1105829	merged_peak_2013	3.2422	TGGT1_205740	1092345	1104968	-	860	2013
TGGT1_chrX	5377706	5377976	5377921	5377922	merged_peak_2672	3.59072	TGGT1_236670A	5378781	5381682	+	860	2672
TGGT1_chrII	858842	859144	859094	859095	merged_peak_616	3.48998	TGGT1_222110	859955	864660	+	861	616
TGGT1_chrVIII	4442608	4442985	4442968	4442969	merged_peak_1854	2.80582	TGGT1_271625A	4441004	4442105	-	863	1854
TGGT1_chrIX	4166398	4166532	4166469	4166470	merged_peak_1102	1.85333	TGGT1_291810	4167333	4170545	+	864	1102
TGGT1_chrX	6274318	6274630	6274561	6274562	merged_peak_2730	2.17037	TGGT1_214580	6263938	6273697	-	864	2730
TGGT1_chrXI	4251574	4251801	4251694	4251695	merged_peak_2987	3.27166	TGGT1_314790	4249536	4250830	-	864	2987
TGGT1_chrIV	757003	757722	757444	757445	merged_peak_817	13.6209	TGGT1_319640	758309	763358	+	865	817
TGGT1_chrIb	238761	238959	238887	238888	merged_peak_1283	4.32847	TGGT1_207710	239752	244462	+	865	1283
TGGT1_chrVIIa	4150506	4150851	4150599	4150600	merged_peak_2157	2.17765	TGGT1_281650	4147446	4149734	-	865	2157
TGGT1_chrVIIa	2148937	2149178	2149070	2149071	merged_peak_2066	2.33622	TGGT1_203770	2149936	2151436	+	866	2066
TGGT1_chrXI	863314	863927	863412	863413	merged_peak_2828	6.28871	TGGT1_309920	864279	869407	+	867	2828
TGGT1_chrXI	5821031	5821998	5821283	5821284	merged_peak_3056	14.1265	TGGT1_216770	5822150	5822641	+	867	3056
TGGT1_chrVIIa	3825994	3826312	3826084	3826085	merged_peak_2137	5.55949	TGGT1_201270	3819439	3825216	-	868	2137
TGGT1_chrVIIb	2167375	2168089	2167999	2168000	merged_peak_2284	3.97721	TGGT1_260520	2164696	2167131	-	868	2284
TGGT1_chrX	6009194	6009819	6009325	6009326	merged_peak_2715	6.92684	TGGT1_214220	6010193	6012510	+	868	2715
TGGT1_chrXI	3260436	3260825	3260743	3260744	merged_peak_2940	5.01995	TGGT1_313350	3261612	3266979	+	869	2940
AAQM03000042	1258	1392	1366	1367	merged_peak_12	2.79834	TGGT1_408560	2236	3000	+	870	12
AAQM03000429	1541	1890	1561	1562	merged_peak_108	2.11734	TGGT1_207015	2432	3984	+	871	108
TGGT1_chrV	1605633	1605794	1605720	1605721	merged_peak_1440	2.9883	TGGT1_286630	1606591	1607469	+	871	1440
TGGT1_chrVIIa	1723888	1724100	1723949	1723950	merged_peak_2049	2.11734	TGGT1_204395	1724820	1725945	+	871	2049
TGGT1_chrIa	713040	713325	713068	713069	merged_peak_1222	1.83241	TGGT1_294230	711868	712194	-	874	1222
TGGT1_chrXI	4885253	4885397	4885316	4885317	merged_peak_3019	3.53818	TGGT1_315740	4886190	4887359	+	874	3019
TGGT1_chrIb	1184882	1185270	1185183	1185184	merged_peak_1331	4.95652	TGGT1_209270	1176564	1184308	-	875	1331
TGGT1_chrVIII	3692358	3692636	3692559	3692560	merged_peak_1823	2.75238	TGGT1_273050	3689301	3691684	-	875	1823
TGGT1_chrX	5677819	5678497	5678270	5678271	merged_peak_2694	3.92418	TGGT1_237220	5679145	5687290	+	875	2694
TGGT1_chrXII	5786825	5787217	5786882	5786883	merged_peak_3382	1.45301	TGGT1_278800	5778013	5786007	-	875	3382
TGGT1_chrVIIb	1333402	1333583	1333456	1333457	merged_peak_2243	3.65486	TGGT1_262130	1327288	1332580	-	876	2243
TGGT1_chrVIIb	4383068	4383865	4383733	4383734	merged_peak_2378	4.82442	TGGT1_256800	4384609	4391454	+	876	2378
TGGT1_chrX	5897159	5897702	5897576	5897577	merged_peak_2703	7.71547	TGGT1_237600	5898452	5901881	+	876	2703
TGGT1_chrV	770141	770541	770217	770218	merged_peak_1407	3.91307	TGGT1_213300	771094	788399	+	877	1407
TGGT1_chrVIIb	1655313	1655730	1655634	1655635	merged_peak_2261	3.53818	TGGT1_261520	1646922	1654757	-	877	2261
AAQM03000281	928	1629	1041	1042	merged_peak_61	3.53818	TGGT1_318130A	1919	3213	+	878	61
TGGT1_chrIII	1702240	1702918	1702482	1702483	merged_peak_753	8.4857	TGGT1_254410	1695545	1701599	-	883	753
TGGT1_chrIb	1747691	1748418	1748054	1748055	merged_peak_1357	5.54703	TGGT1_321540	1748937	1758091	+	883	1357
TGGT1_chrVIII	2691481	2692040	2691589	2691590	merged_peak_1786	3.31567	TGGT1_233530	2692472	2696484	+	883	1786
TGGT1_chrIb	629131	629697	629220	629221	merged_peak_1297	5.56485	TGGT1_208340	630106	638623	+	886	1297
TGGT1_chrII	2105662	2106325	2105840	2105841	merged_peak_660	2.68809	TGGT1_297940	2100854	2104951	-	889	660
TGGT1_chrIX	1367099	1367565	1367338	1367339	merged_peak_972	3.11766	TGGT1_265450	1363173	1366449	-	889	972
TGGT1_chrXI	1914758	1914928	1914822	1914823	merged_peak_2882	2.79834	TGGT1_311290	1911350	1913933	-	889	2882
TGGT1_chrIX	3348061	3348476	3348381	3348382	merged_peak_1065	5.7726	TGGT1_289940	3340307	3347491	-	890	1065
TGGT1_chrVIIa	2364842	2365006	2364921	2364922	merged_peak_2080	3.97467	TGGT1_203505	2365811	2367154	+	890	2080
TGGT1_chrXII	4457191	4458261	4457895	4457896	merged_peak_3315	11.2903	TGGT1_249410	4455152	4457005	-	890	3315
TGGT1_chrXII	868737	868898	868811	868812	merged_peak_3142	2.79834	TGGT1_219450	869702	878323	+	891	3142
TGGT1_chrIV	435070	435411	435100	435101	merged_peak_799	2.09812	TGGT1_320110	429993	434208	-	892	799
TGGT1_chrV	136520	136755	136733	136734	merged_peak_1371	2.12075	TGGT1_220230A	129639	135841	-	892	1371
TGGT1_chrX	824541	824781	824667	824668	merged_peak_2443	5.18862	TGGT1_227560	825559	830619	+	892	2443
TGGT1_chrIa	1472562	1472933	1472746	1472747	merged_peak_1261	5.29194	TGGT1_295910	1473639	1477053	+	893	1261
TGGT1_chrVIIa	286154	286352	286280	286281	merged_peak_1975	2.79834	TGGT1_280550	287174	289721	+	894	1975
TGGT1_chrVIIa	1505289	1505972	1505693	1505694	merged_peak_2037	3.58143	TGGT1_205130	1506588	1532655	+	895	2037
TGGT1_chrVIIb	202626	202814	202680	202681	merged_peak_2181	3.63948	TGGT1_264030	197326	201785	-	895	2181
TGGT1_chrIb	1409239	1410044	1409651	1409652	merged_peak_1337	6.66965	TGGT1_209680	1410547	1416416	+	896	1337
TGGT1_chrVIII	3414831	3415926	3415637	3415638	merged_peak_1811	5.33513	TGGT1_273520	3416534	3423842	+	897	1811
TGGT1_chrX	2074356	2074574	2074471	2074472	merged_peak_2515	2.11734	TGGT1_225555	2073370	2073573	-	898	2515
TGGT1_chrX	3816229	3816809	3816688	3816689	merged_peak_2592	4.29066	TGGT1_223258	3812963	3815788	-	900	2592
TGGT1_chrIX	1348750	1349046	1348989	1348990	merged_peak_970	3.53818	TGGT1_265470	1349890	1353193	+	901	970
TGGT1_chrV	1542532	1542873	1542592	1542593	merged_peak_1435	1.34312	TGGT1_286750	1543494	1550842	+	902	1435
TGGT1_chrVIII	6428763	6429053	6428982	6428983	merged_peak_1944	3.67649	TGGT1_268570	6423572	6428080	-	902	1944
TGGT1_chrVIIb	586225	586451	586357	586358	merged_peak_2195	2.57526	TGGT1_263360	571346	585455	-	902	2195
TGGT1_chrX	6813971	6814953	6814533	6814534	merged_peak_2763	4.51701	TGGT1_215350	6812523	6813631	-	902	2763
TGGT1_chrVIII	1883746	1884275	1884033	1884034	merged_peak_1728	5.71397	TGGT1_232150	1884936	1895884	+	903	1728
TGGT1_chrXII	2260476	2260851	2260556	2260557	merged_peak_3214	3.53818	TGGT1_245500	2248425	2259653	-	903	3214
TGGT1_chrIX	5206959	5207155	5207129	5207130	merged_peak_1150	3.12637	TGGT1_305480	5208033	5215974	+	904	1150
TGGT1_chrXI	1745166	1745826	1745542	1745543	merged_peak_2875	7.42733	TGGT1_311075	1746446	1747103	+	904	2875
TGGT1_chrXII	2829120	2829254	2829223	2829224	merged_peak_3247	1.83241	TGGT1_246630	2823305	2828318	-	905	3247
TGGT1_chrV	1580936	1581472	1581339	1581340	merged_peak_1439	8.26501	TGGT1_286680	1582245	1583330	+	906	1439
TGGT1_chrVIIb	3289533	3290987	3290094	3290095	merged_peak_2338	8.15325	TGGT1_258580	3287362	3289188	-	906	2338
TGGT1_chrII	1237440	1237999	1237533	1237534	merged_peak_628	6.26233	TGGT1_222850	1238440	1238745	+	907	628
TGGT1_chrVIII	4982859	4982993	4982867	4982868	merged_peak_1877	2.29918	TGGT1_270805	4983774	4984217	+	907	1877
TGGT1_chrX	1872417	1872699	1872631	1872632	merged_peak_2501	2.54856	TGGT1_225890	1864237	1871724	-	907	2501
TGGT1_chrXI	1060879	1061227	1061180	1061181	merged_peak_2842	2.35719	TGGT1_310150	1055873	1060273	-	907	2842
TGGT1_chrXII	4517218	4518453	4517993	4517994	merged_peak_3317	20.7302	TGGT1_249510	4518900	4520234	+	907	3317
TGGT1_chrIII	155838	156047	155943	155944	merged_peak_671	3.53818	TGGT1_275980	151355	155034	-	909	671
TGGT1_chrIX	2318508	2319028	2318977	2318978	merged_peak_1010	3.53818	TGGT1_288400	2306244	2318068	-	909	1010
TGGT1_chrIX	4646912	4647401	4647192	4647193	merged_peak_1123	2.79834	TGGT1_210345	4648101	4658891	+	909	1123
TGGT1_chrVIIa	1341820	1342446	1342066	1342067	merged_peak_2029	2.66776	TGGT1_205380	1342975	1346118	+	909	2029
TGGT1_chrIX	3047088	3047659	3047339	3047340	merged_peak_1040	5.81127	TGGT1_289370	3048249	3048560	+	910	1040
TGGT1_chrXI	3425788	3426335	3426124	3426125	merged_peak_2949	4.02605	TGGT1_313530	3425000	3425214	-	910	2949
TGGT1_chrV	2217809	2218123	2218046	2218047	merged_peak_1466	1.47144	TGGT1_285510	2215794	2217135	-	911	1466
TGGT1_chrVIIa	603253	603667	603484	603485	merged_peak_1990	2.11734	TGGT1_304700	604395	614330	+	911	1990
AAQM03000173	2859	3911	3390	3391	merged_peak_36	10.0016	TGGT1_409620	812	2478	-	912	36
TGGT1_chrVIII	2180932	2181413	2181284	2181285	merged_peak_1755	3.99194	TGGT1_232600	2182196	2184854	+	912	1755
TGGT1_chrVIIb	2422910	2423178	2423025	2423026	merged_peak_2296	5.23353	TGGT1_260210	2423937	2433987	+	912	2296
TGGT1_chrX	3885215	3885823	3885631	3885632	merged_peak_2600	14.801	TGGT1_212200	3886543	3889883	+	912	2600
TGGT1_chrIX	4192025	4192167	4192067	4192068	merged_peak_1104	3.21848	TGGT1_291880	4192980	4199567	+	913	1104
TGGT1_chrVIII	3197859	3198011	3197970	3197971	merged_peak_1804	6.42358	TGGT1_273870	3198884	3213308	+	914	1804
TGGT1_chrV	2129540	2130225	2129964	2129965	merged_peak_1464	5.17378	TGGT1_285720	2126948	2129049	-	915	1464
TGGT1_chrVIIa	3326805	3326939	3326897	3326898	merged_peak_2117	1.70898	TGGT1_202310	3327812	3330409	+	915	2117
TGGT1_chrVI	3460145	3460279	3460216	3460217	merged_peak_1640	1.50591	TGGT1_244870A	3461133	3463375	+	917	1640
TGGT1_chrXI	1452330	1452495	1452378	1452379	merged_peak_2853	3.53818	TGGT1_310630	1453295	1458177	+	917	2853
TGGT1_chrIX	3242836	3243456	3243034	3243035	merged_peak_1053	2.83072	TGGT1_289760	3239408	3242116	-	918	1053
TGGT1_chrV	307956	308511	308231	308232	merged_peak_1379	2.90813	TGGT1_220470	302645	307313	-	918	1379
TGGT1_chrX	1666136	1667053	1666499	1666500	merged_peak_2490	8.06408	TGGT1_226250	1667417	1670378	+	918	2490
TGGT1_chrXI	3360355	3360770	3360747	3360748	merged_peak_2945	2.42437	TGGT1_313440	3358899	3359828	-	919	2945
TGGT1_chrVIIa	1775620	1776210	1776021	1776022	merged_peak_2052	7.26835	TGGT1_204340	1770608	1775101	-	920	2052
TGGT1_chrIV	1625863	1626006	1625911	1625912	merged_peak_856	3.21785	TGGT1_211460	1626832	1629780	+	921	856
TGGT1_chrV	1139770	1140894	1140742	1140743	merged_peak_1422	10.4193	TGGT1_213740	1141663	1151087	+	921	1422
TGGT1_chrVIII	5505325	5506244	5505513	5505514	merged_peak_1897	5.53225	TGGT1_269950	5501073	5504592	-	921	1897
TGGT1_chrX	5419430	5420130	5419534	5419535	merged_peak_2675	4.40615	TGGT1_236820	5416227	5418613	-	921	2675
TGGT1_chrIV	2166658	2167031	2166684	2166685	merged_peak_880	3.18327	TGGT1_301120	2160787	2165762	-	922	880
TGGT1_chrXII	457905	459071	458819	458820	merged_peak_3121	5.01285	TGGT1_308020	456740	457897	-	922	3121
TGGT1_chrXI	5177858	5178668	5178597	5178598	merged_peak_3031	5.01378	TGGT1_316310	5175968	5177674	-	923	3031
TGGT1_chrV	2404920	2405153	2404947	2404948	merged_peak_1472	3.53818	TGGT1_285190	2401162	2404023	-	924	1472
TGGT1_chrVIII	2295546	2295777	2295570	2295571	merged_peak_1768	2.48359	TGGT1_232970	2296494	2301107	+	924	1768
TGGT1_chrVIIb	4554719	4555043	4554924	4554925	merged_peak_2389	3.62969	TGGT1_255895	4551962	4554000	-	924	2389
TGGT1_chrXII	6446028	6446392	6446272	6446273	merged_peak_3399	5.02012	TGGT1_277760	6447199	6453543	+	927	3399
TGGT1_chrVI	877800	878153	877874	877875	merged_peak_1526	3.0148	TGGT1_239740	875718	876944	-	930	1526
TGGT1_chrVIIa	3979224	3980004	3979744	3979745	merged_peak_2151	7.89371	TGGT1_366480	3980675	3985519	+	931	2151
TGGT1_chrVIIa	1701195	1702044	1701570	1701571	merged_peak_2047	6.75921	TGGT1_204420	1702502	1704687	+	932	2047
TGGT1_chrIII	1689765	1690083	1689855	1689856	merged_peak_751	4.31276	TGGT1_254400	1690788	1692524	+	933	751
TGGT1_chrIX	3711330	3711561	3711341	3711342	merged_peak_1084	1.7431	TGGT1_290870	3712274	3716877	+	933	1084
TGGT1_chrX	2768285	2768717	2768365	2768366	merged_peak_2548	3.21338	TGGT1_224720	2763216	2767432	-	933	2548
TGGT1_chrVIII	4734743	4734911	4734783	4734784	merged_peak_1860	3.53818	TGGT1_271080	4735718	4737738	+	935	1860
TGGT1_chrX	5074066	5074451	5074327	5074328	merged_peak_2652	4.40569	TGGT1_235930	5075263	5081044	+	936	2652
TGGT1_chrXII	2238549	2238766	2238589	2238590	merged_peak_3212	1.56066	TGGT1_245485	2239526	2240428	+	937	3212
TGGT1_chrXII	2087657	2088058	2087932	2087933	merged_peak_3204	2.68501	TGGT1_217820	2088870	2094251	+	938	3204
TGGT1_chrIX	725717	726218	726087	726088	merged_peak_939	2.62684	TGGT1_266930	727026	731937	+	939	939
TGGT1_chrXII	1837813	1838531	1838418	1838419	merged_peak_3191	4.77382	TGGT1_217540	1835563	1837479	-	939	3191
TGGT1_chrX	503209	503737	503377	503378	merged_peak_2434	7.54163	TGGT1_228100	493043	502437	-	940	2434
TGGT1_chrVIIb	3038202	3039041	3038744	3038745	merged_peak_2320	6.62734	TGGT1_258970	3019435	3037803	-	941	2320
TGGT1_chrX	7189722	7190024	7189809	7189810	merged_peak_2779	3.7939	TGGT1_275480	7176962	7188868	-	941	2779
TGGT1_chrVI	55535	55837	55732	55733	merged_peak_1493	5.42674	TGGT1_360500	51390	54790	-	942	1493
TGGT1_chrXII	1402065	1402659	1402441	1402442	merged_peak_3169	2.79834	TGGT1_218550	1403384	1409047	+	943	3169
TGGT1_chrVIIa	1745832	1746839	1746187	1746188	merged_peak_2050	5.53225	TGGT1_204370	1747131	1749097	+	944	2050
TGGT1_chrVIIb	1102642	1103329	1103098	1103099	merged_peak_2230	6.17147	TGGT1_262610	1104042	1109480	+	944	2230
TGGT1_chrIX	367715	367953	367745	367746	merged_peak_918	1.47144	TGGT1_267590	368691	379457	+	946	918
TGGT1_chrIII	1609586	1610013	1609839	1609840	merged_peak_749	21.0234	TGGT1_254350	1604251	1608892	-	947	749
TGGT1_chrIV	2480408	2480542	2480478	2480479	merged_peak_891	3.01993	TGGT1_237880	2479036	2479530	-	948	891
TGGT1_chrIa	863123	863257	863250	863251	merged_peak_1228	2.05215	TGGT1_294390	859360	862302	-	948	1228
TGGT1_chrVIIa	1549552	1549786	1549561	1549562	merged_peak_2039	3.15062	TGGT1_205100	1544385	1548613	-	948	2039
TGGT1_chrII	1580877	1581011	1580919	1580920	merged_peak_642	2.79834	TGGT1_297210	1581868	1595298	+	949	642
TGGT1_chrVIIa	3568142	3568276	3568171	3568172	merged_peak_2122	2.85751	TGGT1_202040	3569120	3576141	+	949	2122
TGGT1_chrIX	885743	886423	886303	886304	merged_peak_946	4.34194	TGGT1_266640	887254	895827	+	951	946
TGGT1_chrVIIb	3277901	3278231	3278173	3278174	merged_peak_2337	2.79546	TGGT1_258590	3279124	3285716	+	951	2337
TGGT1_chrX	4760186	4760373	4760245	4760246	merged_peak_2641	4.32847	TGGT1_235440	4761197	4762173	+	952	2641
TGGT1_chrXII	2037154	2037590	2037270	2037271	merged_peak_3202	3.53818	TGGT1_217770	2038223	2043528	+	953	3202
TGGT1_chrV	2941691	2942352	2941850	2941851	merged_peak_1488	5.37189	TGGT1_283510	2942804	2948041	+	954	1488
TGGT1_chrVIIa	2290323	2290611	2290510	2290511	merged_peak_2075	1.77041	TGGT1_203665	2256548	2289556	-	954	2075
TGGT1_chrIb	31765	32464	31853	31854	merged_peak_1277	9.2681	TGGT1_207370	26497	30898	-	955	1277
TGGT1_chrVIIa	1151751	1152642	1151999	1152000	merged_peak_2017	4.43048	TGGT1_205650	1146601	1151044	-	955	2017
TGGT1_chrX	5095992	5096910	5096518	5096519	merged_peak_2653	5.05309	TGGT1_235970	5097473	5103737	+	955	2653
TGGT1_chrIb	1850864	1851448	1851070	1851071	merged_peak_1363	6.21893	TGGT1_321370	1852026	1861373	+	956	1363
TGGT1_chrVIII	1925478	1925629	1925524	1925525	merged_peak_1731	2.49953	TGGT1_232180	1913899	1924568	-	956	1731
TGGT1_chrXII	439362	439597	439470	439471	merged_peak_3120	4.32847	TGGT1_307990	433298	438513	-	957	3120
TGGT1_chrXII	1190630	1190877	1190677	1190678	merged_peak_3160	2.11734	TGGT1_218840	1191634	1205279	+	957	3160
TGGT1_chrII	1748193	1748743	1748524	1748525	merged_peak_647	3.77358	TGGT1_297430	1749482	1752364	+	958	647
TGGT1_chrVIIb	1053829	1054971	1054344	1054345	merged_peak_2224	8.96411	TGGT1_262690	1055302	1056255	+	958	2224
TGGT1_chrX	1162475	1162609	1162548	1162549	merged_peak_2464	3.73098	TGGT1_226900	1157368	1161590	-	958	2464
TGGT1_chrX	2024669	2024803	2024727	2024728	merged_peak_2512	4.89526	TGGT1_225690	2025685	2031135	+	958	2512
TGGT1_chrVI	2271938	2272311	2272188	2272189	merged_peak_1589	2.79834	TGGT1_242860	2267369	2271228	-	960	1589
TGGT1_chrVIII	3975295	3975648	3975548	3975549	merged_peak_1835	2.54856	TGGT1_272430	3967477	3974588	-	960	1835
TGGT1_chrX	6760624	6761836	6761110	6761111	merged_peak_2760	7.49287	TGGT1_215260	6736108	6760149	-	961	2760
TGGT1_chrIX	5294836	5295020	5294899	5294900	merged_peak_1155	4.6763	TGGT1_305620	5288979	5293937	-	962	1155
TGGT1_chrVIII	731092	731336	731246	731247	merged_peak_1672	4.32847	TGGT1_230350	718292	730284	-	962	1672
TGGT1_chrXI	1012320	1012721	1012626	1012627	merged_peak_2838	2.7589	TGGT1_310080	1008086	1011664	-	962	2838
TGGT1_chrVIII	736616	736894	736827	736828	merged_peak_1674	2.97313	TGGT1_230380	734700	735864	-	963	1674
TGGT1_chrVIIb	2687024	2687312	2687047	2687048	merged_peak_2304	1.47127	TGGT1_259690	2683165	2686084	-	963	2304
TGGT1_chrXI	5773164	5773406	5773389	5773390	merged_peak_3053	2.11734	TGGT1_216850	5769633	5772425	-	964	3053
TGGT1_chrVIIa	3191830	3192287	3191913	3191914	merged_peak_2114	2.62684	TGGT1_202490	3177832	3190947	-	966	2114
TGGT1_chrXII	5178011	5178586	5178333	5178334	merged_peak_3348	7.03894	TGGT1_250830	5179299	5183301	+	966	3348
TGGT1_chrIII	2216559	2216893	2216681	2216682	merged_peak_779	3.49078	TGGT1_299030	2217648	2220571	+	967	779
TGGT1_chrVI	1393004	1393786	1393422	1393423	merged_peak_1552	5.17378	TGGT1_240730	1391335	1392455	-	967	1552
TGGT1_chrVIIb	157574	157833	157806	157807	merged_peak_2177	2.79834	TGGT1_264090	158774	174140	+	968	2177
TGGT1_chrIX	2283515	2284485	2283680	2283681	merged_peak_1008	4.41595	TGGT1_288360	2284649	2289081	+	969	1008
TGGT1_chrIX	3956954	3957106	3957000	3957001	merged_peak_1092	2.88065	TGGT1_291140	3957969	3969206	+	969	1092
TGGT1_chrVIIb	2173995	2174129	2174034	2174035	merged_peak_2285	2.32472	TGGT1_260500	2175003	2177830	+	969	2285
TGGT1_chrIa	682149	683023	682572	682573	merged_peak_1219	15.9351	TGGT1_294200	683542	690397	+	970	1219
TGGT1_chrXII	4991006	4991335	4991308	4991309	merged_peak_3337	2.79834	TGGT1_250330	4987032	4990337	-	971	3337
TGGT1_chrII	1094936	1095191	1095107	1095108	merged_peak_625	3.53818	TGGT1_222400	1096079	1099979	+	972	625
TGGT1_chrVI	2706545	2706771	2706762	2706763	merged_peak_1608	1.88533	TGGT1_243680	2707734	2709780	+	972	1608
TGGT1_chrVIIa	2220428	2220726	2220474	2220475	merged_peak_2073	3.106	TGGT1_203700	2217758	2219502	-	972	2073
TGGT1_chrXI	3311563	3312265	3312014	3312015	merged_peak_2943	3.88799	TGGT1_313410	3312986	3323185	+	972	2943
TGGT1_chrVIIb	1371443	1372356	1372050	1372051	merged_peak_2246	12.3898	TGGT1_262070	1365066	1371076	-	974	2246
TGGT1_chrXI	3221829	3222072	3221942	3221943	merged_peak_2937	2.11734	TGGT1_313310	3222916	3229150	+	974	2937
TGGT1_chrVIIa	367949	368557	368370	368371	merged_peak_1980	4.00903	TGGT1_280460	369345	372531	+	975	1980
AAQM03000407	5063	5322	5218	5219	merged_peak_95	5.17378	TGGT1_301690	3073	4242	-	976	95
TGGT1_chrIX	1129577	1130078	1130009	1130010	merged_peak_958	3.74284	TGGT1_266100	1127561	1129033	-	976	958
TGGT1_chrVI	1739936	1740782	1740751	1740752	merged_peak_1565	3.21338	TGGT1_241890	1741727	1746179	+	976	1565
TGGT1_chrVIII	4061868	4062157	4061913	4061914	merged_peak_1841	2.79834	TGGT1_272340	4062889	4066981	+	976	1841
TGGT1_chrX	4335740	4336967	4336232	4336233	merged_peak_2621	10.0974	TGGT1_234530	4337208	4338206	+	976	2621
TGGT1_chrXII	5480960	5481477	5481428	5481429	merged_peak_3364	3.15062	TGGT1_251740	5473941	5480452	-	976	3364
TGGT1_chrVIII	3014808	3014989	3014863	3014864	merged_peak_1795	3.99194	TGGT1_274120	3007395	3013886	-	977	1795
TGGT1_chrXI	2508583	2508882	2508631	2508632	merged_peak_2910	2.79834	TGGT1_312250	2509608	2510841	+	977	2910
AAQM03000426	702	1533	966	967	merged_peak_105	5.71397	TGGT1_241610	1944	3762	+	978	105
TGGT1_chrIV	1763091	1763615	1763518	1763519	merged_peak_859	3.53818	TGGT1_211310	1764498	1774868	+	980	859
TGGT1_chrVI	1228767	1229128	1228797	1228798	merged_peak_1543	2.57526	TGGT1_240400	1229777	1230943	+	980	1543
TGGT1_chrVIIa	1930521	1931545	1931261	1931262	merged_peak_2055	4.1876	TGGT1_204050	1932241	1938144	+	980	2055
TGGT1_chrX	3641332	3641916	3641670	3641671	merged_peak_2585	2.27646	TGGT1_223570	3634987	3640689	-	981	2585
TGGT1_chrVIII	2281483	2282031	2281567	2281568	merged_peak_1764	6.11692	TGGT1_232830	2275918	2280585	-	982	1764
TGGT1_chrXI	2463490	2463766	2463677	2463678	merged_peak_2908	1.77041	TGGT1_312200	2457824	2462695	-	982	2908
TGGT1_chrXI	3452477	3453364	3452830	3452831	merged_peak_2952	5.19985	TGGT1_313580	3449132	3451848	-	982	2952
TGGT1_chrIb	1475494	1475773	1475684	1475685	merged_peak_1341	4.82079	TGGT1_209800	1476667	1477905	+	983	1341
TGGT1_chrV	1623559	1624210	1623756	1623757	merged_peak_1442	4.92505	TGGT1_286600	1621096	1622773	-	983	1442
TGGT1_chrVIII	625673	625889	625786	625787	merged_peak_1667	1.75065	TGGT1_230135	623845	624803	-	983	1667
TGGT1_chrVIIb	4759959	4760256	4759979	4759980	merged_peak_2396	2.0759	TGGT1_255390	4760962	4776958	+	983	2396
TGGT1_chrIX	4768149	4769282	4768337	4768338	merged_peak_1129	6.54402	TGGT1_307570	4762720	4767353	-	984	1129
TGGT1_chrIa	317314	317562	317516	317517	merged_peak_1200	2.70892	TGGT1_293460	318500	331718	+	984	1200
TGGT1_chrVIII	4913777	4914036	4914010	4914011	merged_peak_1871	1.94576	TGGT1_270880	4904990	4913024	-	986	1871
TGGT1_chrXII	2697382	2698020	2697473	2697474	merged_peak_3236	3.63822	TGGT1_246330	2692985	2696486	-	987	3236
TGGT1_chrVIII	5966900	5967300	5967216	5967217	merged_peak_1917	5.14527	TGGT1_269240	5968204	5976220	+	988	1917
TGGT1_chrXI	3166305	3166777	3166425	3166426	merged_peak_2933	5.96199	TGGT1_313230	3161335	3165437	-	988	2933
TGGT1_chrXI	467662	467879	467670	467671	merged_peak_2806	3.21785	TGGT1_309110	468659	474327	+	989	2806
TGGT1_chrXII	788302	788551	788343	788344	merged_peak_3137	3.78746	TGGT1_219570	786827	787354	-	989	3137
TGGT1_chrV	2719358	2719492	2719411	2719412	merged_peak_1480	2.52452	TGGT1_283878	2720401	2725785	+	990	1480
TGGT1_chrX	2807953	2808617	2808303	2808304	merged_peak_2551	7.19378	TGGT1_224670	2795184	2807312	-	991	2551
TGGT1_chrIa	1187673	1188628	1188098	1188099	merged_peak_1242	11.0671	TGGT1_294830	1183422	1187105	-	993	1242
TGGT1_chrIa	1767180	1768043	1767894	1767895	merged_peak_1271	4.82079	TGGT1_295390	1768888	1770996	+	994	1271
TGGT1_chrXI	5024300	5024664	5024592	5024593	merged_peak_3025	3.7453	TGGT1_315930	5025586	5027085	+	994	3025
TGGT1_chrXII	3519867	3520232	3519944	3519945	merged_peak_3275	5.08549	TGGT1_247790	3520939	3529359	+	995	3275
TGGT1_chrIX	5243015	5243296	5243109	5243110	merged_peak_1154	2.88173	TGGT1_305540	5235605	5242113	-	996	1154
TGGT1_chrIX	4386734	4387415	4387006	4387007	merged_peak_1114	3.87608	TGGT1_292140	4379108	4386009	-	997	1114
TGGT1_chrV	500979	501126	501018	501019	merged_peak_1395	4.53362	TGGT1_212820	502016	508102	+	998	1395
TGGT1_chrVIII	4252465	4253374	4253025	4253026	merged_peak_1845	22.5522	TGGT1_271970	4254025	4255814	+	1000	1845
TGGT1_chrX	1553608	1554123	1554078	1554079	merged_peak_2482	4.16787	TGGT1_226430	1552488	1553078	-	1000	2482
TGGT1_chrXII	769925	770380	769981	769982	merged_peak_3135	3.48998	TGGT1_219600	770981	774760	+	1000	3135
TGGT1_chrII	1401775	1401991	1401883	1401884	merged_peak_632	2.79834	TGGT1_223070	1402884	1405863	+	1001	632
TGGT1_chrVIIa	877817	878780	878449	878450	merged_peak_1999	11.3032	TGGT1_206510	879451	893239	+	1002	1999
TGGT1_chrX	6375495	6375801	6375682	6375683	merged_peak_2735	4.09349	TGGT1_214770	6376684	6380380	+	1002	2735
TGGT1_chrXI	5896338	5897286	5896743	5896744	merged_peak_3058	25.3263	TGGT1_216670	5891708	5895741	-	1002	3058
TGGT1_chrIV	2048255	2048709	2048589	2048590	merged_peak_875	2.79834	TGGT1_210730	2033378	2047586	-	1003	875
TGGT1_chrVIII	2796130	2796566	2796376	2796377	merged_peak_1789	2.90813	TGGT1_233790	2797379	2802826	+	1003	1789
TGGT1_chrVIII	6182111	6182245	6182221	6182222	merged_peak_1930	3.70074	TGGT1_268960	6176227	6181218	-	1003	1930
TGGT1_chrVIIb	2741469	2741786	2741712	2741713	merged_peak_2307	3.30224	TGGT1_259560	2742716	2748815	+	1004	2307
TGGT1_chrXI	1569125	1569259	1569167	1569168	merged_peak_2866	5.02012	TGGT1_310810	1570171	1574154	+	1004	2866
TGGT1_chrVIIa	3620291	3620528	3620403	3620404	merged_peak_2125	3.30224	TGGT1_201900	3613323	3619398	-	1005	2125
TGGT1_chrVIIa	1665566	1665775	1665729	1665730	merged_peak_2046	4.25093	TGGT1_204480	1656821	1664723	-	1006	2046
TGGT1_chrIII	2025889	2027059	2026936	2026937	merged_peak_772	7.39996	TGGT1_254940	2027943	2043635	+	1007	772
TGGT1_chrIX	217205	217573	217322	217323	merged_peak_910	2.79834	TGGT1_267750	218329	226396	+	1007	910
TGGT1_chrVIII	1436569	1436982	1436955	1436956	merged_peak_1710	2.63843	TGGT1_231460	1437962	1441644	+	1007	1710
TGGT1_chrXII	4326934	4327331	4327002	4327003	merged_peak_3306	1.8767	TGGT1_249240	4324350	4325995	-	1007	3306
TGGT1_chrIV	874869	875180	875116	875117	merged_peak_821	1.67222	TGGT1_319530	876124	882127	+	1008	821
TGGT1_chrVIIa	3715488	3715658	3715548	3715549	merged_peak_2130	3.53818	TGGT1_201760	3716556	3719107	+	1008	2130
TGGT1_chrVIIb	2952299	2952515	2952386	2952387	merged_peak_2318	5.75746	TGGT1_259050	2949510	2951378	-	1008	2318
TGGT1_chrXI	155364	155658	155458	155459	merged_peak_2786	2.11734	TGGT1_306940	153648	154450	-	1008	2786
TGGT1_chrII	1621413	1621674	1621488	1621489	merged_peak_643	2.79834	TGGT1_297245	1613632	1620479	-	1009	643
AAQM03000398	4397	4760	4678	4679	merged_peak_89	3.49078	TGGT1_323330	5689	6600	+	1011	89
TGGT1_chrVIIb	3226384	3226542	3226459	3226460	merged_peak_2334	5.17378	TGGT1_258680	3227470	3230255	+	1011	2334
TGGT1_chrXI	820606	821009	820902	820903	merged_peak_2826	4.52666	TGGT1_309880	821913	825758	+	1011	2826
TGGT1_chrVI	2372899	2373033	2372975	2372976	merged_peak_1595	3.15394	TGGT1_243240	2373989	2380246	+	1014	1595
TGGT1_chrVIII	3359167	3359440	3359277	3359278	merged_peak_1810	2.62684	TGGT1_273595	3351619	3358263	-	1014	1810
TGGT1_chrVIIa	783031	783506	783216	783217	merged_peak_1997	4.51834	TGGT1_206590	775466	782202	-	1014	1997
TGGT1_chrIX	594402	594648	594533	594534	merged_peak_929	1.93169	TGGT1_267160	592431	593516	-	1017	929
TGGT1_chrVI	1627915	1628351	1628218	1628219	merged_peak_1558	6.69486	TGGT1_241155	1629235	1629798	+	1017	1558
TGGT1_chrVIIb	3537117	3537674	3537424	3537425	merged_peak_2350	4.32847	TGGT1_258110	3532662	3536407	-	1017	2350
TGGT1_chrX	2541624	2541763	2541724	2541725	merged_peak_2537	2.54856	TGGT1_224960	2542741	2543484	+	1017	2537
TGGT1_chrVIIa	3851621	3852238	3851789	3851790	merged_peak_2142	3.17079	TGGT1_201240	3848728	3850771	-	1018	2142
TGGT1_chrXII	2523845	2525374	2524508	2524509	merged_peak_3226	4.16735	TGGT1_246010	2520452	2523490	-	1018	3226
TGGT1_chrX	1070981	1071260	1071077	1071078	merged_peak_2457	2.65356	TGGT1_226990	1068028	1070058	-	1019	2457
TGGT1_chrXII	858575	858791	858672	858673	merged_peak_3140	5.51282	TGGT1_219485	848483	857653	-	1019	3140
TGGT1_chrXII	5828618	5829205	5828830	5828831	merged_peak_3385	5.73219	TGGT1_278730	5829849	5835007	+	1019	3385
TGGT1_chrIII	2093987	2094298	2094015	2094016	merged_peak_773	3.43019	TGGT1_299210	2095036	2100826	+	1021	773
TGGT1_chrXI	3650858	3650992	3650943	3650944	merged_peak_2956	3.61051	TGGT1_313770	3641261	3649922	-	1021	2956
TGGT1_chrXII	63148	63628	63355	63356	merged_peak_3095	7.43946	TGGT1_300310	55218	62332	-	1023	3095
TGGT1_chrVIII	6857807	6858068	6857875	6857876	merged_peak_1965	2.7362	TGGT1_200430	6849719	6856851	-	1024	1965
TGGT1_chrXII	5520191	5520407	5520229	5520230	merged_peak_3369	2.05688	TGGT1_251810	5518720	5519205	-	1024	3369
TGGT1_chrVI	1015023	1015720	1015314	1015315	merged_peak_1534	6.75289	TGGT1_240050	1016340	1024919	+	1026	1534
TGGT1_chrVIII	3042404	3042729	3042493	3042494	merged_peak_1797	5.62993	TGGT1_274060	3043521	3046134	+	1028	1797
TGGT1_chrXI	4756186	4756385	4756252	4756253	merged_peak_3008	3.38134	TGGT1_315570	4757280	4758139	+	1028	3008
TGGT1_chrIII	923302	923436	923338	923339	merged_peak_709	4.38748	TGGT1_253430	924367	930594	+	1029	709
TGGT1_chrIX	5338283	5338532	5338408	5338409	merged_peak_1157	2.79834	TGGT1_305760	5333566	5337379	-	1029	1157
TGGT1_chrVIII	6808380	6808531	6808422	6808423	merged_peak_1962	2.98202	TGGT1_200370	6802421	6807393	-	1029	1962
TGGT1_chrXI	2024219	2024932	2024654	2024655	merged_peak_2887	19.893	TGGT1_311400	2010353	2023624	-	1030	2887
TGGT1_chrXII	3262502	3262878	3262851	3262852	merged_peak_3262	3.32992	TGGT1_247410	3259987	3261819	-	1032	3262
TGGT1_chrVIIb	2143241	2143952	2143366	2143367	merged_peak_2283	9.5463	TGGT1_260540	2144399	2148137	+	1033	2283
TGGT1_chrIX	3685056	3685549	3685182	3685183	merged_peak_1082	5.10374	TGGT1_290840	3686216	3692475	+	1034	1082
TGGT1_chrIa	265007	265954	265091	265092	merged_peak_1195	4.9636	TGGT1_293360	262977	264056	-	1035	1195
TGGT1_chrIa	1641516	1641878	1641587	1641588	merged_peak_1265	6.3595	TGGT1_295650	1636242	1640551	-	1036	1265
TGGT1_chrV	670975	672242	672109	672110	merged_peak_1403	5.32654	TGGT1_213030	673145	674534	+	1036	1403
TGGT1_chrX	2533513	2533978	2533812	2533813	merged_peak_2536	7.07491	TGGT1_224970	2534848	2538890	+	1036	2536
TGGT1_chrX	2909368	2909609	2909442	2909443	merged_peak_2555	4.09349	TGGT1_224530	2905298	2908406	-	1036	2555
TGGT1_chrXI	4920820	4921064	4920820	4920821	merged_peak_3022	1.81282	TGGT1_315770	4913385	4919784	-	1036	3022
TGGT1_chrIX	1358776	1359424	1359254	1359255	merged_peak_971	3.14162	TGGT1_265455	1360292	1362482	+	1038	971
TGGT1_chrVIII	1551022	1551959	1551600	1551601	merged_peak_1714	6.07811	TGGT1_231815	1552639	1569520	+	1039	1714
TGGT1_chrII	1285692	1285998	1285742	1285743	merged_peak_630	3.63948	TGGT1_222910	1286783	1290854	+	1041	630
TGGT1_chrIX	1691977	1692169	1692036	1692037	merged_peak_989	2.11734	TGGT1_264970	1693077	1700464	+	1041	989
TGGT1_chrIX	3813905	3814043	3813993	3813994	merged_peak_1087	2.35716	TGGT1_290970	3811046	3812950	-	1043	1087
TGGT1_chrVIIa	2819971	2820607	2820284	2820285	merged_peak_2097	6.06157	TGGT1_202960	2818342	2819241	-	1043	2097
TGGT1_chrVIII	832133	832661	832584	832585	merged_peak_1679	3.53818	TGGT1_230500	833628	841884	+	1044	1679
TGGT1_chrIa	1685454	1685880	1685549	1685550	merged_peak_1268	3.3483	TGGT1_295610	1663639	1684503	-	1046	1268
TGGT1_chrIV	688139	689222	688613	688614	merged_peak_813	22.0541	TGGT1_319850	689661	691811	+	1048	813
TGGT1_chrXII	3403142	3403442	3403250	3403251	merged_peak_3270	2.11734	TGGT1_247670	3404298	3407447	+	1048	3270
TGGT1_chrVIIa	2355879	2356046	2355985	2355986	merged_peak_2079	2.81273	TGGT1_203510	2357035	2361836	+	1050	2079
TGGT1_chrVIIb	1802472	1802725	1802596	1802597	merged_peak_2270	5.1504	TGGT1_261210	1803646	1810703	+	1050	2270
TGGT1_chrVIIb	2093726	2094733	2094215	2094216	merged_peak_2281	12.1516	TGGT1_260620	2092458	2093165	-	1050	2281
TGGT1_chrXI	3213260	3213758	3213383	3213384	merged_peak_2936	5.75746	TGGT1_313290	3208385	3212332	-	1051	2936
TGGT1_chrXI	838461	839557	839463	839464	merged_peak_2827	4.16735	TGGT1_309890	840515	850998	+	1052	2827
TGGT1_chrIX	1102181	1102712	1102247	1102248	merged_peak_957	3.27166	TGGT1_266140	1094707	1101194	-	1053	957
TGGT1_chrIX	3936952	3937261	3937043	3937044	merged_peak_1091	3.53818	TGGT1_291120	3938096	3949369	+	1053	1091
TGGT1_chrIa	533731	535231	534534	534535	merged_peak_1210	12.5181	TGGT1_293770	535588	540898	+	1054	1210
TGGT1_chrXI	5998901	5999627	5999336	5999337	merged_peak_3064	7.38161	TGGT1_216580	5993384	5998282	-	1054	3064
TGGT1_chrX	3848347	3849095	3848680	3848681	merged_peak_2596	10.5084	TGGT1_212290	3845925	3847625	-	1055	2596
TGGT1_chrVIIb	505026	505311	505269	505270	merged_peak_2192	3.53818	TGGT1_263480	506325	513335	+	1056	2192
TGGT1_chrXI	5789550	5789916	5789674	5789675	merged_peak_3054	3.63363	TGGT1_216820	5783529	5788618	-	1056	3054
TGGT1_chrXII	3418947	3419194	3419051	3419052	merged_peak_3271	4.12751	TGGT1_247680	3408836	3417995	-	1056	3271
TGGT1_chrVIII	4740184	4740443	4740422	4740423	merged_peak_1861	2.11734	TGGT1_271070	4737763	4739363	-	1059	1861
TGGT1_chrIb	424310	424516	424443	424444	merged_peak_1289	3.53818	TGGT1_207900	425504	438247	+	1061	1289
TGGT1_chrX	195567	195967	195917	195918	merged_peak_2417	20.2691	TGGT1_228500	196978	199951	+	1061	2417
TGGT1_chrVIIa	2523418	2523737	2523428	2523429	merged_peak_2087	2.32915	TGGT1_203280	2520041	2522364	-	1064	2087
TGGT1_chrVI	1831815	1832109	1831932	1831933	merged_peak_1570	3.12385	TGGT1_242100	1832997	1834092	+	1065	1570
TGGT1_chrXI	1304862	1305282	1305196	1305197	merged_peak_2847	4.35085	TGGT1_310440	1306262	1307353	+	1066	2847
TGGT1_chrV	1490820	1490990	1490927	1490928	merged_peak_1433	2.65356	TGGT1_286920	1491994	1499488	+	1067	1433
TGGT1_chrVI	2545918	2546721	2546122	2546123	merged_peak_1598	3.97959	TGGT1_243430	2539114	2545055	-	1067	1598
TGGT1_chrVIII	4286671	4287059	4287015	4287016	merged_peak_1849	6.28997	TGGT1_271910	4288083	4290069	+	1068	1849
TGGT1_chrX	5166166	5166425	5166391	5166392	merged_peak_2658	2.79834	TGGT1_236080	5156311	5165323	-	1068	2658
TGGT1_chrXI	984319	984692	984371	984372	merged_peak_2835	3.12385	TGGT1_310040	980947	983303	-	1068	2835
TGGT1_chrVIIa	2141596	2142513	2141717	2141718	merged_peak_2065	4.64696	TGGT1_203780	2142786	2147213	+	1069	2065
TGGT1_chrXII	859064	859258	859073	859074	merged_peak_3141	2.03716	TGGT1_219470	860142	860657	+	1069	3141
TGGT1_chrIV	520894	521242	520975	520976	merged_peak_805	2.16572	TGGT1_320020	518139	519905	-	1070	805
TGGT1_chrVIII	1793142	1793820	1793311	1793312	merged_peak_1726	6.88763	TGGT1_232050	1780837	1792241	-	1070	1726
TGGT1_chrIX	4866438	4866720	4866682	4866683	merged_peak_1134	1.39254	TGGT1_304900	4860091	4865611	-	1071	1134
TGGT1_chrX	1572095	1573017	1572326	1572327	merged_peak_2484	7.65398	TGGT1_226400	1567880	1571254	-	1072	2484
TGGT1_chrIa	483998	484250	484120	484121	merged_peak_1206	5.38428	TGGT1_293670	485194	486450	+	1074	1206
TGGT1_chrIb	699782	699916	699895	699896	merged_peak_1300	2.75771	TGGT1_208410	687442	698821	-	1074	1300
TGGT1_chrVIIa	1124133	1124267	1124240	1124241	merged_peak_2015	2.2009	TGGT1_205690	1125314	1126531	+	1074	2015
TGGT1_chrXI	4132786	4133138	4133040	4133041	merged_peak_2979	4.72153	TGGT1_314515	4126385	4131965	-	1075	2979
TGGT1_chrXI	5036681	5037782	5037087	5037088	merged_peak_3027	3.95539	TGGT1_315950	5038165	5044103	+	1078	3027
TGGT1_chrVIIa	2183351	2183682	2183588	2183589	merged_peak_2070	2.50514	TGGT1_203730	2184667	2192362	+	1079	2070
TGGT1_chrVIIb	2796258	2796865	2796783	2796784	merged_peak_2312	6.34047	TGGT1_259260	2788863	2795704	-	1079	2312
TGGT1_chrXI	1893918	1894572	1893951	1893952	merged_peak_2881	3.73098	TGGT1_311270	1895030	1901179	+	1079	2881
TGGT1_chrIII	1243943	1244763	1244236	1244237	merged_peak_734	3.25273	TGGT1_253870	1226722	1243156	-	1080	734
TGGT1_chrIV	1585551	1585685	1585624	1585625	merged_peak_853	2.20307	TGGT1_211640	1574581	1584544	-	1080	853
TGGT1_chrX	1165359	1165521	1165397	1165398	merged_peak_2465	2.2831	TGGT1_226890	1166477	1173027	+	1080	2465
TGGT1_chrVIII	3152067	3152421	3152186	3152187	merged_peak_1801	4.75018	TGGT1_273950	3148051	3151105	-	1081	1801
AAQM03000172	3234	3713	3463	3464	merged_peak_34	3.7453	TGGT1_241710	562	2380	-	1083	34
TGGT1_chrIX	4083834	4084406	4084072	4084073	merged_peak_1095	4.94135	TGGT1_291590	4085155	4090816	+	1083	1095
TGGT1_chrIII	2258701	2259283	2259114	2259115	merged_peak_781	9.94727	TGGT1_299000	2255577	2258029	-	1085	781
TGGT1_chrXI	3663928	3664635	3664011	3664012	merged_peak_2957	3.56007	TGGT1_313810	3665097	3667076	+	1086	2957
TGGT1_chrXI	3673162	3673642	3673415	3673416	merged_peak_2958	6.0097	TGGT1_313820	3670473	3672329	-	1086	2958
TGGT1_chrXII	1469836	1470783	1470296	1470297	merged_peak_3173	15.2919	TGGT1_218420	1464452	1469210	-	1086	3173
TGGT1_chrVIII	6270190	6270334	6270243	6270244	merged_peak_1935	2.11734	TGGT1_268820	6271330	6274712	+	1087	1935
TGGT1_chrXII	3046483	3047638	3047107	3047108	merged_peak_3251	5.83782	TGGT1_247030	3048194	3048610	+	1087	3251
AAQM03000302	2070	2365	2150	2151	merged_peak_65	6.58148	TGGT1_410590	1	1062	-	1088	65
TGGT1_chrIV	2085673	2086248	2086127	2086128	merged_peak_876	13.645	TGGT1_210690	2087216	2087986	+	1089	876
TGGT1_chrVIII	3256679	3256823	3256806	3256807	merged_peak_1805	1.96064	TGGT1_273790	3257898	3260931	+	1092	1805
TGGT1_chrXI	879802	880265	879846	879847	merged_peak_2829	2.37692	TGGT1_309940	880938	890453	+	1092	2829
TGGT1_chrXII	622464	623211	622804	622805	merged_peak_3131	7.51284	TGGT1_219730	623896	625352	+	1092	3131
TGGT1_chrIa	420611	420870	420742	420743	merged_peak_1204	3.58143	TGGT1_293580	418038	419649	-	1093	1204
TGGT1_chrIII	399261	399725	399371	399372	merged_peak_689	2.75771	TGGT1_252230	400465	402707	+	1094	689
TGGT1_chrVIII	5354324	5354813	5354375	5354376	merged_peak_1890	3.15995	TGGT1_270170	5355470	5356141	+	1095	1890
TGGT1_chrX	6461178	6461485	6461375	6461376	merged_peak_2743	2.06929	TGGT1_214900	6462470	6471565	+	1095	2743
TGGT1_chrIa	618497	619228	618553	618554	merged_peak_1215	4.83201	TGGT1_293900	619649	624142	+	1096	1215
TGGT1_chrVIIb	4924602	4925163	4924662	4924663	merged_peak_2406	2.83474	TGGT1_255190	4925758	4933694	+	1096	2406
TGGT1_chrIX	3881870	3882167	3882058	3882059	merged_peak_1090	2.05215	TGGT1_291030	3883156	3887979	+	1098	1090
TGGT1_chrX	2830529	2830893	2830657	2830658	merged_peak_2552	3.77318	TGGT1_224630	2823288	2829559	-	1098	2552
TGGT1_chrXI	237193	237552	237285	237286	merged_peak_2793	2.11734	TGGT1_308590	232137	236187	-	1098	2793
TGGT1_chrIV	1467023	1467497	1467074	1467075	merged_peak_847	2.47378	TGGT1_318140	1468174	1476334	+	1100	847
TGGT1_chrIX	1227221	1227383	1227289	1227290	merged_peak_965	2.79834	TGGT1_265860	1223672	1226189	-	1100	965
TGGT1_chrXII	6403802	6404270	6404254	6404255	merged_peak_3398	4.32847	TGGT1_277820	6405354	6409523	+	1100	3398
TGGT1_chrII	45753	46175	46056	46057	merged_peak_573	4.32847	TGGT1_220910	31697	44955	-	1101	573
TGGT1_chrIX	4800632	4801291	4801077	4801078	merged_peak_1130	6.11962	TGGT1_307610	4802178	4805433	+	1101	1130
TGGT1_chrVIIb	4855185	4855616	4855305	4855306	merged_peak_2401	5.34759	TGGT1_255260	4856406	4860874	+	1101	2401
TGGT1_chrIX	3186159	3186300	3186175	3186176	merged_peak_1047	2.27922	TGGT1_289680	3181746	3185073	-	1102	1047
TGGT1_chrVIIb	3469121	3469415	3469186	3469187	merged_peak_2347	2.0765	TGGT1_258210	3470288	3483592	+	1102	2347
TGGT1_chrX	2023783	2024289	2024167	2024168	merged_peak_2511	4.8345	TGGT1_225710	2020388	2023064	-	1103	2511
TGGT1_chrX	6693792	6694228	6694084	6694085	merged_peak_2756	6.86666	TGGT1_215170	6687141	6692981	-	1103	2756
TGGT1_chrV	221613	221932	221891	221892	merged_peak_1374	2.79834	TGGT1_220360	222995	232671	+	1104	1374
TGGT1_chrX	1206621	1206808	1206678	1206679	merged_peak_2467	1.50591	TGGT1_226840	1207783	1214334	+	1105	2467
TGGT1_chrIX	2416068	2416504	2416310	2416311	merged_peak_1015	7.24983	TGGT1_288540	2417416	2420140	+	1106	1015
TGGT1_chrIX	4330331	4330632	4330346	4330347	merged_peak_1111	2.79834	TGGT1_292035	4314512	4329239	-	1107	1111
TGGT1_chrVIII	6340369	6340924	6340454	6340455	merged_peak_1939	2.42471	TGGT1_268720	6341562	6342986	+	1108	1939
TGGT1_chrIX	2281536	2281844	2281592	2281593	merged_peak_1007	4.83934	TGGT1_288350	2274573	2280483	-	1109	1007
TGGT1_chrV	462258	462428	462334	462335	merged_peak_1392	1.52414	TGGT1_212770	456259	461225	-	1109	1392
TGGT1_chrVIIa	3752857	3753250	3753006	3753007	merged_peak_2132	4.09349	TGGT1_201680	3754116	3762345	+	1110	2132
TGGT1_chrXII	187222	187361	187240	187241	merged_peak_3103	2.50514	TGGT1_300100	175560	186129	-	1111	3103
TGGT1_chrIV	1511164	1511979	1511637	1511638	merged_peak_850	4.79395	TGGT1_211710	1512749	1513255	+	1112	850
TGGT1_chrIX	6005581	6005828	6005680	6005681	merged_peak_1178	5.03883	TGGT1_306620	6000552	6004568	-	1112	1178
TGGT1_chrV	380051	380523	380256	380257	merged_peak_1385	5.93705	TGGT1_220600	381369	385088	+	1113	1385
TGGT1_chrX	2433436	2433747	2433630	2433631	merged_peak_2530	1.30774	TGGT1_225102	2434743	2437129	+	1113	2530
TGGT1_chrVI	729723	729921	729812	729813	merged_peak_1520	6.11162	TGGT1_239530	730926	732071	+	1114	1520
TGGT1_chrVI	2556423	2557014	2556926	2556927	merged_peak_1599	7.56343	TGGT1_243450	2558040	2561968	+	1114	1599
TGGT1_chrV	1855392	1855955	1855494	1855495	merged_peak_1455	5.49951	TGGT1_286090	1856609	1857164	+	1115	1455
TGGT1_chrVIII	2273495	2274282	2274005	2274006	merged_peak_1763	3.53025	TGGT1_232815	2271162	2272890	-	1115	1763
TGGT1_chrVIIb	4956460	4957035	4956493	4956494	merged_peak_2407	2.83474	TGGT1_255180	4936012	4955378	-	1115	2407
TGGT1_chrIX	279920	280095	280043	280044	merged_peak_913	3.53818	TGGT1_267700	278142	278927	-	1116	913
TGGT1_chrII	760551	760779	760615	760616	merged_peak_613	2.78269	TGGT1_222040	761732	763781	+	1117	613
TGGT1_chrIII	227893	228399	228021	228022	merged_peak_676	2.52452	TGGT1_275780	223965	226904	-	1117	676
TGGT1_chrXI	2828857	2829067	2828954	2828955	merged_peak_2922	2.80582	TGGT1_312640	2830072	2831896	+	1118	2922
TGGT1_chrII	1561487	1561721	1561689	1561690	merged_peak_641	2.11734	TGGT1_297170	1562808	1565863	+	1119	641
TGGT1_chrIII	2231661	2231990	2231830	2231831	merged_peak_780	5.19985	TGGT1_299020	2223290	2230711	-	1119	780
TGGT1_chrVI	1257288	1257545	1257323	1257324	merged_peak_1546	1.47527	TGGT1_240450	1255401	1256204	-	1119	1546
TGGT1_chrVI	3008838	3009090	3008964	3008965	merged_peak_1620	4.72153	TGGT1_244180	3005692	3007845	-	1119	1620
TGGT1_chrVIIa	2504833	2505193	2505033	2505034	merged_peak_2085	6.66097	TGGT1_203300	2506153	2515839	+	1120	2085
TGGT1_chrIa	824331	825208	825113	825114	merged_peak_1225	4.59483	TGGT1_294360	826234	834253	+	1121	1225
TGGT1_chrVI	3216325	3216495	3216424	3216425	merged_peak_1632	2.79834	TGGT1_244470	3203997	3215302	-	1122	1632
TGGT1_chrX	5637531	5638763	5638372	5638373	merged_peak_2691	6.86666	TGGT1_237150	5632583	5637249	-	1123	2691
TGGT1_chrX	2685985	2686494	2686388	2686389	merged_peak_2542	8.48266	TGGT1_224850	2687512	2689821	+	1124	2542
TGGT1_chrV	2642748	2643038	2642788	2642789	merged_peak_1478	2.11734	TGGT1_284050	2643913	2665787	+	1125	1478
TGGT1_chrXII	477170	477546	477294	477295	merged_peak_3122	2.11734	TGGT1_308050	478419	481148	+	1125	3122
TGGT1_chrXII	6089758	6090015	6089771	6089772	merged_peak_3390	2.11734	TGGT1_278280	6084818	6088646	-	1125	3390
TGGT1_chrIb	546164	546456	546209	546210	merged_peak_1294	1.86406	TGGT1_208030	547335	549077	+	1126	1294
TGGT1_chrIX	4851204	4851849	4851514	4851515	merged_peak_1133	19.343	TGGT1_304880	4844718	4850386	-	1128	1133
TGGT1_chrX	6499821	6500115	6499904	6499905	merged_peak_2746	3.67283	TGGT1_214950	6501033	6502602	+	1129	2746
TGGT1_chrXII	1781987	1782550	1782220	1782221	merged_peak_3184	3.14162	TGGT1_217440	1776718	1781087	-	1133	3184
TGGT1_chrIII	312046	312512	312460	312461	merged_peak_680	2.79834	TGGT1_275630	297242	311326	-	1134	680
TGGT1_chrX	5490164	5490488	5490404	5490405	merged_peak_2680	3.67649	TGGT1_236930	5467725	5489270	-	1134	2680
TGGT1_chrX	6563334	6563468	6563342	6563343	merged_peak_2750	2.23696	TGGT1_214990	6550174	6562207	-	1135	2750
TGGT1_chrVI	1590731	1591003	1590934	1590935	merged_peak_1557	1.41544	TGGT1_241000	1589096	1589797	-	1137	1557
TGGT1_chrX	3265746	3265962	3265860	3265861	merged_peak_2569	3.7453	TGGT1_224060	3262854	3264722	-	1138	2569
TGGT1_chrVIIa	492991	493193	492998	492999	merged_peak_1985	1.33038	TGGT1_304470	488463	491859	-	1139	1985
TGGT1_chrVIIa	1920976	1921607	1921322	1921323	merged_peak_2054	10.0016	TGGT1_204070	1914309	1920183	-	1139	2054
TGGT1_chrX	5701528	5701881	5701844	5701845	merged_peak_2697	1.70766	TGGT1_237260	5702983	5705967	+	1139	2697
TGGT1_chrX	1084731	1084997	1084870	1084871	merged_peak_2458	70.1772	TGGT1_226980	1079489	1083730	-	1140	2458
TGGT1_chrVIIb	4457658	4457792	4457688	4457689	merged_peak_2383	3.3483	TGGT1_256050	4458829	4459605	+	1141	2383
TGGT1_chrIb	1085273	1085749	1085391	1085392	merged_peak_1325	5.17378	TGGT1_209130	1073884	1084249	-	1142	1325
TGGT1_chrX	1903433	1903573	1903507	1903508	merged_peak_2503	4.46861	TGGT1_225860	1897405	1902365	-	1142	2503
TGGT1_chrXI	5358407	5358680	5358438	5358439	merged_peak_3043	2.79834	TGGT1_316600	5359580	5361336	+	1142	3043
TGGT1_chrV	1215241	1215533	1215448	1215449	merged_peak_1423	2.02891	TGGT1_213800	1211677	1214305	-	1143	1423
TGGT1_chrXII	33000	33260	33215	33216	merged_peak_3094	2.79834	TGGT1_300340	26355	32072	-	1143	3094
TGGT1_chrXII	6606155	6607027	6606582	6606583	merged_peak_3406	6.83976	TGGT1_277230	6607725	6609011	+	1143	3406
TGGT1_chrVIIb	4823285	4823941	4823747	4823748	merged_peak_2399	7.43946	TGGT1_255300	4824891	4834235	+	1144	2399
TGGT1_chrV	2806955	2807298	2807079	2807080	merged_peak_1484	2.37692	TGGT1_283790	2803714	2805934	-	1145	1484
TGGT1_chrIV	961386	961990	961596	961597	merged_peak_824	2.25328	TGGT1_319340	962742	964670	+	1146	824
TGGT1_chrIV	2482018	2482528	2482504	2482505	merged_peak_892	2.59398	TGGT1_237890	2483651	2496063	+	1147	892
TGGT1_chrX	1225148	1225783	1225273	1225274	merged_peak_2468	91.2211	TGGT1_226820	1226421	1226894	+	1148	2468
TGGT1_chrIV	1458446	1459032	1458697	1458698	merged_peak_846	14.4869	TGGT1_318160	1459846	1460565	+	1149	846
TGGT1_chrVIIa	1154695	1155312	1155192	1155193	merged_peak_2018	5.16629	TGGT1_205640	1156342	1162731	+	1150	2018
AAQM03000115	2354	3193	2732	2733	merged_peak_24	5.18862	TGGT1_409120	102	1581	-	1151	24
TGGT1_chrVIIa	470888	471147	471048	471049	merged_peak_1983	3.68436	TGGT1_280370	472199	474884	+	1151	1983
TGGT1_chrVIIb	1418292	1418584	1418418	1418419	merged_peak_2250	5.37048	TGGT1_261990	1412235	1417267	-	1151	2250
TGGT1_chrVIII	3588527	3588779	3588687	3588688	merged_peak_1817	2.11734	TGGT1_273330	3584221	3587535	-	1152	1817
TGGT1_chrVIIa	156657	156843	156715	156716	merged_peak_1973	1.50591	TGGT1_280690	157867	165977	+	1152	1973
TGGT1_chrX	3414445	3415155	3414502	3414503	merged_peak_2575	3.78746	TGGT1_223880	3392353	3413350	-	1152	2575
TGGT1_chrXI	2033977	2034164	2034062	2034063	merged_peak_2888	21.0734	TGGT1_311430	2031325	2032910	-	1152	2888
TGGT1_chrIX	2366382	2366649	2366429	2366430	merged_peak_1013	2.11734	TGGT1_288460	2367582	2381598	+	1153	1013
TGGT1_chrVIII	6585213	6585409	6585282	6585283	merged_peak_1950	2.79834	TGGT1_268280	6572791	6584129	-	1153	1950
TGGT1_chrXI	6006712	6006973	6006929	6006930	merged_peak_3065	4.11245	TGGT1_216540	6008082	6011078	+	1153	3065
TGGT1_chrIV	2365377	2365963	2365682	2365683	merged_peak_888	4.78774	TGGT1_301440	2366836	2372193	+	1154	888
TGGT1_chrXII	5314231	5314601	5314299	5314300	merged_peak_3355	2.70892	TGGT1_251450	5315453	5323183	+	1154	3355
TGGT1_chrX	3607354	3607765	3607373	3607374	merged_peak_2584	3.82953	TGGT1_223610	3601437	3606218	-	1155	2584
TGGT1_chrVIIb	1530665	1531304	1531116	1531117	merged_peak_2254	5.8583	TGGT1_261730	1532272	1538046	+	1156	2254
TGGT1_chrXI	4770111	4770617	4770337	4770338	merged_peak_3009	5.96907	TGGT1_315580	4760671	4769181	-	1156	3009
TGGT1_chrIa	572694	573248	572898	572899	merged_peak_1211	4.77622	TGGT1_293820	560507	571740	-	1158	1211
TGGT1_chrX	6180212	6180865	6180419	6180420	merged_peak_2725	7.40028	TGGT1_214440	6181577	6185359	+	1158	2725
TGGT1_chrXI	6325750	6326205	6325866	6325867	merged_peak_3076	3.66982	TGGT1_216080	6322234	6324708	-	1158	3076
TGGT1_chrXII	4261013	4261467	4261392	4261393	merged_peak_3301	3.69711	TGGT1_249040	4262551	4263656	+	1159	3301
TGGT1_chrIV	1457638	1458035	1457910	1457911	merged_peak_845	5.34736	TGGT1_318170	1455031	1456750	-	1160	845
TGGT1_chrII	185165	185620	185461	185462	merged_peak_581	1.50591	TGGT1_221280	186622	203205	+	1161	581
TGGT1_chrVIIb	1546646	1547058	1546735	1546736	merged_peak_2255	5.27072	TGGT1_261710	1547897	1550011	+	1162	2255
TGGT1_chrVIIb	3102011	3102375	3102125	3102126	merged_peak_2327	4.1547	TGGT1_258840	3103287	3107343	+	1162	2327
TGGT1_chrVIIa	2042078	2042815	2042422	2042423	merged_peak_2060	3.29576	TGGT1_203910	2031779	2041259	-	1163	2060
TGGT1_chrVIIa	364504	364888	364827	364828	merged_peak_1979	4.89922	TGGT1_280470	359348	363663	-	1164	1979
TGGT1_chrIII	1995362	1996811	1996357	1996358	merged_peak_770	6.85431	TGGT1_254900	1997522	1998441	+	1165	770
TGGT1_chrIb	1916969	1917103	1917038	1917039	merged_peak_1366	4.32847	TGGT1_321290	1910004	1915873	-	1165	1366
TGGT1_chrXI	1004482	1005310	1004841	1004842	merged_peak_2837	4.37805	TGGT1_310070	1000351	1003674	-	1167	2837
TGGT1_chrVIII	6884599	6884733	6884659	6884660	merged_peak_1967	2.11734	TGGT1_200470	6885827	6889645	+	1168	1967
TGGT1_chrX	3468853	3469286	3468952	3468953	merged_peak_2578	2.79834	TGGT1_223800	3470121	3474892	+	1169	2578
TGGT1_chrVI	1036217	1036696	1036628	1036629	merged_peak_1537	4.433	TGGT1_240070	1033205	1035458	-	1170	1537
TGGT1_chrXII	2383072	2383343	2383322	2383323	merged_peak_3219	3.17079	TGGT1_245640	2379517	2382152	-	1170	3219
TGGT1_chrIX	2232511	2232896	2232819	2232820	merged_peak_1003	3.53818	TGGT1_288260	2233990	2237318	+	1171	1003
TGGT1_chrX	67466	67900	67635	67636	merged_peak_2414	4.09284	TGGT1_228760	65113	66462	-	1173	2414
TGGT1_chrII	1979900	1981249	1980924	1980925	merged_peak_653	4.25093	TGGT1_297790	1978401	1979750	-	1174	653
TGGT1_chrIb	1231786	1232519	1232420	1232421	merged_peak_1333	4.28008	TGGT1_209440	1233594	1244657	+	1174	1333
TGGT1_chrII	18615	18911	18753	18754	merged_peak_569	8.56828	TGGT1_220880	19932	22208	+	1179	569
TGGT1_chrVI	703273	703445	703376	703377	merged_peak_1519	6.99151	TGGT1_239480	683904	702197	-	1179	1519
TGGT1_chrIX	138478	139053	138581	138582	merged_peak_907	3.12637	TGGT1_267875	125320	137399	-	1182	907
TGGT1_chrVIII	2351494	2351998	2351605	2351606	merged_peak_1770	2.93667	TGGT1_233030	2349458	2350423	-	1182	1770
TGGT1_chrXI	5979630	5979859	5979747	5979748	merged_peak_3062	10.7172	TGGT1_216600	5970848	5978564	-	1183	3062
TGGT1_chrVIII	480918	481101	480977	480978	merged_peak_1663	5.17378	TGGT1_229950	482161	488358	+	1184	1663
TGGT1_chrVIII	3601242	3602069	3601573	3601574	merged_peak_1819	1.87443	TGGT1_273290	3602757	3606500	+	1184	1819
TGGT1_chrVIIa	2164113	2164395	2164344	2164345	merged_peak_2067	2.79834	TGGT1_203750	2165529	2180173	+	1185	2067
TGGT1_chrX	5975293	5975863	5975381	5975382	merged_peak_2713	3.66982	TGGT1_214180	5976566	5983770	+	1185	2713
TGGT1_chrX	2093668	2093900	2093720	2093721	merged_peak_2517	2.92696	TGGT1_225530	2086920	2092533	-	1187	2517
TGGT1_chrIX	2357356	2357515	2357437	2357438	merged_peak_1012	2.11734	TGGT1_288440	2334505	2356246	-	1191	1012
TGGT1_chrIb	1681900	1682451	1682345	1682346	merged_peak_1354	7.96199	TGGT1_321640	1672063	1681153	-	1192	1354
TGGT1_chrX	1604548	1604767	1604604	1604605	merged_peak_2487	3.43019	TGGT1_226340	1605796	1615501	+	1192	2487
TGGT1_chrXII	1291148	1291363	1291265	1291266	merged_peak_3165	12.0844	TGGT1_218720	1292458	1303855	+	1193	3165
TGGT1_chrIII	1770296	1770508	1770415	1770416	merged_peak_756	2.79834	TGGT1_254500	1771609	1774733	+	1194	756
TGGT1_chrIb	789728	790667	790414	790415	merged_peak_1307	9.02913	TGGT1_208550	791608	793092	+	1194	1307
TGGT1_chrXI	5926084	5926337	5926131	5926132	merged_peak_3060	2.79834	TGGT1_216620	5927325	5957645	+	1194	3060
TGGT1_chrXII	3134222	3134407	3134301	3134302	merged_peak_3257	3.12637	TGGT1_247250	3125671	3133107	-	1194	3257
TGGT1_chrXI	5989966	5991086	5990136	5990137	merged_peak_3063	8.32394	TGGT1_216585	5991331	5991732	+	1195	3063
TGGT1_chrVIII	101021	101155	101107	101108	merged_peak_1648	2.3592	TGGT1_229230	102303	103250	+	1196	1648
TGGT1_chrVIIb	1317792	1318165	1317902	1317903	merged_peak_2242	8.39398	TGGT1_262140	1319098	1324972	+	1196	2242
TGGT1_chrXII	1509862	1510759	1510365	1510366	merged_peak_3175	8.21784	TGGT1_218362	1505563	1509169	-	1196	3175
TGGT1_chrXII	5814929	5815306	5815195	5815196	merged_peak_3384	2.68501	TGGT1_278760	5808647	5813999	-	1196	3384
TGGT1_chrII	449341	449619	449374	449375	merged_peak_599	2.11734	TGGT1_221590	450572	453205	+	1198	599
TGGT1_chrVIII	3429412	3429760	3429470	3429471	merged_peak_1813	2.0759	TGGT1_273500	3430668	3440873	+	1198	1813
TGGT1_chrVIIa	2556100	2556756	2556522	2556523	merged_peak_2088	2.83474	TGGT1_203240	2547760	2555324	-	1198	2088
TGGT1_chrIb	1256439	1256660	1256531	1256532	merged_peak_1334	2.09762	TGGT1_209450	1247683	1255332	-	1199	1334
TGGT1_chrVI	1884872	1885617	1885207	1885208	merged_peak_1573	11.1261	TGGT1_242330	1882939	1884008	-	1199	1573
TGGT1_chrVIII	5382644	5383029	5382975	5382976	merged_peak_1892	3.99194	TGGT1_270150	5366850	5381775	-	1200	1892
TGGT1_chrVI	3056880	3057149	3057093	3057094	merged_peak_1622	3.77358	TGGT1_244250	3053040	3055892	-	1201	1622
TGGT1_chrV	1888826	1889142	1888994	1888995	merged_peak_1456	106.603	TGGT1_286050	1884372	1887792	-	1202	1456
TGGT1_chrVI	1355969	1356131	1356095	1356096	merged_peak_1550	1.50591	TGGT1_240680	1353531	1354893	-	1202	1550
TGGT1_chrVIII	2261152	2261566	2261513	2261514	merged_peak_1761	3.21628	TGGT1_232780	2255308	2260311	-	1202	1761
TGGT1_chrVIIa	3646870	3647111	3646901	3646902	merged_peak_2127	1.92865	TGGT1_201840	3648103	3654235	+	1202	2127
TGGT1_chrIX	3818198	3818571	3818441	3818442	merged_peak_1088	5.65783	TGGT1_290980	3815266	3817238	-	1203	1088
TGGT1_chrIa	844464	844892	844522	844523	merged_peak_1227	2.7362	TGGT1_294380	845725	857336	+	1203	1227
TGGT1_chrXII	4174348	4175415	4174886	4174887	merged_peak_3293	6.50341	TGGT1_248890	4176089	4179040	+	1203	3293
TGGT1_chrIX	1319710	1321000	1320140	1320141	merged_peak_968	5.45495	TGGT1_265530	1315868	1318933	-	1207	968
TGGT1_chrVIIa	748209	748467	748383	748384	merged_peak_1996	4.95652	TGGT1_206630	744743	747174	-	1209	1996
TGGT1_chrXII	6769251	6769435	6769362	6769363	merged_peak_3415	2.57159	TGGT1_276900	6770571	6779248	+	1209	3415
TGGT1_chrX	2052547	2053405	2052645	2052646	merged_peak_2513	10.763	TGGT1_225580	2053855	2055459	+	1210	2513
TGGT1_chrX	2130622	2131172	2130715	2130716	merged_peak_2520	2.79834	TGGT1_225470	2131925	2133032	+	1210	2520
TGGT1_chrIX	836282	836817	836378	836379	merged_peak_944	5.75746	TGGT1_266730	829752	835167	-	1211	944
TGGT1_chrVIIa	3339248	3339901	3339839	3339840	merged_peak_2118	4.16774	TGGT1_202290	3337171	3338628	-	1211	2118
TGGT1_chrVIIa	4325912	4326049	4326004	4326005	merged_peak_2169	2.6616	TGGT1_282170	4320803	4324793	-	1211	2169
TGGT1_chrX	6327884	6328175	6328118	6328119	merged_peak_2733	2.41979	TGGT1_214620	6329330	6336804	+	1212	2733
TGGT1_chrII	117320	117814	117742	117743	merged_peak_578	2.87574	TGGT1_221210	118956	120827	+	1214	578
TGGT1_chrXI	4581372	4582326	4581605	4581606	merged_peak_3002	4.36367	TGGT1_315290	4575457	4580391	-	1214	3002
TGGT1_chrV	1331072	1332013	1331661	1331662	merged_peak_1428	3.57067	TGGT1_213970	1332877	1336846	+	1216	1428
TGGT1_chrVIII	4036677	4037427	4036935	4036936	merged_peak_1840	4.36607	TGGT1_272370	4025598	4035718	-	1217	1840
TGGT1_chrIII	1201008	1201327	1201049	1201050	merged_peak_730	2.02499	TGGT1_253810	1192914	1199831	-	1218	730
TGGT1_chrIX	4503074	4503485	4503386	4503387	merged_peak_1119	3.88799	TGGT1_292340	4504604	4508860	+	1218	1119
TGGT1_chrIb	853660	854612	854443	854444	merged_peak_1312	8.82441	TGGT1_208730	849268	853225	-	1218	1312
TGGT1_chrVI	1066283	1066706	1066470	1066471	merged_peak_1540	2.79834	TGGT1_240220	1067690	1077245	+	1220	1540
TGGT1_chrVIIb	4398497	4398698	4398591	4398592	merged_peak_2379	1.50591	TGGT1_256788	4395812	4397371	-	1220	2379
TGGT1_chrX	3998319	3998540	3998433	3998434	merged_peak_2603	15.6045	TGGT1_212045	3994639	3997213	-	1220	2603
TGGT1_chrXII	1182650	1182803	1182750	1182751	merged_peak_3159	2.79834	TGGT1_218870	1183970	1186988	+	1220	3159
TGGT1_chrVIII	2262817	2263325	2263194	2263195	merged_peak_1762	4.59687	TGGT1_232800	2264416	2268927	+	1222	1762
TGGT1_chrVIII	1102389	1102626	1102521	1102522	merged_peak_1691	4.34586	TGGT1_230920	1103744	1106685	+	1223	1691
TGGT1_chrXI	326565	327577	326974	326975	merged_peak_2800	7.49287	TGGT1_308920	318912	325751	-	1223	2800
TGGT1_chrIII	979793	981086	980044	980045	merged_peak_716	7.07717	TGGT1_253500	974336	978820	-	1224	716
TGGT1_chrIII	668328	668587	668363	668364	merged_peak_703	2.79834	TGGT1_253020	661421	667137	-	1226	703
TGGT1_chrV	2084416	2085238	2085107	2085108	merged_peak_1463	3.43019	TGGT1_285790	2086333	2087565	+	1226	1463
TGGT1_chrIV	284581	284715	284618	284619	merged_peak_791	2.79834	TGGT1_320460	270350	283391	-	1227	791
TGGT1_chrVIII	1332292	1332600	1332419	1332420	merged_peak_1706	3.53818	TGGT1_231220	1333647	1336375	+	1228	1706
TGGT1_chrVIIb	3114715	3114855	3114829	3114830	merged_peak_2328	4.12751	TGGT1_258832	3116057	3125403	+	1228	2328
TGGT1_chrVIII	4791232	4791740	4791451	4791452	merged_peak_1865	2.02891	TGGT1_271000	4792680	4805028	+	1229	1865
TGGT1_chrVIII	806985	807349	807035	807036	merged_peak_1678	2.79834	TGGT1_230480	808265	808780	+	1230	1678
TGGT1_chrIX	430147	430471	430165	430166	merged_peak_920	1.50591	TGGT1_267540	423236	428933	-	1232	920
TGGT1_chrV	257032	257449	257420	257421	merged_peak_1378	2.00821	TGGT1_220400	254875	256188	-	1232	1378
TGGT1_chrX	1328266	1329082	1328469	1328470	merged_peak_2471	6.22353	TGGT1_226710	1323840	1327236	-	1233	2471
TGGT1_chrIb	881281	881920	881392	881393	merged_peak_1314	1.99825	TGGT1_208800	882627	885696	+	1235	1314
TGGT1_chrVIIa	3744830	3745649	3745428	3745429	merged_peak_2131	3.8012	TGGT1_201700	3740764	3744193	-	1235	2131
TGGT1_chrXII	2740691	2740970	2740761	2740762	merged_peak_3239	3.99786	TGGT1_246500	2735052	2739526	-	1235	3239
TGGT1_chrIII	641245	641663	641580	641581	merged_peak_700	8.74349	TGGT1_252880A	633841	640344	-	1236	700
TGGT1_chrV	235551	236048	235666	235667	merged_peak_1375	3.53818	TGGT1_220370	236903	240526	+	1237	1375
TGGT1_chrVIII	8466	8713	8501	8502	merged_peak_1643	2.32472	TGGT1_228990	4809	7264	-	1237	1643
TGGT1_chrVIII	3288818	3289102	3288936	3288937	merged_peak_1808	6.61128	TGGT1_273760	3285695	3287698	-	1238	1808
TGGT1_chrVIII	1306722	1307243	1306938	1306939	merged_peak_1705	4.32847	TGGT1_231190	1301273	1305698	-	1240	1705
TGGT1_chrXII	5110292	5110800	5110412	5110413	merged_peak_3343	4.09349	TGGT1_250760	5111652	5118600	+	1240	3343
TGGT1_chrVIIb	1007007	1007240	1007037	1007038	merged_peak_2220	2.70678	TGGT1_262780	997278	1005795	-	1242	2220
TGGT1_chrVIIb	1133497	1133856	1133620	1133621	merged_peak_2233	3.53818	TGGT1_262560	1134862	1136586	+	1242	2233
TGGT1_chrX	3835181	3836621	3836500	3836501	merged_peak_2595	4.65548	TGGT1_212300	3837742	3842895	+	1242	2595
TGGT1_chrIX	4152716	4152957	4152817	4152818	merged_peak_1101	2.49953	TGGT1_291690	4148344	4151574	-	1243	1101
TGGT1_chrXII	5221846	5222016	5221960	5221961	merged_peak_3352	2.91642	TGGT1_250870	5218013	5220717	-	1243	3352
TGGT1_chrXI	1465192	1465439	1465333	1465334	merged_peak_2856	4.46721	TGGT1_310660	1466577	1471153	+	1244	2856
TGGT1_chrVIIb	3320390	3321516	3320976	3320977	merged_peak_2341	10.6851	TGGT1_258540	3309066	3319730	-	1246	2341
TGGT1_chrVIIb	3518557	3518691	3518589	3518590	merged_peak_2349	2.11734	TGGT1_258150	3513384	3517343	-	1246	2349
TGGT1_chrXI	3362540	3362795	3362694	3362695	merged_peak_2947	6.29163	TGGT1_313445	3363940	3366534	+	1246	2947
TGGT1_chrVIII	1195066	1195526	1195415	1195416	merged_peak_1695	4.32847	TGGT1_231020	1196663	1198385	+	1248	1695
TGGT1_chrIV	2240441	2240668	2240548	2240549	merged_peak_885	3.58748	TGGT1_301270	2241797	2257616	+	1249	885
TGGT1_chrVIIa	2090879	2091392	2091176	2091177	merged_peak_2062	6.14812	TGGT1_203830	2092425	2099532	+	1249	2062
TGGT1_chrVIIb	1275442	1276639	1276325	1276326	merged_peak_2239	6.89057	TGGT1_262400	1267118	1275076	-	1249	2239
TGGT1_chrX	881344	882038	881710	881711	merged_peak_2445	7.41428	TGGT1_227390	876324	880460	-	1250	2445
TGGT1_chrVI	743924	744064	743951	743952	merged_peak_1522	3.4265	TGGT1_239540	738902	742700	-	1251	1522
TGGT1_chrXI	958925	959174	958938	958939	merged_peak_2833	2.26031	TGGT1_310000	960190	965833	+	1252	2833
TGGT1_chrVI	169903	170241	169920	169921	merged_peak_1498	3.21785	TGGT1_238380	171173	176739	+	1253	1498
TGGT1_chrXII	4065566	4065916	4065857	4065858	merged_peak_3290	2.79386	TGGT1_248730	4062043	4064604	-	1253	3290
TGGT1_chrVI	609405	609922	609878	609879	merged_peak_1515	3.63948	TGGT1_239400	611132	617706	+	1254	1515
TGGT1_chrVIII	5913988	5914134	5914096	5914097	merged_peak_1915	4.32847	TGGT1_269310	5908333	5912840	-	1256	1915
TGGT1_chrXII	6761295	6761458	6761422	6761423	merged_peak_3413	2.47378	TGGT1_276920	6754273	6760165	-	1257	3413
TGGT1_chrIII	1056113	1056247	1056163	1056164	merged_peak_721	2.57526	TGGT1_253615	1041445	1054905	-	1258	721
TGGT1_chrIX	461064	461372	461287	461288	merged_peak_922	4.11696	TGGT1_267460	462545	466134	+	1258	922
TGGT1_chrX	6325152	6325656	6325552	6325553	merged_peak_2732	2.63843	TGGT1_214610	6307104	6324292	-	1260	2732
TGGT1_chrIX	2531984	2532538	2532506	2532507	merged_peak_1026	2.72755	TGGT1_288740	2528734	2531245	-	1261	1026
TGGT1_chrXI	4031068	4031401	4031353	4031354	merged_peak_2972	2.47378	TGGT1_314410	4032614	4045800	+	1261	2972
TGGT1_chrV	2686401	2687014	2686653	2686654	merged_peak_1479	10.0016	TGGT1_284040	2669376	2685389	-	1264	1479
TGGT1_chrIX	1157430	1157708	1157439	1157440	merged_peak_962	2.37692	TGGT1_266040	1158704	1161673	+	1265	962
TGGT1_chrIa	1075387	1075772	1075672	1075673	merged_peak_1237	2.11734	TGGT1_294710	1067961	1074404	-	1268	1237
TGGT1_chrVIII	5394927	5395190	5395088	5395089	merged_peak_1894	2.70892	TGGT1_270100	5396356	5409727	+	1268	1894
TGGT1_chrXII	211747	212016	211758	211759	merged_peak_3105	1.98348	TGGT1_300048	208466	210486	-	1272	3105
TGGT1_chrXII	5859629	5859875	5859836	5859837	merged_peak_3387	1.94098	TGGT1_278670	5855354	5858564	-	1272	3387
TGGT1_chrIX	304584	305329	305026	305027	merged_peak_915	6.11732	TGGT1_267670	306302	310692	+	1276	915
TGGT1_chrIX	4040836	4041045	4040943	4040944	merged_peak_1094	3.2422	TGGT1_291300	4038999	4039667	-	1276	1094
TGGT1_chrVIII	2515246	2516219	2515478	2515479	merged_peak_1777	6.20533	TGGT1_233220	2508163	2514202	-	1276	1777
TGGT1_chrVIII	6257353	6257791	6257573	6257574	merged_peak_1934	2.62684	TGGT1_268840	6253001	6256297	-	1276	1934
TGGT1_chrIX	1462743	1463226	1462976	1462977	merged_peak_979	8.69395	TGGT1_265260	1464253	1467357	+	1277	979
TGGT1_chrIb	801248	801767	801598	801599	merged_peak_1308	2.16572	TGGT1_208560	794791	800321	-	1277	1308
TGGT1_chrVIIa	1633847	1634846	1634559	1634560	merged_peak_2042	7.77289	TGGT1_204530	1632334	1633282	-	1277	2042
TGGT1_chrIX	4677601	4678267	4678006	4678007	merged_peak_1124	4.94022	TGGT1_210300	4679284	4689544	+	1278	1124
TGGT1_chrVI	1474697	1474895	1474715	1474716	merged_peak_1553	2.12075	TGGT1_240880	1475994	1479783	+	1279	1553
TGGT1_chrXI	3772649	3772806	3772718	3772719	merged_peak_2963	3.54924	TGGT1_313930	3773998	3786202	+	1280	2963
TGGT1_chrIV	2339697	2340507	2339944	2339945	merged_peak_887	11.0503	TGGT1_301400	2331185	2338663	-	1281	887
TGGT1_chrXII	6739101	6739442	6739228	6739229	merged_peak_3410	1.68887	TGGT1_276960	6730706	6737946	-	1282	3410
TGGT1_chrX	3303898	3304268	3304240	3304241	merged_peak_2571	2.85633	TGGT1_224000	3299753	3302957	-	1283	2571
TGGT1_chrIX	57021	57303	57126	57127	merged_peak_902	3.66445	TGGT1_279370	58410	62721	+	1284	902
TGGT1_chrVIII	1675881	1676203	1676118	1676119	merged_peak_1722	9.81707	TGGT1_231970	1677402	1691932	+	1284	1722
TGGT1_chrIX	3655955	3656876	3656687	3656688	merged_peak_1080	4.46861	TGGT1_290700	3657972	3658910	+	1285	1080
TGGT1_chrVIII	2087235	2088038	2087650	2087651	merged_peak_1749	1.77041	TGGT1_232430	2082439	2086363	-	1287	1749
TGGT1_chrII	433403	434011	433549	433550	merged_peak_598	5.64859	TGGT1_221580	434837	447724	+	1288	598
TGGT1_chrXII	3421319	3421453	3421362	3421363	merged_peak_3272	2.00606	TGGT1_247690	3422650	3436701	+	1288	3272
TGGT1_chrXI	1531753	1532017	1531795	1531796	merged_peak_2862	2.79834	TGGT1_310750	1533084	1537096	+	1289	2862
TGGT1_chrII	271518	271652	271601	271602	merged_peak_588	1.81282	TGGT1_221360	265329	270310	-	1291	588
TGGT1_chrXI	2005752	2005952	2005800	2005801	merged_peak_2884	3.90218	TGGT1_311390	2007091	2009393	+	1291	2884
TGGT1_chrX	2696210	2696582	2696433	2696434	merged_peak_2543	2.60724	TGGT1_224840	2697726	2709949	+	1293	2543
TGGT1_chrIb	661683	661879	661801	661802	merged_peak_1299	5.71397	TGGT1_208390	663097	667639	+	1296	1299
TGGT1_chrXI	2640100	2640934	2640310	2640311	merged_peak_2914	7.11525	TGGT1_312430	2641606	2647189	+	1296	2914
TGGT1_chrXII	2999034	2999295	2999188	2999189	merged_peak_3250	2.11734	TGGT1_246978	2987491	2997892	-	1296	3250
TGGT1_chrIX	1980120	1980958	1980411	1980412	merged_peak_997	31.7773	TGGT1_264640	1974690	1979113	-	1298	997
TGGT1_chrVIII	4870995	4871331	4871236	4871237	merged_peak_1869	8.26501	TGGT1_270930	4849808	4869937	-	1299	1869
TGGT1_chrX	3854327	3855551	3854371	3854372	merged_peak_2597	3.17724	TGGT1_212270	3855671	3857610	+	1300	2597
TGGT1_chrVIIa	3065039	3066205	3065974	3065975	merged_peak_2108	13.0062	TGGT1_202620	3063678	3064673	-	1301	2108
TGGT1_chrX	4567732	4567981	4567742	4567743	merged_peak_2636	2.11734	TGGT1_235170	4569043	4580176	+	1301	2636
TGGT1_chrII	626336	626590	626524	626525	merged_peak_609	2.11734	TGGT1_221870	627827	634682	+	1303	609
TGGT1_chrVI	2066803	2067326	2066849	2066850	merged_peak_1581	4.8345	TGGT1_242640	2052268	2065545	-	1304	1581
TGGT1_chrIX	1433569	1433890	1433794	1433795	merged_peak_976	2.79834	TGGT1_265330	1430680	1432489	-	1305	976
TGGT1_chrIa	1012255	1012430	1012386	1012387	merged_peak_1233	3.85887	TGGT1_294640	1013691	1019168	+	1305	1233
TGGT1_chrVIIb	1748161	1748438	1748233	1748234	merged_peak_2266	2.96413	TGGT1_261400	1743518	1746928	-	1305	2266
TGGT1_chrXI	5264743	5265523	5265396	5265397	merged_peak_3037	6.50685	TGGT1_316470	5266701	5278977	+	1305	3037
TGGT1_chrXI	3124183	3124646	3124489	3124490	merged_peak_2932	3.85864	TGGT1_313190	3125795	3129697	+	1306	2932
TGGT1_chrX	5427205	5428024	5427675	5427676	merged_peak_2676	3.51563	TGGT1_236850	5428985	5438773	+	1310	2676
TGGT1_chrV	1553269	1553580	1553281	1553282	merged_peak_1436	2.3987	TGGT1_286740	1554594	1556873	+	1313	1436
TGGT1_chrVI	2660331	2660531	2660454	2660455	merged_peak_1604	3.94947	TGGT1_243590	2649317	2659138	-	1316	1604
TGGT1_chrVIII	3195985	3196199	3196073	3196074	merged_peak_1803	3.36281	TGGT1_273885	3186971	3194757	-	1316	1803
TGGT1_chrIX	3852269	3852426	3852326	3852327	merged_peak_1089	4.32847	TGGT1_291010	3850359	3851009	-	1317	1089
TGGT1_chrII	303837	304143	303900	303901	merged_peak_591	4.14935	TGGT1_221400	296368	302581	-	1319	591
TGGT1_chrXII	5007638	5008107	5007999	5008000	merged_peak_3338	12.4366	TGGT1_250360	5000920	5006680	-	1319	3338
TGGT1_chrIa	131903	132284	132173	132174	merged_peak_1189	6.38474	TGGT1_293190	133494	141236	+	1321	1189
TGGT1_chrVIIa	501169	502183	501647	501648	merged_peak_1987	18.033	TGGT1_304490	497429	500326	-	1321	1987
TGGT1_chrXII	271242	271869	271275	271276	merged_peak_3110	2.27662	TGGT1_299900	272597	280504	+	1322	3110
TGGT1_chrIb	1554221	1554658	1554440	1554441	merged_peak_1348	1.91779	TGGT1_209890	1551261	1553117	-	1323	1348
TGGT1_chrX	645248	645507	645269	645270	merged_peak_2436	1.87947	TGGT1_227930	638021	643944	-	1325	2436
TGGT1_chrX	2841748	2841996	2841967	2841968	merged_peak_2553	3.0154	TGGT1_224610	2843292	2849676	+	1325	2553
TGGT1_chrII	391720	392025	391982	391983	merged_peak_596	2.57159	TGGT1_221522	393309	399736	+	1327	596
TGGT1_chrVI	254171	254554	254277	254278	merged_peak_1500	2.52652	TGGT1_238510	255604	259176	+	1327	1500
TGGT1_chrVIIb	4488888	4489336	4489020	4489021	merged_peak_2385	4.98776	TGGT1_255980	4490347	4497834	+	1327	2385
TGGT1_chrX	447873	448590	448154	448155	merged_peak_2431	22.6281	TGGT1_228160	440901	446825	-	1329	2431
TGGT1_chrVIIa	4210930	4211066	4211015	4211016	merged_peak_2163	2.73329	TGGT1_281990	4212345	4214588	+	1330	2163
TGGT1_chrVIII	528124	528360	528253	528254	merged_peak_1666	1.50591	TGGT1_230000	503141	526922	-	1331	1666
TGGT1_chrXI	295554	295928	295634	295635	merged_peak_2798	3.53818	TGGT1_308890	296965	314183	+	1331	2798
TGGT1_chrVIII	1216873	1217359	1217098	1217099	merged_peak_1697	5.24499	TGGT1_231070	1218431	1222387	+	1333	1697
TGGT1_chrVIIa	4107049	4107237	4107141	4107142	merged_peak_2155	4.9908	TGGT1_281575	4104777	4105807	-	1334	2155
AAQM03000170	5459	5619	5556	5557	merged_peak_32	3.01993	TGGT1_322130	3740	4219	-	1337	32
TGGT1_chrX	5906991	5907227	5906998	5906999	merged_peak_2706	1.68887	TGGT1_214090	5908335	5920860	+	1337	2706
TGGT1_chrVIII	2044343	2044477	2044404	2044405	merged_peak_1743	2.81273	TGGT1_232360	2028967	2043066	-	1338	1743
TGGT1_chrX	3541335	3541616	3541533	3541534	merged_peak_2581	2.37692	TGGT1_223725	3526296	3540194	-	1339	2581
TGGT1_chrXI	514981	516371	515407	515408	merged_peak_2809	8.73045	TGGT1_309200	516747	519899	+	1340	2809
TGGT1_chrIX	5407960	5408450	5408358	5408359	merged_peak_1158	1.87443	TGGT1_305860	5409701	5417293	+	1343	1158
TGGT1_chrV	1220418	1220825	1220670	1220671	merged_peak_1424	5.71397	TGGT1_213810	1217813	1219327	-	1343	1424
TGGT1_chrX	1955305	1955498	1955456	1955457	merged_peak_2509	2.11734	TGGT1_225780	1951700	1954113	-	1343	2509
TGGT1_chrXII	3059395	3060205	3059565	3059566	merged_peak_3252	15.5525	TGGT1_247040	3051933	3058222	-	1343	3252
TGGT1_chrIV	1927721	1928260	1928140	1928141	merged_peak_870	3.48719	TGGT1_210980	1920085	1926796	-	1344	870
TGGT1_chrIa	283344	283981	283395	283396	merged_peak_1197	4.21795	TGGT1_293390	284739	288770	+	1344	1197
TGGT1_chrXII	1797090	1797552	1797174	1797175	merged_peak_3186	2.68703	TGGT1_217470	1798518	1803311	+	1344	3186
TGGT1_chrIX	5576531	5576666	5576549	5576550	merged_peak_1163	3.40109	TGGT1_306060	5560917	5575203	-	1346	1163
TGGT1_chrIV	694075	694309	694113	694114	merged_peak_814	3.16675	TGGT1_319740	695460	698225	+	1347	814
TGGT1_chrXII	3943521	3943954	3943835	3943836	merged_peak_3285	12.483	TGGT1_248590	3945183	3948730	+	1348	3285
TGGT1_chrXII	2919378	2919692	2919568	2919569	merged_peak_3248	6.11962	TGGT1_246770	2920917	2924365	+	1349	3248
TGGT1_chrX	4479817	4480598	4480107	4480108	merged_peak_2631	8.71335	TGGT1_234990	4481457	4486636	+	1350	2631
TGGT1_chrX	5354378	5354823	5354693	5354694	merged_peak_2670	2.11601	TGGT1_236640	5356045	5360386	+	1352	2670
TGGT1_chrVIIb	1568728	1568928	1568849	1568850	merged_peak_2257	2.14823	TGGT1_261670	1570202	1572358	+	1353	2257
TGGT1_chrVI	2083899	2084251	2083929	2083930	merged_peak_1582	3.53818	TGGT1_242660	2073553	2082575	-	1354	1582
TGGT1_chrV	1309104	1309320	1309116	1309117	merged_peak_1426	3.45824	TGGT1_213920	1297862	1307761	-	1355	1426
TGGT1_chrVIIa	4299663	4299924	4299779	4299780	merged_peak_2166	3.53818	TGGT1_282140	4301135	4303180	+	1356	2166
TGGT1_chrVIII	294087	294559	294375	294376	merged_peak_1654	3.73098	TGGT1_229490	295732	301948	+	1357	1654
TGGT1_chrVIIa	3929183	3929327	3929239	3929240	merged_peak_2148	3.27166	TGGT1_201120	3930598	3938731	+	1359	2148
TGGT1_chrXI	1261382	1261775	1261441	1261442	merged_peak_2844	2.30591	TGGT1_310370	1262800	1268133	+	1359	2844
TGGT1_chrIV	1572265	1572443	1572317	1572318	merged_peak_852	5.02012	TGGT1_211650	1565507	1570956	-	1361	852
TGGT1_chrVIII	5666216	5666530	5666343	5666344	merged_peak_1906	4.04309	TGGT1_269705	5663548	5664981	-	1362	1906
TGGT1_chrVIIb	4601009	4601355	4601282	4601283	merged_peak_2390	2.35296	TGGT1_255740	4590851	4599916	-	1366	2390
TGGT1_chrIX	5826016	5826502	5826310	5826311	merged_peak_1170	8.53003	TGGT1_306380	5823122	5824942	-	1368	1170
TGGT1_chrV	1505855	1506469	1506267	1506268	merged_peak_1434	6.65592	TGGT1_286910	1501695	1504898	-	1369	1434
TGGT1_chrVIIb	3305276	3305447	3305381	3305382	merged_peak_2340	6.66126	TGGT1_258560	3299918	3304012	-	1369	2340
TGGT1_chrXII	3792752	3793060	3792849	3792850	merged_peak_3282	4.26748	TGGT1_248450	3794220	3800721	+	1371	3282
TGGT1_chrIX	312087	312387	312345	312346	merged_peak_916	2.79834	TGGT1_267660	313719	326880	+	1374	916
TGGT1_chrVIIb	2784123	2784520	2784142	2784143	merged_peak_2311	2.68703	TGGT1_259270	2785517	2786989	+	1375	2311
TGGT1_chrXI	2734588	2735528	2734687	2734688	merged_peak_2919	5.0864	TGGT1_312560	2736062	2744870	+	1375	2919
TGGT1_chrVIII	404292	404557	404529	404530	merged_peak_1661	3.15062	TGGT1_229730	402781	403152	-	1377	1661
TGGT1_chrXI	1646471	1646854	1646583	1646584	merged_peak_2872	6.31056	TGGT1_310950	1647960	1653648	+	1377	2872
TGGT1_chrIX	5838668	5839054	5838720	5838721	merged_peak_1171	3.53818	TGGT1_306410	5840099	5848019	+	1379	1171
TGGT1_chrVIII	2295028	2295162	2295115	2295116	merged_peak_1767	2.64761	TGGT1_232970	2296494	2301107	+	1379	1767
TGGT1_chrVIIb	434178	435343	435212	435213	merged_peak_2188	7.38161	TGGT1_362090	433115	433831	-	1381	2188
TGGT1_chrIV	1964648	1964782	1964694	1964695	merged_peak_871	4.32847	TGGT1_210820	1959315	1963312	-	1382	871
TGGT1_chrVIIb	1670105	1670322	1670200	1670201	merged_peak_2262	2.79834	TGGT1_261500	1664223	1668817	-	1383	2262
TGGT1_chrIII	1079093	1079316	1079131	1079132	merged_peak_724	2.41299	TGGT1_253670	1076221	1077746	-	1385	724
TGGT1_chrIV	641204	641563	641251	641252	merged_peak_811	9.21515	TGGT1_319880	642636	655529	+	1385	811
TGGT1_chrVIIa	3826567	3826806	3826602	3826603	merged_peak_2138	1.9127	TGGT1_201270	3819439	3825216	-	1386	2138
TGGT1_chrIX	3280284	3280418	3280335	3280336	merged_peak_1057	4.32847	TGGT1_289830	3281722	3286956	+	1387	1057
TGGT1_chrV	558257	558586	558316	558317	merged_peak_1398	3.25273	TGGT1_212880	528602	556929	-	1387	1398
AAQM03000073	4381	4656	4622	4623	merged_peak_19	2.23696	TGGT1_256650	1303	3234	-	1388	19
TGGT1_chrIII	1208633	1209005	1208873	1208874	merged_peak_732	2.9573	TGGT1_253850	1210261	1212153	+	1388	732
TGGT1_chrIX	3196233	3196732	3196455	3196456	merged_peak_1049	7.53253	TGGT1_289710	3197843	3204697	+	1388	1049
TGGT1_chrXII	4031501	4032214	4032046	4032047	merged_peak_3288	8.46355	TGGT1_248700	4033434	4035280	+	1388	3288
TGGT1_chrIb	1590602	1590948	1590674	1590675	merged_peak_1350	3.60645	TGGT1_209950	1585569	1589285	-	1389	1350
TGGT1_chrVIII	4642662	4643506	4643021	4643022	merged_peak_1858	4.37805	TGGT1_271190	4644411	4646777	+	1390	1858
TGGT1_chrVIIa	1037180	1037318	1037213	1037214	merged_peak_2008	3.58292	TGGT1_206320	1038603	1041479	+	1390	2008
TGGT1_chrX	5260253	5260387	5260292	5260293	merged_peak_2663	3.53818	TGGT1_236270	5261682	5264457	+	1390	2663
TGGT1_chrXII	6713532	6713807	6713798	6713799	merged_peak_3409	2.31638	TGGT1_276990	6715193	6717574	+	1395	3409
TGGT1_chrIV	1625215	1625554	1625436	1625437	merged_peak_855	2.01757	TGGT1_211460	1626832	1629780	+	1396	855
TGGT1_chrVIIa	61702	61841	61737	61738	merged_peak_1971	2.47378	TGGT1_280800	44179	60341	-	1396	1971
TGGT1_chrII	2187328	2187600	2187533	2187534	merged_peak_663	2.11734	TGGT1_298030	2188930	2194231	+	1397	663
TGGT1_chrVIIb	2655536	2656362	2655604	2655605	merged_peak_2303	5.71043	TGGT1_259830	2657001	2661219	+	1397	2303
TGGT1_chrIII	549585	550072	549986	549987	merged_peak_695	4.28008	TGGT1_252430	551384	554261	+	1398	695
TGGT1_chrIII	1174584	1174930	1174677	1174678	merged_peak_727	3.28787	TGGT1_253780	1169530	1173279	-	1398	727
TGGT1_chrVIII	3874009	3874224	3874015	3874016	merged_peak_1831	2.05215	TGGT1_272570	3875413	3878169	+	1398	1831
TGGT1_chrX	5413557	5414088	5413988	5413989	merged_peak_2674	3.61168	TGGT1_236800	5405614	5412589	-	1399	2674
TGGT1_chrX	2403379	2403763	2403455	2403456	merged_peak_2529	2.74846	TGGT1_225110	2404856	2409064	+	1401	2529
TGGT1_chrXI	124075	124359	124239	124240	merged_peak_2785	38.7854	TGGT1_306970	119441	122838	-	1401	2785
TGGT1_chrIII	1428243	1429303	1428911	1428912	merged_peak_746	5.34625	TGGT1_254110	1430315	1436343	+	1404	746
TGGT1_chrX	6715446	6715674	6715545	6715546	merged_peak_2757	4.69105	TGGT1_215220	6716949	6719044	+	1404	2757
TGGT1_chrXI	3416494	3417498	3416901	3416902	merged_peak_2948	2.57526	TGGT1_313520	3418305	3419783	+	1404	2948
TGGT1_chrV	246992	247719	247409	247410	merged_peak_1376	6.21771	TGGT1_220390	248814	251802	+	1405	1376
TGGT1_chrX	7075873	7076807	7075894	7075895	merged_peak_2774	4.21237	TGGT1_275330	7071284	7074489	-	1405	2774
TGGT1_chrXI	2551358	2551510	2551397	2551398	merged_peak_2911	4.8539	TGGT1_312300	2538347	2549992	-	1405	2911
TGGT1_chrVIIa	1961495	1962927	1962383	1962384	merged_peak_2059	5.17187	TGGT1_203980	1963789	1975923	+	1406	2059
TGGT1_chrII	284011	284740	284205	284206	merged_peak_589	16.9747	TGGT1_221380	281451	282798	-	1407	589
TGGT1_chrVIII	4980593	4981042	4980802	4980803	merged_peak_1875	5.78263	TGGT1_270810	4976688	4979395	-	1407	1875
TGGT1_chrXI	1661520	1662451	1662277	1662278	merged_peak_2873	6.93959	TGGT1_310970	1663685	1680841	+	1408	2873
TGGT1_chrVIIb	4892807	4893185	4892888	4892889	merged_peak_2403	4.71595	TGGT1_255240	4877042	4891479	-	1409	2403
TGGT1_chrXI	1355285	1355424	1355376	1355377	merged_peak_2850	3.53818	TGGT1_310510	1352954	1353966	-	1410	2850
TGGT1_chrIa	246353	246753	246619	246620	merged_peak_1193	5.44122	TGGT1_293330	248030	252622	+	1411	1193
TGGT1_chrXI	6450491	6450717	6450598	6450599	merged_peak_3084	6.41073	TGGT1_215910	6452010	6464550	+	1412	3084
TGGT1_chrIII	1360074	1360417	1360170	1360171	merged_peak_739	2.60112	TGGT1_253990	1361583	1370970	+	1413	739
TGGT1_chrIX	4637172	4637421	4637292	4637293	merged_peak_1122	15.523	TGGT1_210370	4634440	4635879	-	1413	1122
TGGT1_chrIa	1804579	1804811	1804689	1804690	merged_peak_1274	2.79834	TGGT1_295330	1806102	1822945	+	1413	1274
TGGT1_chrVIII	3167644	3167942	3167846	3167847	merged_peak_1802	5.37189	TGGT1_273920	3169259	3173466	+	1413	1802
TGGT1_chrXI	1842546	1843490	1842908	1842909	merged_peak_2879	3.16675	TGGT1_311230	1844321	1862670	+	1413	2879
TGGT1_chrXII	573174	573611	573278	573279	merged_peak_3129	7.27368	TGGT1_219800	574692	577426	+	1414	3129
TGGT1_chrXII	2193815	2194520	2193872	2193873	merged_peak_3209	3.15062	TGGT1_245432	2190528	2192456	-	1416	3209
TGGT1_chrIX	3314440	3314744	3314705	3314706	merged_peak_1059	2.78269	TGGT1_289880	3301494	3313288	-	1417	1059
TGGT1_chrVI	29374	29521	29401	29402	merged_peak_1491	1.81326	TGGT1_238040A	19741	27980	-	1421	1491
TGGT1_chrXI	3906917	3907758	3907019	3907020	merged_peak_2967	4.28008	TGGT1_314240	3908440	3923379	+	1421	2967
TGGT1_chrXI	505230	505432	505333	505334	merged_peak_2808	8.95247	TGGT1_309190	506755	512407	+	1422	2808
TGGT1_chrXI	998044	998621	998290	998291	merged_peak_2836	5.4814	TGGT1_310055	995692	996867	-	1423	2836
TGGT1_chrIV	1818749	1819057	1819013	1819014	merged_peak_862	2.89612	TGGT1_211260	1816280	1817587	-	1426	862
TGGT1_chrIX	3003023	3003311	3003036	3003037	merged_peak_1037	2.11734	TGGT1_289330	3004463	3016618	+	1427	1037
TGGT1_chrVI	2688196	2688330	2688272	2688273	merged_peak_1606	3.53818	TGGT1_243635	2675496	2686843	-	1429	1606
TGGT1_chrXII	364472	365185	364593	364594	merged_peak_3115	5.1504	TGGT1_307800	358837	363164	-	1429	3115
TGGT1_chrVIII	4981927	4982536	4982344	4982345	merged_peak_1876	6.81077	TGGT1_270805	4983774	4984217	+	1430	1876
TGGT1_chrVI	455366	455967	455739	455740	merged_peak_1508	3.0805	TGGT1_239100	457170	458270	+	1431	1508
TGGT1_chrX	384843	385047	384921	384922	merged_peak_2425	4.03462	TGGT1_228220	386353	394542	+	1432	2425
TGGT1_chrXI	478778	479863	479168	479169	merged_peak_2807	18.8958	TGGT1_309120	476484	477734	-	1434	2807
TGGT1_chrXI	4181235	4182548	4182245	4182246	merged_peak_2983	8.96504	TGGT1_314700	4176267	4180811	-	1434	2983
TGGT1_chrXI	6086547	6087090	6086841	6086842	merged_peak_3070	5.69633	TGGT1_216410	6088277	6089486	+	1436	3070
TGGT1_chrIX	3062107	3062593	3062180	3062181	merged_peak_1041	4.8539	TGGT1_289490	3063617	3067973	+	1437	1041
TGGT1_chrX	6393755	6394195	6394004	6394005	merged_peak_2737	2.79546	TGGT1_214800	6390288	6392567	-	1437	2737
TGGT1_chrX	6768149	6768837	6768696	6768697	merged_peak_2761	92.5203	TGGT1_215290	6770133	6775131	+	1437	2761
TGGT1_chrXI	967564	968143	967801	967802	merged_peak_2834	3.43019	TGGT1_310010	969238	974493	+	1437	2834
TGGT1_chrVIIa	2342565	2343581	2342688	2342689	merged_peak_2078	3.03416	TGGT1_203540	2333721	2341250	-	1438	2078
TGGT1_chrX	6658019	6659201	6658659	6658660	merged_peak_2754	7.53783	TGGT1_215130	6660097	6662489	+	1438	2754
TGGT1_chrXI	6508993	6509716	6509582	6509583	merged_peak_3088	8.62699	TGGT1_298610	6511021	6521705	+	1439	3088
TGGT1_chrXII	943978	944173	944047	944048	merged_peak_3146	4.33312	TGGT1_219280	936313	942608	-	1439	3146
TGGT1_chrIX	653299	653659	653385	653386	merged_peak_933	2.11734	TGGT1_267030	654825	676327	+	1440	933
TGGT1_chrVIIa	2716882	2717196	2717104	2717105	merged_peak_2094	1.85938	TGGT1_203070	2718544	2719518	+	1440	2094
TGGT1_chrXII	4836028	4836170	4836136	4836137	merged_peak_3327	2.82077	TGGT1_249850	4837577	4838852	+	1441	3327
TGGT1_chrIII	1688222	1688548	1688260	1688261	merged_peak_750	4.46241	TGGT1_254390	1681234	1686817	-	1443	750
TGGT1_chrII	2051627	2052124	2052049	2052050	merged_peak_656	3.82521	TGGT1_297840	2038694	2050603	-	1446	656
TGGT1_chrVIII	2020661	2021367	2020791	2020792	merged_peak_1740	10.3067	TGGT1_232340	2014510	2019343	-	1448	1740
TGGT1_chrX	3186295	3186672	3186444	3186445	merged_peak_2564	76.0937	TGGT1_224170	3187892	3189295	+	1448	2564
TGGT1_chrVIIa	3282285	3282682	3282607	3282608	merged_peak_2116	6.75574	TGGT1_202370	3284056	3290078	+	1449	2116
TGGT1_chrVIII	1223728	1224606	1224121	1224122	merged_peak_1698	11.2326	TGGT1_231080	1225571	1225825	+	1450	1698
TGGT1_chrXI	2334633	2335349	2335094	2335095	merged_peak_2903	5.84527	TGGT1_311920	2336545	2355556	+	1451	2903
TGGT1_chrXII	3452406	3452596	3452486	3452487	merged_peak_3273	2.81454	TGGT1_247700	3439195	3451035	-	1451	3273
TGGT1_chrVIII	3036223	3036616	3036400	3036401	merged_peak_1796	3.99194	TGGT1_274080	3031574	3034948	-	1452	1796
TGGT1_chrVIIa	1958252	1958386	1958315	1958316	merged_peak_2058	6.71052	TGGT1_203985	1959771	1960512	+	1456	2058
TGGT1_chrIX	172269	172924	172569	172570	merged_peak_908	6.11962	TGGT1_267810	174026	177378	+	1457	908
TGGT1_chrIb	1114630	1114979	1114672	1114673	merged_peak_1327	3.42758	TGGT1_209180	1116130	1117446	+	1458	1327
TGGT1_chrVIII	1054108	1054273	1054115	1054116	merged_peak_1688	1.8961	TGGT1_230840	1048955	1052657	-	1458	1688
TGGT1_chrIb	1592989	1593179	1593078	1593079	merged_peak_1351	2.68809	TGGT1_209960	1594537	1608640	+	1459	1351
TGGT1_chrVIII	2021677	2022763	2022139	2022140	merged_peak_1741	4.31252	TGGT1_232350	2023599	2025126	+	1460	1741
TGGT1_chrX	6225874	6226591	6226365	6226366	merged_peak_2727	5.978	TGGT1_214520	6220422	6224905	-	1460	2727
TGGT1_chrIII	36914	37285	37184	37185	merged_peak_666	3.12637	TGGT1_276200	38647	52108	+	1463	666
TGGT1_chrIII	594593	594928	594642	594643	merged_peak_698	1.84622	TGGT1_410130	596106	596765	+	1464	698
TGGT1_chrIX	5504610	5505082	5504659	5504660	merged_peak_1162	3.58143	TGGT1_306020	5506123	5536326	+	1464	1162
TGGT1_chrXII	373178	373476	373226	373227	merged_peak_3116	2.35716	TGGT1_307810	366832	371762	-	1464	3116
TGGT1_chrIX	2477262	2477812	2477526	2477527	merged_peak_1022	6.38155	TGGT1_288670	2471728	2476060	-	1466	1022
TGGT1_chrIa	29214	30043	29741	29742	merged_peak_1186	7.88742	TGGT1_292950	22336	28275	-	1466	1186
TGGT1_chrXI	5100710	5101069	5100730	5100731	merged_peak_3029	3.09779	TGGT1_316150	5102196	5110683	+	1466	3029
TGGT1_chrIII	449329	449684	449417	449418	merged_peak_692	1.50591	TGGT1_252290	450884	460151	+	1467	692
TGGT1_chrIa	1095856	1096126	1095908	1095909	merged_peak_1238	4.32847	TGGT1_294740	1097375	1109128	+	1467	1238
TGGT1_chrVI	2814756	2814918	2814865	2814866	merged_peak_1613	2.81273	TGGT1_243930	2808395	2813397	-	1468	1613
TGGT1_chrXII	5140782	5141168	5141117	5141118	merged_peak_3345	3.53818	TGGT1_250790	5142588	5151851	+	1471	3345
TGGT1_chrX	6920651	6921739	6921404	6921405	merged_peak_2771	4.7516	TGGT1_215570	6914972	6919931	-	1473	2771
TGGT1_chrIX	5153880	5154879	5154272	5154273	merged_peak_1147	6.40945	TGGT1_305340	5155746	5169422	+	1474	1147
TGGT1_chrX	5948971	5949172	5949053	5949054	merged_peak_2709	4.18313	TGGT1_214140	5950527	5958108	+	1474	2709
TGGT1_chrIV	1484681	1485177	1484932	1484933	merged_peak_848	7.73016	TGGT1_211730	1486407	1496127	+	1475	848
TGGT1_chrIa	970322	970576	970444	970445	merged_peak_1231	2.01757	TGGT1_294595	971920	973355	+	1476	1231
TGGT1_chrVI	17022	17502	17382	17383	merged_peak_1490	4.31276	TGGT1_238020	13256	15906	-	1476	1490
TGGT1_chrX	660245	660956	660486	660487	merged_peak_2438	6.20387	TGGT1_227900	654907	659009	-	1477	2438
TGGT1_chrX	1886008	1887019	1886612	1886613	merged_peak_2502	18.1979	TGGT1_225870	1888092	1892831	+	1480	2502
TGGT1_chrX	4397194	4399520	4398746	4398747	merged_peak_2624	4.27244	TGGT1_234640	4400226	4410048	+	1480	2624
TGGT1_chrXII	559967	560710	560076	560077	merged_peak_3126	9.35855	TGGT1_219820	557673	558596	-	1480	3126
TGGT1_chrXI	1819076	1820887	1820238	1820239	merged_peak_2878	6.28924	TGGT1_311210	1821719	1832040	+	1481	2878
TGGT1_chrVIIb	3424155	3424293	3424241	3424242	merged_peak_2346	2.52452	TGGT1_258360	3419215	3422759	-	1482	2346
TGGT1_chrXII	2412896	2413316	2413043	2413044	merged_peak_3222	3.01993	TGGT1_245710	2406842	2411560	-	1483	3222
TGGT1_chrVIIa	1347792	1348016	1347891	1347892	merged_peak_2030	4.88779	TGGT1_205370	1349375	1351600	+	1484	2030
TGGT1_chrXI	6527124	6528123	6527234	6527235	merged_peak_3089	7.77642	TGGT1_298630	6528718	6536506	+	1484	3089
TGGT1_chrIII	1376879	1377621	1377331	1377332	merged_peak_740	6.18599	TGGT1_254010	1378818	1385832	+	1487	740
TGGT1_chrVI	1673603	1673898	1673793	1673794	merged_peak_1563	3.79924	TGGT1_241840	1675280	1679442	+	1487	1563
TGGT1_chrVIII	1187531	1188059	1187943	1187944	merged_peak_1694	3.36281	TGGT1_231000	1175112	1186455	-	1488	1694
TGGT1_chrVIII	6022408	6023148	6022811	6022812	merged_peak_1920	17.167	TGGT1_269180	6008955	6021323	-	1488	1920
TGGT1_chrXII	1597953	1598110	1597977	1597978	merged_peak_3180	2.25672	TGGT1_218240	1592419	1596488	-	1489	3180
TGGT1_chrVI	1844988	1845590	1845489	1845490	merged_peak_1572	3.36281	TGGT1_242270	1846980	1848654	+	1491	1572
TGGT1_chrVIIb	1511635	1512074	1511688	1511689	merged_peak_2252	2.87574	TGGT1_261780	1506043	1510197	-	1491	2252
TGGT1_chrXI	3244086	3244543	3244353	3244354	merged_peak_2939	4.32847	TGGT1_313330	3236076	3242862	-	1491	2939
TGGT1_chrVIIb	799437	800038	799541	799542	merged_peak_2207	5.81509	TGGT1_263070	801033	806072	+	1492	2207
TGGT1_chrIX	6014967	6015354	6015036	6015037	merged_peak_1181	2.00606	TGGT1_306630	6008758	6013543	-	1493	1181
TGGT1_chrVIII	1904550	1904800	1904622	1904623	merged_peak_1729	2.88065	TGGT1_232160	1900643	1903129	-	1493	1729
TGGT1_chrXII	2769332	2769573	2769452	2769453	merged_peak_3241	22.55	TGGT1_246540	2770945	2774311	+	1493	3241
TGGT1_chrII	535207	536021	535898	535899	merged_peak_604	7.59298	TGGT1_221670	521099	534404	-	1494	604
AAQM03000400	1308	1530	1424	1425	merged_peak_91	2.41979	TGGT1_323020	2920	5885	+	1496	91
TGGT1_chrVIIb	4050474	4050875	4050601	4050602	merged_peak_2365	3.39425	TGGT1_257340	4052097	4056284	+	1496	2365
TGGT1_chrVIII	4939976	4940385	4940256	4940257	merged_peak_1874	4.32847	TGGT1_270865	4921378	4938757	-	1499	1874
TGGT1_chrV	564738	565456	565127	565128	merged_peak_1399	8.43305	TGGT1_212900	560163	563627	-	1500	1399
TGGT1_chrIV	601414	601588	601523	601524	merged_peak_807	1.50591	TGGT1_319930	591656	600022	-	1501	807
TGGT1_chrVIIb	316656	317020	316694	316695	merged_peak_2182	1.97903	TGGT1_263750	311492	315191	-	1503	2182
TGGT1_chrVIII	1581196	1582130	1581730	1581731	merged_peak_1716	14.555	TGGT1_231850	1583236	1586735	+	1506	1716
TGGT1_chrIII	1030066	1030321	1030265	1030266	merged_peak_720	3.53818	TGGT1_253600	1031772	1039894	+	1507	720
TGGT1_chrVIIa	3944323	3944457	3944392	3944393	merged_peak_2149	3.69902	TGGT1_201110	3940968	3942885	-	1507	2149
TGGT1_chrX	2111820	2111954	2111838	2111839	merged_peak_2518	4.9636	TGGT1_225500	2113345	2116023	+	1507	2518
TGGT1_chrVIII	5271015	5271853	5271440	5271441	merged_peak_1886	4.31276	TGGT1_270330	5267797	5269932	-	1508	1886
TGGT1_chrXI	897886	898026	897950	897951	merged_peak_2830	2.54856	TGGT1_309960A	899459	901392	+	1509	2830
TGGT1_chrVI	1901159	1901673	1901605	1901606	merged_peak_1575	4.54632	TGGT1_242360	1892181	1900095	-	1510	1575
TGGT1_chrXI	6265930	6267237	6266490	6266491	merged_peak_3071	3.26453	TGGT1_216190	6268000	6274205	+	1510	3071
TGGT1_chrVIII	6519016	6519176	6519097	6519098	merged_peak_1949	2.88173	TGGT1_268370	6481671	6517585	-	1512	1949
TGGT1_chrIII	577298	577738	577649	577650	merged_peak_696	2.64761	TGGT1_252490	575525	576136	-	1513	696
TGGT1_chrIb	1769291	1769774	1769500	1769501	merged_peak_1359	7.09892	TGGT1_321500	1771014	1773404	+	1514	1359
TGGT1_chrIX	4866977	4867743	4867126	4867127	merged_peak_1135	6.92937	TGGT1_304900	4860091	4865611	-	1515	1135
TGGT1_chrVIIb	754122	754817	754716	754717	merged_peak_2205	6.1305	TGGT1_263135	752692	753200	-	1516	2205
TGGT1_chrIX	1369018	1369341	1369080	1369081	merged_peak_973	1.43783	TGGT1_265440	1370598	1375037	+	1518	973
TGGT1_chrVIIb	4535505	4535686	4535622	4535623	merged_peak_2387	1.49048	TGGT1_255920	4537141	4540895	+	1519	2387
[truncated: 1,417 more rows]

## Sheet: Down+AP2X-7 peak (CC)
GeneID	Cell cycle expression profile	G1	S	M/C	Product Description	logFC	AveExpr	t	P.Value	adj.P.Val	B	Gene ID	source_id	Genomic Location (Gene)	Gene Type	Computed GO Components	Computed GO Processes	Computed GO Functions	T.gondii GT1 CRISPR Phenotype - Mean Phenotype	Functional Classification
TGGT1_297350	N	TRUE	TRUE	TRUE	hypothetical protein	-2.31531	4.79319	-3.16613	0.00840417	0.939053	-2.61094	TGGT1_297350	TGGT1_297350-t26_1	TGGT1_chrII:1,686,141..1,687,611(-)	protein coding gene				1.94
TGGT1_311390	N	TRUE	TRUE	TRUE	tRNA (guanine(9)-N(1))-methyltransferase	-1.92031	4.38588	-3.15645	0.00855449	0.939053	-2.62184	TGGT1_311390	TGGT1_311390-t26_1	TGGT1_chrXI:2,007,091..2,009,393(+)	protein coding gene			methyltransferase activity;tRNA (guanine(9)-N(1))-methyltransferase activity	1.42	Gene expression
TGGT1_209830	Y		TRUE		putative myosin heavy chain	-1.72829	4.25754	-3.44371	0.00506337	0.939053	-2.30311	TGGT1_209830	TGGT1_209830-t26_1	TGGT1_chrIb:1,489,897..1,496,898(+)	protein coding gene			protein binding	-0.61	Cytoskeleton
TGGT1_248590	N	TRUE	TRUE	TRUE	hypothetical protein	-1.68638	4.74592	-3.26423	0.0070233	0.939053	-2.50111	TGGT1_248590	TGGT1_248590-t26_1	TGGT1_chrXII:3,945,183..3,948,730(+)	protein coding gene			calcium ion binding	0.51
TGGT1_260440	Y	TRUE			nuclear factor NF3	-1.68295	6.43716	-2.10263	0.0579519	0.945183	-3.82819	TGGT1_260440	TGGT1_260440-t26_1	TGGT1_chrVIIb:2,242,975..2,247,472(-)	protein coding gene	cytoplasm;nucleus			0.03	Gene expression
TGGT1_300130	Y		TRUE		apical membrane antigen 1 domain-containing protein	-1.61285	5.25322	-2.45462	0.0308752	0.945183	-3.42701	TGGT1_300130	TGGT1_300130-t26_1	TGGT1_chrXII:150,753..154,136(-)	protein coding gene	integral component of membrane;membrane;microneme	obsolete pathogenesis		0.41	Invasion
TGGT1_260460	N	TRUE	TRUE	TRUE	putative oxidoreductase	-1.42041	6.13158	-1.9094	0.0811353	0.945183	-4.04162	TGGT1_260460	TGGT1_260460-t26_1	TGGT1_chrVIIb:2,225,155..2,226,165(-)	protein coding gene		metabolic process	oxidoreductase activity;protochlorophyllide reductase activity	0.94	Metabolism
TGGT1_267120	N	TRUE	TRUE	TRUE	hypothetical protein	-1.38981	4.95056	-2.04131	0.064538	0.945183	-3.89662	TGGT1_267120	TGGT1_267120-t26_1	TGGT1_chrIX:606,689..608,682(-)	protein coding gene				0.25
TGGT1_269050					hypothetical protein	-1.36801	8.0164	-2.74271	0.0182648	0.945183	-3.09436	TGGT1_269050	TGGT1_269050-t26_1	TGGT1_chrVIII:6,102,007..6,108,590(-)	protein coding gene				1.45
TGGT1_268760	Y		TRUE		hypothetical protein	-1.35969	5.01501	-2.41962	0.0328939	0.945183	-3.46733	TGGT1_268760	TGGT1_268760-t26_1	TGGT1_chrVIII:6,327,416..6,328,769(-)	protein coding gene				1.84
TGGT1_239780	Y			TRUE	hypothetical protein	-1.3384	4.79041	-2.26966	0.0430774	0.945183	-3.63921	TGGT1_239780	TGGT1_239780-t26_1	TGGT1_chrVI:899,490..902,802(+)	protein coding gene	integral component of membrane			0.52
TGGT1_299060	Y		TRUE		sodium/hydrogen exchanger NHE2	-1.31878	4.59743	-2.191	0.049564	0.945183	-3.72862	TGGT1_299060	TGGT1_299060-t26_1	TGGT1_chrIII:2,197,238..2,203,867(+)	protein coding gene	apical part of cell;integral component of membrane	cation transport;transmembrane transport	solute:proton antiporter activity	-1.07	Ion transport
TGGT1_267390	Y	TRUE			DNA-directed RNA polymerase I RPAC1	-1.29856	5.49792	-1.94977	0.0756788	0.945183	-3.9976	TGGT1_267390	TGGT1_267390-t26_1	TGGT1_chrIX:510,256..513,006(+)	protein coding gene		transcription, DNA-templated	DNA-directed 5'-3' RNA polymerase activity;protein dimerization activity	-5.2	Gene expression
TGGT1_204420	N	TRUE	TRUE	TRUE	oocyst wall protein OWP1	-1.25929	5.69811	-1.17663	0.262823	0.945183	-4.75468	TGGT1_204420	TGGT1_204420-t26_1	TGGT1_chrVIIa:1,702,502..1,704,687(+)	protein coding gene				1.19	Gene expression
TGGT1_205330	Y		TRUE		hypothetical protein	-1.24031	5.25027	-1.67206	0.121127	0.945183	-4.29258	TGGT1_205330	TGGT1_205330-t26_1	TGGT1_chrVIIa:1,382,464..1,383,827(-)	protein coding gene	integral component of membrane			2.96
TGGT1_297065					hypothetical protein	-1.23826	3.86366	-1.43087	0.178737	0.945183	-4.52998	TGGT1_297065	TGGT1_297065-t26_1	TGGT1_chrII:1,490,663..1,491,337(+)	protein coding gene				1.17
TGGT1_262050	Y		TRUE		rhoptry kinase family protein ROP39	-1.23179	3.76707	-2.20843	0.0480506	0.945183	-3.70886	TGGT1_262050	TGGT1_262050-t26_1	TGGT1_chrVIIb:1,382,528..1,384,294(+)	protein coding gene	membrane	lipopolysaccharide biosynthetic process;protein phosphorylation	ATP binding;myosin light chain kinase activity;phosphotransferase activity, alcohol group as acceptor;protein kinase activity	1.97	Invasion
TGGT1_232640	Y	TRUE			RNA 2'-phosphotransferase, Tpt1/KptA family protein	-1.22539	5.09632	-1.90876	0.0812246	0.945183	-4.04231	TGGT1_232640	TGGT1_232640-t26_1	TGGT1_chrVIII:2,198,745..2,199,887(+)	protein coding gene		tRNA splicing, via endonucleolytic cleavage and ligation	tRNA 2'-phosphotransferase activity;transferase activity, transferring phosphorus-containing groups	-3.99	Gene expression
TGGT1_218850	Y		TRUE		ribosomal protein RPS9	-1.20889	3.48548	-1.96337	0.0739169	0.945183	-3.98269	TGGT1_218850	TGGT1_218850-t26_1	TGGT1_chrXII:1,189,790..1,190,959(-)	protein coding gene	apicoplast;integral component of membrane;intracellular anatomical structure;ribosome	translation	structural constituent of ribosome	-4.23	Gene expression
TGGT1_202910					zinc carboxypeptidase superfamily protein	-1.20535	6.3152	-2.33896	0.0380427	0.945183	-3.55998	TGGT1_202910	TGGT1_202910-t26_1	TGGT1_chrVIIa:2,846,352..2,847,713(+)	protein coding gene		proteolysis	metallocarboxypeptidase activity;zinc ion binding	0.77	Metabolism
TGGT1_234550	N	TRUE	TRUE	TRUE	ribosomal protein RPL29	-1.16525	6.00011	-2.25422	0.0442837	0.945183	-3.65682	TGGT1_234550	TGGT1_234550-t26_1	TGGT1_chrX:4,345,310..4,346,680(-)	protein coding gene	intracellular anatomical structure;ribosome	translation	structural constituent of ribosome	-2.89	Gene expression
TGGT1_205680	Y			TRUE	hypothetical protein	-1.15799	6.68735	-2.24417	0.0450853	0.945183	-3.66825	TGGT1_205680	TGGT1_205680-t26_1	TGGT1_chrVIIa:1,127,561..1,131,412(-)	protein coding gene	integral component of membrane			1.77
TGGT1_291940	Y	TRUE			hypothetical protein	-1.14591	4.61461	-1.78475	0.100337	0.945183	-4.17524	TGGT1_291940	TGGT1_291940-t26_1	TGGT1_chrIX:4,219,873..4,224,091(+)	protein coding gene	integral component of membrane			0.18
TGGT1_220880	Y		TRUE		hypothetical protein	-1.14587	7.27018	-1.55161	0.147482	0.945183	-4.41371	TGGT1_220880	TGGT1_220880-t26_1	TGGT1_chrII:19,932..22,208(+)	protein coding gene	dynactin complex	cytoskeleton-dependent cytokinesis		-0.68
TGGT1_257530	Y	TRUE	TRUE		transporter, major facilitator family protein	-1.14446	3.48144	-2.07907	0.0604037	0.945183	-3.85454	TGGT1_257530	TGGT1_257530-t26_1	TGGT1_chrVIIb:3,924,727..3,926,365(-)	protein coding gene	integral component of membrane	transmembrane transport	transmembrane transporter activity	-4.73	Ion transport
TGGT1_266460	Y	TRUE			putative small ubiquitin family modifier	-1.13844	3.89757	-2.04062	0.0646155	0.945183	-3.89738	TGGT1_266460	TGGT1_266460-t26_1	TGGT1_chrIX:944,091..944,969(-)	protein coding gene			protein binding	-4.44	Metabolism
TGGT1_258590	Y	TRUE			hypothetical protein	-1.12673	4.86911	-1.87279	0.0863938	0.945183	-4.08124	TGGT1_258590	TGGT1_258590-t26_1	TGGT1_chrVIIb:3,279,124..3,285,716(+)	protein coding gene	integral component of membrane			-4.23
TGGT1_259690	Y	TRUE			orotidine-5-phosphate decarboxylase/orotate phosphoribosyltransferase	-1.12084	6.39265	-1.66751	0.122042	0.945183	-4.29724	TGGT1_259690	TGGT1_259690-t26_1	TGGT1_chrVIIb:2,683,165..2,686,084(-)	protein coding gene		'de novo' pyrimidine nucleobase biosynthetic process;pyrimidine nucleotide biosynthetic process	catalytic activity;glycosyltransferase activity;orotidine-5'-phosphate decarboxylase activity	-2.67	Metabolism
TGGT1_207840	N	TRUE	TRUE	TRUE	ribosomal protein RPS17	-1.10687	5.47201	-1.80445	0.0970507	0.945183	-4.15437	TGGT1_207840	TGGT1_207840-t26_1	TGGT1_chrIb:342,658..344,358(-)	protein coding gene	intracellular anatomical structure;ribosome	translation	structural constituent of ribosome	-3.75	Gene expression
TGGT1_228160	N	TRUE	TRUE	TRUE	acid phosphatase	-1.10184	6.62949	-1.28045	0.22529	0.945183	-4.66651	TGGT1_228160	TGGT1_228160-t26_1	TGGT1_chrX:440,901..446,825(-)	protein coding gene			acid phosphatase activity;hydrolase activity	0.55	Metabolism
TGGT1_220270	Y			TRUE	alveolin domain containing intermediate filament IMC6	-1.08787	4.67601	-1.56605	0.144077	0.945183	-4.39944	TGGT1_220270	TGGT1_220270-t26_1	TGGT1_chrV:152,699..154,033(-)	protein coding gene				-3.19	Cytoskeleton
TGGT1_220890	Y	TRUE			hypothetical protein	-1.08457	5.84071	-1.8097	0.0961925	0.945183	-4.1488	TGGT1_220890	TGGT1_220890-t26_1	TGGT1_chrII:23,072..25,782(-)	protein coding gene	integral component of membrane			2.06
TGGT1_222400	N	TRUE	TRUE	TRUE	hypothetical protein	-1.08357	4.63566	-1.87382	0.0862424	0.945183	-4.08013	TGGT1_222400	TGGT1_222400-t26_1	TGGT1_chrII:1,096,079..1,099,979(+)	protein coding gene	integral component of membrane			-0.13
TGGT1_239820	N	TRUE	TRUE	TRUE	D-3-phosphoglycerate dehydrogenase	-1.07825	4.37572	-1.58586	0.139522	0.945183	-4.37976	TGGT1_239820	TGGT1_239820-t26_1	TGGT1_chrVI:931,789..940,557(-)	protein coding gene		L-serine biosynthetic process;metabolic process;obsolete oxidation-reduction process;pentose-phosphate shunt	NAD binding;obsolete cofactor binding;oxidoreductase activity, acting on the CH-OH group of donors, NAD or NADP as acceptor;phosphogluconate dehydrogenase (decarboxylating) activity;phosphoglycerate dehydrogenase activity	1.79	Metabolism
TGGT1_213650	Y	TRUE			ATP-binding domain 1 family protein	-1.0773	5.11295	-2.3086	0.040175	0.945183	-3.59474	TGGT1_213650	TGGT1_213650-t26_1	TGGT1_chrV:1,074,015..1,075,581(+)	protein coding gene			ATP binding;GTP binding;hydrolase activity;nucleotide binding	-2.19	Gene expression
TGGT1_290250					hypothetical protein	-1.06055	7.57794	-1.64133	0.127424	0.945183	-4.32393	TGGT1_290250	TGGT1_290250-t26_1	TGGT1_chrIX:3,474,977..3,475,959(-)	protein coding gene				1.53
TGGT1_318650	N	TRUE	TRUE	TRUE	transhydrogenase	-1.0596	12.1054	-1.73526	0.109039	0.945183	-4.22722	TGGT1_318650	TGGT1_318650-t26_1	TGGT1_chrIV:1,111,155..1,115,667(+)	protein coding gene	integral component of membrane	obsolete oxidation-reduction process;proton transmembrane transport	NAD(P)+ transhydrogenase (AB-specific) activity;NAD(P)+ transhydrogenase activity;NADP binding	2.27	Metabolism
TGGT1_236000	y			TRUE	putative ferredoxin	-1.05335	7.24282	-1.84529	0.0905476	0.945183	-4.1108	TGGT1_236000	TGGT1_236000-t26_1	TGGT1_chrX:5,123,510..5,126,856(+)	protein coding gene			2 iron, 2 sulfur cluster binding;electron transfer activity;iron-sulfur cluster binding	0.2	Metabolism
TGGT1_320135					hypothetical protein	-1.04847	5.70662	-1.32354	0.211039	0.945183	-4.62842	TGGT1_320135	TGGT1_320135-t26_1	TGGT1_chrIV:422,896..423,454(+)	protein coding gene				1.47
TGGT1_245485					microneme protein MIC9	-1.04367	6.36673	-1.39331	0.189536	0.945183	-4.56498	TGGT1_245485	TGGT1_245485-t26_1	TGGT1_chrXII:2,239,526..2,240,428(+)	protein coding gene	integral component of membrane			1.59	Invasion
TGGT1_277730	N	TRUE	TRUE	TRUE	hypothetical protein	-1.0379	4.9948	-1.55238	0.147297	0.945183	-4.41295	TGGT1_277730	TGGT1_277730-t26_1	TGGT1_chrXII:6,464,872..6,465,324(+)	protein coding gene				0.84
TGGT1_320580	N	TRUE	TRUE	TRUE	hypothetical protein	-1.02796	4.85288	-2.08125	0.0601724	0.945183	-3.8521	TGGT1_320580	TGGT1_320580-t26_1	TGGT1_chrIV:194,874..196,408(-)	protein coding gene				1.19
TGGT1_232475	N	TRUE	TRUE	TRUE	hypothetical protein	-1.01842	6.03374	-2.12811	0.0554044	0.945183	-3.79957	TGGT1_232475	TGGT1_232475-t26_1	TGGT1_chrVIII:2,110,037..2,113,638(+)	protein coding gene				1.1
TGGT1_263310	Y	TRUE			putative step ii splicing factor	-1.01441	3.50918	-1.51959	0.155274	0.945183	-4.44507	TGGT1_263310	TGGT1_263310-t26_1	TGGT1_chrVIIb:616,292..617,467(+)	protein coding gene		mRNA splicing, via spliceosome	pre-mRNA 3'-splice site binding;second spliceosomal transesterification activity	-2.58	Gene expression
TGGT1_206300	Y	TRUE			hypothetical protein	-1.01363	5.66699	-1.49452	0.16162	0.945183	-4.46937	TGGT1_206300	TGGT1_206300-t26_1	TGGT1_chrVIIa:1,051,370..1,053,847(-)	protein coding gene			methyltransferase activity	0.22
TGGT1_251740	Y			TRUE	AP2 domain transcription factor AP2XII-9	-1.00674	4.24089	-1.33083	0.208703	0.945183	-4.62189	TGGT1_251740	TGGT1_251740-t26_1	TGGT1_chrXII:5,473,941..5,480,452(-)	protein coding gene	nucleus	regulation of transcription, DNA-templated	DNA-binding transcription factor activity	-4.32	Gene expression
TGGT1_309820	N	TRUE	TRUE	TRUE	ribosomal protein RPL11	-1.00539	5.5639	-2.09514	0.0587206	0.945183	-3.83657	TGGT1_309820	TGGT1_309820-t26_1	TGGT1_chrXI:792,484..794,108(+)	protein coding gene	intracellular anatomical structure;ribosome	translation	structural constituent of ribosome	-4.13	Gene expression
TGGT1_266060	N	TRUE	TRUE	TRUE	ribosomal protein RPSA	-1.00535	6.37269	-1.51897	0.15543	0.945183	-4.44568	TGGT1_266060	TGGT1_266060-t26_1	TGGT1_chrIX:1,148,543..1,150,882(-)	protein coding gene	cytosolic small ribosomal subunit;intracellular anatomical structure;ribosome;small ribosomal subunit	ribosomal small subunit assembly;translation	structural constituent of ribosome	-5.48	Gene expression
TGGT1_251550	Y	TRUE			acyl-coa-binding protein	-1.00377	5.21322	-1.28277	0.224503	0.945183	-4.66449	TGGT1_251550	TGGT1_251550-t26_1	TGGT1_chrXII:5,375,924..5,376,869(-)	protein coding gene			fatty-acyl-CoA binding	1.03	Metabolism
TGGT1_216850	Y	TRUE			hypothetical protein	-1.00234	4.34742	-1.62027	0.131904	0.945183	-4.34525	TGGT1_216850	TGGT1_216850-t26_1	TGGT1_chrXI:5,769,633..5,772,425(-)	protein coding gene				0.28
	Y= Yes. Shows cell cycle expression profile
	N=No. Does not show cell cycle expression profile

## Sheet: Up+AP2X-7 peak (CC)
GeneID	Cell cycle expression profile	G1	S	M/C	Product Description	logFC	AveExpr	t	P.Value	adj.P.Val	B	Gene ID	source_id	Genomic Location (Gene)	Gene Type	Computed GO Components	Computed GO Processes	Computed GO Functions	T.gondii GT1 CRISPR Phenotype - Mean Phenotype	Functional Classification
TGGT1_309920	N	TRUE	TRUE	TRUE	hypothetical protein	1.0038	5.41664	1.74369	0.10751	0.945183	-4.21841	TGGT1_309920	TGGT1_309920-t26_1	TGGT1_chrXI:864,279..869,407(+)	protein coding gene				1.21
TGGT1_272760	N	TRUE	TRUE	TRUE	hypothetical protein	1.01114	3.97852	1.29668	0.219834	0.945183	-4.65227	TGGT1_272760	TGGT1_272760-t26_1	TGGT1_chrVIII:3,745,059..3,747,998(-)	protein coding gene				-2.83
TGGT1_226950	N	TRUE	TRUE	TRUE	IgA-specific metalloendopeptidase	1.02416	9.53631	1.58919	0.138768	0.945183	-4.37644	TGGT1_226950	TGGT1_226950-t26_1	TGGT1_chrX:1,106,584..1,115,574(+)	protein coding gene			hydrolase activity	-4.85	Gene expression
TGGT1_242730	Y	TRUE		TRUE	guanylate kinase family protein	1.04536	5.49404	1.32455	0.210713	0.945183	-4.62752	TGGT1_242730	TGGT1_242730-t26_1	TGGT1_chrVI:2,126,274..2,129,717(+)	protein coding gene		purine nucleotide metabolic process	guanylate kinase activity;protein binding	-4.62	Signal transduction
TGGT1_283850	Y	TRUE			peptidyl-prolyl cis-trans isomerase	1.04651	5.42503	2.04673	0.0639286	0.945183	-3.89059	TGGT1_283850	TGGT1_283850-t26_1	TGGT1_chrV:2,748,825..2,756,049(-)	protein coding gene		protein folding;protein peptidyl-prolyl isomerization	peptidyl-prolyl cis-trans isomerase activity;protein binding	-1.59	Metabolism
TGGT1_255350	Y			TRUE	putative ATPase	1.05744	3.96749	1.61343	0.133389	0.945183	-4.35214	TGGT1_255350	TGGT1_255350-t26_1	TGGT1_chrVIIb:4,787,376..4,795,237(-)	protein coding gene				-1.43	Ion transport
TGGT1_293320	N	TRUE	TRUE	TRUE	hypothetical protein	1.0606	6.84486	2.19774	0.0489733	0.945183	-3.72098	TGGT1_293320	TGGT1_293320-t26_1	TGGT1_chrIa:232,486..245,499(+)	protein coding gene	integral component of membrane			-3.76
TGGT1_247380	N	TRUE	TRUE	TRUE	hypothetical protein	1.06644	4.00949	1.88314	0.0848767	0.945183	-4.07007	TGGT1_247380	TGGT1_247380-t26_1	TGGT1_chrXII:3,230,314..3,236,812(-)	protein coding gene	integral component of membrane;membrane			-3.91
TGGT1_238100	Y	TRUE	TRUE		transmembrane protein	1.08047	6.01253	1.8948	0.0831965	0.945183	-4.05745	TGGT1_238100	TGGT1_238100-t26_1	TGGT1_chrVI:63,589..66,092(-)	protein coding gene	endoplasmic reticulum membrane;integral component of membrane	transport		-4.44	Ion transport
TGGT1_250330	N	TRUE	TRUE	TRUE	hypothetical protein	1.09519	6.36435	1.97078	0.0729742	0.945183	-3.97456	TGGT1_250330	TGGT1_250330-t26_1	TGGT1_chrXII:4,987,032..4,990,337(-)	protein coding gene				-2.6
TGGT1_272030A	Y			TRUE	kelch repeat-containing protein	1.10227	5.58566	1.72845	0.110286	0.945183	-4.23431	TGGT1_272030A	TGGT1_272030A-t26_1	TGGT1_chrVIII:4,203,652..4,207,381(-)	protein coding gene			protein binding	-1.35	Signal transduction
TGGT1_216540	Y			TRUE	dolichyl-phosphate beta-glucosyltransferase	1.14044	5.98224	1.6738	0.12078	0.945183	-4.2908	TGGT1_216540	TGGT1_216540-t26_1	TGGT1_chrXI:6,008,082..6,011,078(+)	protein coding gene	integral component of membrane		dolichyl-phosphate beta-glucosyltransferase activity	-3.36	Signal transduction
TGGT1_254830	Y	TRUE			hypothetical protein	1.14126	5.16703	2.00652	0.0685781	0.945183	-3.93517	TGGT1_254830	TGGT1_254830-t26_1	TGGT1_chrIII:1,930,863..1,936,784(-)	protein coding gene				-3.37
TGGT1_209150	Y			TRUE	non-proton pumping type-II NADH dehydrogenase I	1.15599	5.78281	2.35502	0.0369594	0.945183	-3.54156	TGGT1_209150	TGGT1_209150-t26_1	TGGT1_chrIb:1,092,807..1,095,489(+)	protein coding gene	mitochondrion	obsolete oxidation-reduction process	NADH dehydrogenase (ubiquinone) activity;flavin adenine dinucleotide binding;oxidoreductase activity	-0.19	Metabolism
TGGT1_201380	Y			TRUE	putative chorismate synthase	1.16236	5.72627	2.32268	0.0391723	0.945183	-3.57863	TGGT1_201380	TGGT1_201380-t26_1	TGGT1_chrVIIa:3,812,592..3,817,565(+)	protein coding gene		aromatic amino acid family biosynthetic process	chorismate synthase activity	-2.84	Metabolism
TGGT1_300048	Y			TRUE	hypothetical protein	1.22012	5.58766	1.82485	0.0937505	0.945183	-4.13265	TGGT1_300048	TGGT1_300048-t26_1	TGGT1_chrXII:208,466..210,486(-)	protein coding gene	integral component of membrane			1.48
TGGT1_218580	Y	TRUE		TRUE	RNA methyltransferase, TrmH family protein	1.24938	6.14929	2.11792	0.0564103	0.945183	-3.81103	TGGT1_218580	TGGT1_218580-t26_1	TGGT1_chrXII:1,343,203..1,357,999(+)	protein coding gene		RNA processing	RNA binding;RNA methyltransferase activity;tRNA (guanosine-2'-O-)-methyltransferase activity	0.94	Gene expression
TGGT1_239290	Y	TRUE			hypothetical protein	1.25657	4.82089	2.3915	0.0346075	0.945183	-3.49967	TGGT1_239290	TGGT1_239290-t26_1	TGGT1_chrVI:513,472..522,817(-)	protein coding gene				-1.58
TGGT1_229260	Y			TRUE	hypothetical protein	1.27678	4.07767	2.12106	0.0560991	0.945183	-3.80751	TGGT1_229260	TGGT1_229260-t26_1	TGGT1_chrVIII:112,028..122,410(-)	protein coding gene				-3.52
TGGT1_253800	Y	TRUE			putative ribosomal protein L15	1.33451	5.40564	2.44555	0.0313867	0.945183	-3.43747	TGGT1_253800	TGGT1_253800-t26_1	TGGT1_chrIII:1,186,199..1,191,489(+)	protein coding gene	large ribosomal subunit	translation	structural constituent of ribosome	-1.91	Gene expression
TGGT1_255390	Y	TRUE	TRUE		HEAT repeat-containing protein	1.36349	5.53987	2.09898	0.0583256	0.945183	-3.83228	TGGT1_255390	TGGT1_255390-t26_1	TGGT1_chrVIIb:4,760,962..4,776,958(+)	protein coding gene				-1.89	Trafficking
TGGT1_226940					ubiquitin carboxyl-terminal hydrolase	1.40835	8.22192	2.14555	0.0537228	0.945183	-3.77995	TGGT1_226940	TGGT1_226940-t26_1	TGGT1_chrX:1,121,643..1,126,005(-)	protein coding gene		protein deubiquitination;ubiquitin-dependent protein catabolic process	obsolete ubiquitin thiolesterase activity;thiol-dependent ubiquitinyl hydrolase activity	-3.8	Trafficking
TGGT1_245660	N	TRUE	TRUE	TRUE	hypothetical protein	1.47929	4.06641	2.55018	0.0259574	0.945183	-3.31674	TGGT1_245660	TGGT1_245660-t26_1	TGGT1_chrXII:2,389,429..2,395,245(-)	protein coding gene	integral component of membrane	mRNA processing;protein ubiquitination	nucleic acid binding;ubiquitin protein ligase activity;zinc ion binding	-2.59
TGGT1_280522					hypothetical protein	1.4934	5.02906	2.15362	0.0529613	0.945183	-3.77086	TGGT1_280522	TGGT1_280522-t26_1	TGGT1_chrVIIa:314,219..317,173(+)	protein coding gene				-2.87
TGGT1_289130	N	TRUE	TRUE	TRUE	hypothetical protein	1.63247	7.15154	3.36792	0.00581234	0.939053	-2.38623	TGGT1_289130	TGGT1_289130-t26_1	TGGT1_chrIX:2,827,927..2,829,570(+)	protein coding gene	integral component of membrane			-0.73
TGGT1_230900	N	TRUE	TRUE	TRUE	hypothetical protein	1.70388	5.219	3.04629	0.0104683	0.945183	-2.74641	TGGT1_230900	TGGT1_230900-t26_1	TGGT1_chrVIII:1,080,067..1,080,561(+)	protein coding gene				0.28
TGGT1_236820					hypothetical protein	1.77069	4.41552	3.14524	0.00873193	0.939053	-2.63446	TGGT1_236820	TGGT1_236820-t26_1	TGGT1_chrX:5,416,227..5,418,613(-)	protein coding gene				-4.69
TGGT1_235740	N	TRUE	TRUE	TRUE	hypothetical protein	2.06373	4.80911	2.85799	0.014787	0.945183	-2.96163	TGGT1_235740	TGGT1_235740-t26_1	TGGT1_chrX:4,969,976..4,975,342(+)	protein coding gene				-2.11
TGGT1_254510	Y	TRUE			ankyrin repeat-containing protein	3.5191	7.00018	7.08895	1.48578e-05	0.0755814	0.573393	TGGT1_254510	TGGT1_254510-t26_1	TGGT1_chrIII:1,776,640..1,781,215(-)	protein coding gene			protein binding	-0.84	Signal transduction
	Y= Yes. Shows cell cycle expression profile
	N=No. Does not show cell cycle expression profile
